# Supplementary material for: Heart disease severity level identification system on Hyperledger consortium network
Source: PeerJ Comput Sci. 2023 Oct 12;9:e1626. doi: 10.7717/peerj-cs.1626 (PMC10588697; doi:10.7717/peerj-cs.1626)
Supplement: Supplemental Information 3 — The overall Hyperledger network implementation information is available in the test-network folder. The chaincode files, which are used for EHR data storage and retrieval, attribute-based access control policy implementation, and heart disease prediction with disease severity identification function, are contained in the medical-asset-transfer folder. [file peerj-cs-09-1626-s003.zip]

Archive with 145 entries (106 files):
- Source-code/front_end/
- Source-code/front_end/ehr/
- Source-code/front_end/ehr/.gitignore
- Source-code/front_end/ehr/package.json
- Source-code/front_end/ehr/public/
- Source-code/front_end/ehr/public/favicon.ico
- Source-code/front_end/ehr/public/index.html
- Source-code/front_end/ehr/public/logo192.png
- Source-code/front_end/ehr/public/logo512.png
- Source-code/front_end/ehr/public/manifest.json
- Source-code/front_end/ehr/public/robots.txt
- Source-code/front_end/ehr/README.md
- Source-code/front_end/ehr/src/
- Source-code/front_end/ehr/src/App.css
- Source-code/front_end/ehr/src/App.js
- Source-code/front_end/ehr/src/App.test.js
- Source-code/front_end/ehr/src/components/
- Source-code/front_end/ehr/src/components/componentRenderer.component.js
- Source-code/front_end/ehr/src/components/componentRenderer.css
- Source-code/front_end/ehr/src/components/Doctor/
- Source-code/front_end/ehr/src/components/Doctor/CreateDoctor.js
- Source-code/front_end/ehr/src/components/Doctor/Doctor.component.js
- Source-code/front_end/ehr/src/components/Doctor/Doctor.css
- Source-code/front_end/ehr/src/components/Login/
- Source-code/front_end/ehr/src/components/Login/login.component.js
- Source-code/front_end/ehr/src/components/Login/login.css
- Source-code/front_end/ehr/src/components/Patient/
- Source-code/front_end/ehr/src/components/Patient/CreatePatient.js
- Source-code/front_end/ehr/src/components/Patient/Patient.component.js
- Source-code/front_end/ehr/src/components/Patient/Patient.css
- Source-code/front_end/ehr/src/components/Profile/
- Source-code/front_end/ehr/src/components/Profile/Profile.component.js
- Source-code/front_end/ehr/src/components/Profile/Profile.css
- Source-code/front_end/ehr/src/components/Reports/
- Source-code/front_end/ehr/src/components/Reports/Profile.component.js
- Source-code/front_end/ehr/src/components/Signup/
- Source-code/front_end/ehr/src/components/Signup/signup.component.js
- Source-code/front_end/ehr/src/components/Signup/signup.css
- Source-code/front_end/ehr/src/components/Tables/
- Source-code/front_end/ehr/src/components/Tables/Tables.component.js
- Source-code/front_end/ehr/src/components/Tables/Tables.css
- Source-code/front_end/ehr/src/index.css
- Source-code/front_end/ehr/src/index.js
- Source-code/front_end/ehr/src/logo.svg
- Source-code/front_end/ehr/src/reportWebVitals.js
- Source-code/front_end/ehr/src/setupTests.js
- Source-code/medical-asset-transfer/
- Source-code/medical-asset-transfer/chaincode/
- Source-code/medical-asset-transfer/chaincode/.eslintignore
- Source-code/medical-asset-transfer/chaincode/.eslintrc.js
- Source-code/medical-asset-transfer/chaincode/.gitignore
- Source-code/medical-asset-transfer/chaincode/index.js
- Source-code/medical-asset-transfer/chaincode/lib/
- Source-code/medical-asset-transfer/chaincode/lib/abac/
- Source-code/medical-asset-transfer/chaincode/lib/abac/data/
- Source-code/medical-asset-transfer/chaincode/lib/abac/data/storage.js
- Source-code/medical-asset-transfer/chaincode/lib/abac/index.js
- Source-code/medical-asset-transfer/chaincode/lib/abac/policy/
- Source-code/medical-asset-transfer/chaincode/lib/abac/policy/checkPolicy.js
- Source-code/medical-asset-transfer/chaincode/lib/abac/policy/generatePolicy.js
- Source-code/medical-asset-transfer/chaincode/lib/admin-contract.js
- Source-code/medical-asset-transfer/chaincode/lib/auth-contract.js
- Source-code/medical-asset-transfer/chaincode/lib/doctor-contract.js
- Source-code/medical-asset-transfer/chaincode/lib/heart.json
- Source-code/medical-asset-transfer/chaincode/lib/initLedger.json
- Source-code/medical-asset-transfer/chaincode/lib/model/
- Source-code/medical-asset-transfer/chaincode/lib/model/Report.js
- Source-code/medical-asset-transfer/chaincode/lib/model/Requests.js
- Source-code/medical-asset-transfer/chaincode/lib/model/User.js
- Source-code/medical-asset-transfer/chaincode/lib/patient-contract.js
- Source-code/medical-asset-transfer/chaincode/lib/prediction-contract.js
- Source-code/medical-asset-transfer/chaincode/lib/primary-contract.js
- Source-code/medical-asset-transfer/chaincode/lib/user-approval-contract.js
- Source-code/medical-asset-transfer/chaincode/package.json
- Source-code/medical-asset-transfer/javascript/
- Source-code/medical-asset-transfer/javascript/.eslintignore
- Source-code/medical-asset-transfer/javascript/.eslintrc.js
- Source-code/medical-asset-transfer/javascript/.gitignore
- Source-code/medical-asset-transfer/javascript/app.js
- Source-code/medical-asset-transfer/javascript/AppUtil.js
- Source-code/medical-asset-transfer/javascript/CAUtil.js
- Source-code/medical-asset-transfer/javascript/package.json
- Source-code/private-collections/
- Source-code/private-collections/private-collections.json
- Source-code/test-network/
- Source-code/test-network/.gitignore
- Source-code/test-network/addOrg3/
- Source-code/test-network/addOrg3/addOrg3.sh
- Source-code/test-network/addOrg3/ccp-generate.sh
- Source-code/test-network/addOrg3/ccp-template.json
- Source-code/test-network/addOrg3/ccp-template.yaml
- Source-code/test-network/addOrg3/configtx.yaml
- Source-code/test-network/addOrg3/docker/
- Source-code/test-network/addOrg3/docker/docker-compose-ca-org3.yaml
- Source-code/test-network/addOrg3/docker/docker-compose-couch-org3.yaml
- Source-code/test-network/addOrg3/docker/docker-compose-org3.yaml
- Source-code/test-network/addOrg3/fabric-ca/
- Source-code/test-network/addOrg3/fabric-ca/org3/
- Source-code/test-network/addOrg3/fabric-ca/org3/fabric-ca-server-config.yaml
- Source-code/test-network/addOrg3/fabric-ca/registerEnroll.sh
- Source-code/test-network/addOrg3/org3-crypto.yaml
- Source-code/test-network/addOrg3/README.md
- Source-code/test-network/configtx/
- Source-code/test-network/configtx/configtx.yaml
- Source-code/test-network/docker/
- Source-code/test-network/docker/docker-compose-ca.yaml
- Source-code/test-network/docker/docker-compose-couch.yaml
- Source-code/test-network/docker/docker-compose-test-net.yaml
- Source-code/test-network/network.sh
- Source-code/test-network/organizations/
- Source-code/test-network/organizations/ccp-generate.sh
- Source-code/test-network/organizations/ccp-template.json
- Source-code/test-network/organizations/ccp-template.yaml
- Source-code/test-network/organizations/cryptogen/
- Source-code/test-network/organizations/cryptogen/crypto-config-orderer.yaml
- Source-code/test-network/organizations/cryptogen/crypto-config-org1.yaml
- Source-code/test-network/organizations/cryptogen/crypto-config-org2.yaml
- Source-code/test-network/organizations/cryptogen/crypto-config-org3.yaml
- Source-code/test-network/organizations/cryptogen/crypto-config-org4.yaml
- Source-code/test-network/organizations/cryptogen/crypto-config-org5.yaml
- Source-code/test-network/organizations/fabric-ca/
- Source-code/test-network/organizations/fabric-ca/ordererOrg/
- Source-code/test-network/organizations/fabric-ca/ordererOrg/fabric-ca-server-config.yaml
- Source-code/test-network/organizations/fabric-ca/org1/
- Source-code/test-network/organizations/fabric-ca/org1/fabric-ca-server-config.yaml
- Source-code/test-network/organizations/fabric-ca/org2/
- Source-code/test-network/organizations/fabric-ca/org2/fabric-ca-server-config.yaml
- Source-code/test-network/organizations/fabric-ca/org3/
- Source-code/test-network/organizations/fabric-ca/org3/fabric-ca-server-config.yaml
- Source-code/test-network/organizations/fabric-ca/org4/
- Source-code/test-network/organizations/fabric-ca/org4/fabric-ca-server-config.yaml
- Source-code/test-network/organizations/fabric-ca/org5/
- Source-code/test-network/organizations/fabric-ca/org5/fabric-ca-server-config.yaml
- Source-code/test-network/organizations/fabric-ca/registerEnroll.sh
- Source-code/test-network/README.md
- Source-code/test-network/scripts/
- Source-code/test-network/scripts/configUpdate.sh
- Source-code/test-network/scripts/createChannel.sh
- Source-code/test-network/scripts/deployCC.sh
- Source-code/test-network/scripts/envVar.sh
- Source-code/test-network/scripts/org3-scripts/
- Source-code/test-network/scripts/org3-scripts/joinChannel.sh
- Source-code/test-network/scripts/org3-scripts/updateChannelConfig.sh
- Source-code/test-network/scripts/setAnchorPeer.sh
- Source-code/test-network/scripts/utils.sh
