# Supplementary material for: Heart disease severity level identification system on Hyperledger consortium network
Source: PeerJ Comput Sci. 2023 Oct 12;9:e1626. doi: 10.7717/peerj-cs.1626 (PMC10588697; doi:10.7717/peerj-cs.1626)
Supplement: Supplemental Information 3 — The overall Hyperledger network implementation information is available in the test-network folder. The chaincode files, which are used for EHR data storage and retrieval, attribute-based access control policy implementation, and heart disease prediction with disease severity identification function, are contained in the medical-asset-transfer folder. [file peerj-cs-09-1626-s003.zip › Source-code/front_end/ehr/public/manifest.json]

{
  "short_name": "React App",
  "name": "Create React App Sample",
  "icons": [
    {
      "src": "favicon.ico",
      "sizes": "64x64 32x32 24x24 16x16",
      "type": "image/x-icon"
    },
    {
      "src": "logo192.png",
      "type": "image/png",
      "sizes": "192x192"
    },
    {
      "src": "logo512.png",
      "type": "image/png",
      "sizes": "512x512"
    }
  ],
  "start_url": ".",
  "display": "standalone",
  "theme_color": "#000000",
  "background_color": "#ffffff"
}
