# Supplementary material for: Heart disease severity level identification system on Hyperledger consortium network
Source: PeerJ Comput Sci. 2023 Oct 12;9:e1626. doi: 10.7717/peerj-cs.1626 (PMC10588697; doi:10.7717/peerj-cs.1626)
Supplement: Supplemental Information 3 — The overall Hyperledger network implementation information is available in the test-network folder. The chaincode files, which are used for EHR data storage and retrieval, attribute-based access control policy implementation, and heart disease prediction with disease severity identification function, are contained in the medical-asset-transfer folder. [file peerj-cs-09-1626-s003.zip › Source-code/front_end/ehr/src/App.css]

.App {
  text-align: center;
}

.flexIt {
  display: flex;
}

.App-logo {
  height: 40vmin;
  pointer-events: none;
}

@media (prefers-reduced-motion: no-preference) {
  .App-logo {
    animation: App-logo-spin infinite 20s linear;
  }
}

.App-header {
  background-color: #282c34;
  min-height: 100vh;
  display: flex;
  flex-direction: column;
  align-items: center;
  justify-content: center;
  font-size: calc(10px + 2vmin);
  color: white;
}

.App-link {
  color: #61dafb;
}

@keyframes App-logo-spin {
  from {
    transform: rotate(0deg);
  }
  to {
    transform: rotate(360deg);
  }
}
