# Supplementary material for: Heart disease severity level identification system on Hyperledger consortium network
Source: PeerJ Comput Sci. 2023 Oct 12;9:e1626. doi: 10.7717/peerj-cs.1626 (PMC10588697; doi:10.7717/peerj-cs.1626)
Supplement: Supplemental Information 3 — The overall Hyperledger network implementation information is available in the test-network folder. The chaincode files, which are used for EHR data storage and retrieval, attribute-based access control policy implementation, and heart disease prediction with disease severity identification function, are contained in the medical-asset-transfer folder. [file peerj-cs-09-1626-s003.zip › Source-code/front_end/ehr/src/App.js]

import './App.css';

import ComponentRenderer from './components/componentRenderer.component';
import { BrowserRouter, Routes, Route } from "react-router-dom";
import Patient from './components/Patient/Patient.component';
import Tables from './components/Tables/Tables.component';
import CreatePatient from './components/Patient/CreatePatient';
import CreateDoctor from './components/Doctor/CreateDoctor';
import Doctor from './components/Doctor/Doctor.component';
import Signup from './components/Signup/signup.component';
import Login from './components/Login/login.component';
import Profile from './components/Profile/Profile.component';

function App() {


  return (
      <BrowserRouter>
        <Routes>
            <Route path="/login" element={<Login />} />
            <Route path="/signup" element={<Signup />} />
            <Route path="/">
                <Route path="home/" element={<ComponentRenderer />} >
                  {/* <Route index element={<Patient />} /> */}
                  
                  {/* Doctor */}
                  <Route path="patientlist" element={<Patient />} />
                  <Route path="addpatient" element={<CreatePatient />} />
                  <Route path="addreport" element={<CreatePatient />} />
                  {/* edit report */}
                  {/* edit patient */}
                  <Route path="doctorprofile" element={<Profile />} />
                  
                  <Route path="contact" element={<Tables />} />

                  {/* Patient */}
                  <Route path="patientprofile" element={<Profile />} />
                  <Route path="reports" element={<CreatePatient />} />

                  {/* Admin */}
                  {/* patientlist */}
                  <Route path="doctorlist" element={<Doctor />} />
                  <Route path="adddoctor" element={<CreateDoctor />} />
                  {/* edit doctor */}
                  <Route path="adminprofile" element={<Profile />} />
                </Route>
            </Route>
        </Routes>
    </BrowserRouter>
  );
}

export default App;
