# Supplementary material for: Heart disease severity level identification system on Hyperledger consortium network
Source: PeerJ Comput Sci. 2023 Oct 12;9:e1626. doi: 10.7717/peerj-cs.1626 (PMC10588697; doi:10.7717/peerj-cs.1626)
Supplement: Supplemental Information 3 — The overall Hyperledger network implementation information is available in the test-network folder. The chaincode files, which are used for EHR data storage and retrieval, attribute-based access control policy implementation, and heart disease prediction with disease severity identification function, are contained in the medical-asset-transfer folder. [file peerj-cs-09-1626-s003.zip › Source-code/front_end/ehr/src/components/componentRenderer.css]

.header-root {
    font-family: -apple-system, BlinkMacSystemFont, Segoe UI, Roboto, Helvetica, Arial, sans-serif, Apple Color Emoji, Segoe UI Emoji;
    /* top: 0px;
    left: 0px;
    right: 0px;
    z-index: 100; */
    height: 3.75rem;
    max-height: 3.75rem;
    /* position: fixed; */
    box-sizing: border-box;
    background-color: rgb(255, 255, 255);
    border-bottom: 0.0625rem solid rgb(233, 236, 239);
    padding: 0.5rem;
}

.header-root .header-menu {
    box-sizing: border-box;
    display: flex;
    flex-flow: row wrap;
    -moz-box-align: center;
    align-items: center;
    -moz-box-pack: justify;
    justify-content: space-between;
    gap: 1rem;
}

.header-root .header-menu .header-search-wrapper {
    box-sizing: border-box;
    display: flex;
    flex-flow: row wrap;
    -moz-box-align: center;
    align-items: center;
    -moz-box-pack: start;
    justify-content: flex-start;
    gap: 0.625rem;
}

.header-root .header-menu .header-search-wrapper .header-menu-button {
    cursor: pointer;
    border: 0px none;
    appearance: none;
    font-size: 0.875rem;
    background-color: transparent;
    text-align: left;
    color: rgb(0, 0, 0);
    text-decoration: none;
    box-sizing: border-box;
    padding: 0.625rem 0.75rem;
    border-radius: 0.25rem;
    transition: background-color 100ms ease 0s;
}

.header-root .header-menu .header-search-wrapper img {
    width: 32px;
}

.header-search-root {
    line-height: 1.55;
}

.header-search-root .header-search-box {
    position: relative;
}

.header-search-root .header-search-box .header-search-container {
    position: relative;
}

.header-search-root .header-search-box .header-search-container .header-search-icon {
    pointer-events: none;
    position: absolute;
    z-index: 1;
    left: 0px;
    top: 0px;
    bottom: 0px;
    display: flex;
    -moz-box-align: center;
    align-items: center;
    -moz-box-pack: center;
    justify-content: center;
    width: 2.25rem;
    color: rgb(173, 181, 189);
}

.header-search-root .header-search-box .header-search-container .header-search {
    height: auto;
    line-height: 1.55;
    appearance: none;
    resize: none;
    box-sizing: border-box;
    font-size: 0.875rem;
    width: 100%;
    color: rgb(0, 0, 0);
    display: block;
    text-align: left;
    border: 0.0625rem solid rgb(206, 212, 218);
    background-color: rgb(255, 255, 255);
    transition: border-color 100ms ease 0s;
    min-height: 2.25rem;
    /* padding-left: calc(0.75rem); */
    padding-right: 2.25rem;

    padding-left: 2.25rem;
    border-radius: 0.5rem;
}


.header-search-root .header-search-box .header-search-container .header-search .header-search-inputbox{
    min-height: calc(2.125rem);
    display: flex;
    -moz-box-align: center;
    align-items: center;
    flex-wrap: wrap;
    margin-left: calc(-0.3125rem);
    box-sizing: border-box;

}

.header-search-root .header-search-box .header-search-container .header-search .header-search-inputbox .header-search-input{
    flex: 1 1 0%;
    min-width: 3.75rem;
    background-color: transparent;
    border: 0px none;
    outline: 0px;
    font-size: 0.875rem;
    padding: 0px;
    margin-left: calc(0.3125rem);
    appearance: none;
    color: inherit;
    line-height: calc(2.125rem);
    max-height: 1.375rem;
    width: 100%;
}

.header-search-trasition{
    width: 220px;
    transition: width 0.2s ease 0s;
}

.header-search-root .header-search-box .header-search-container .header-search-scroller {
    position: absolute;
    top: 0px;
    bottom: 0px;
    right: 0px;
    display: flex;
    -moz-box-align: center;
    align-items: center;
    -moz-box-pack: center;
    justify-content: center;
    width: 2.25rem;
    pointer-events: none;
}

.profiler {
    font-family: -apple-system, BlinkMacSystemFont, Segoe UI, Roboto, Helvetica, Arial, sans-serif, Apple Color Emoji, Segoe UI Emoji;
    cursor: pointer;
    border: 0px none;
    appearance: none;
    font-size: 0.875rem;
    background-color: transparent;
    text-align: left;
    color: rgb(0, 0, 0);
    text-decoration: none;
    box-sizing: border-box;
    padding: 0.625rem 0.75rem;
    border-radius: 0.25rem;
    transition: background-color 100ms ease 0s;
}

.profiler .profiler-view {
    box-sizing: border-box;
    display: flex;
    flex-flow: row wrap;
    -moz-box-align: center;
    align-items: center;
    -moz-box-pack: start;
    justify-content: flex-start;
    gap: 0.4375rem;
}

.profiler .button-profiler {
    box-sizing: border-box;
    display: flex;
    flex-flow: row wrap;
    -moz-box-align: center;
    align-items: center;
    -moz-box-pack: start;
    justify-content: flex-start;
    gap: 0.4375rem;
}

.profiler .button-profiler .button-image {
    box-sizing: border-box;
    position: relative;
    display: block;
    user-select: none;
    overflow: hidden;
    border-radius: 2rem;
    text-decoration: none;
    border: 0px none;
    background-color: transparent;
    padding: 0px;
    width: 1.5rem;
    min-width: 1.5rem;
    height: 1.5rem;
}

.profiler .button-profiler .button-image .button-image-style{
    font-weight: 700;
    display: flex;
    -moz-box-align: center;
    align-items: center;
    -moz-box-pack: center;
    justify-content: center;
    width: 100%;
    height: 100%;
    user-select: none;
    border-radius: 2rem;
    font-size: calc(0.6rem);
    color: rgb(134, 142, 150);
    background-color: rgb(248, 249, 250);
    border: 0.0625rem solid transparent;
}
