# Supplementary material for: Heart disease severity level identification system on Hyperledger consortium network
Source: PeerJ Comput Sci. 2023 Oct 12;9:e1626. doi: 10.7717/peerj-cs.1626 (PMC10588697; doi:10.7717/peerj-cs.1626)
Supplement: Supplemental Information 3 — The overall Hyperledger network implementation information is available in the test-network folder. The chaincode files, which are used for EHR data storage and retrieval, attribute-based access control policy implementation, and heart disease prediction with disease severity identification function, are contained in the medical-asset-transfer folder. [file peerj-cs-09-1626-s003.zip › Source-code/front_end/ehr/src/components/Doctor/Doctor.component.js]

import React, { useEffect, useState } from 'react'
import Tables from '../Tables/Tables.component';
import "./Doctor.css";
import { useNavigate } from 'react-router-dom';
import axios from 'axios';

export default function Doctor() {  
  
  const [doctortlist, setDoctorList] = useState([]);
  
  const navigator = useNavigate();

  const [orgId, setOrgId] = useState(1);

  const switchOrg = () => {
    console.log(orgId%2);
    if(orgId%2 == 0) {
      setOrgId(1);
      return;
    } 
    setOrgId(orgId+1);
  }

  const getDoctorList = async () => {

    let data = {orgId : orgId};

    await axios((
      {
        method : "get",
        url: "http://localhost:3001/getOrganizationDoctors",
        params : data
      }
    )).then((response) => {
      console.log(response);
      let res = response.data.result;
      if(res.length !== 0) {
        let datalist = [];
        res.map((data)=> {
          datalist.push({
            name : data.name,
            username : data.username,
            organization : data.organization,
            dob : data.dob,
            gender : data.gender
          })
        })
        setDoctorList(datalist);
        console.log(doctortlist);
      }
      else {
        console.log("No Doctor records");
      }
    }).catch((err) => {
      console.log("Error" + err);
    })
  }

  useEffect(()=> {
    getDoctorList();
  }, [])

  useEffect(() => {
    getDoctorList();
  }, [orgId])

  return (
    <div className='outer-container'>
      <div className='container'>
        <div className='container-box'>
          <div className='container-box-constraint'>
            <div className='buttonGrouper'>
              <div className='grouperButtons'>
                <button type="button" onClick={() => switchOrg()}>Organization { orgId }</button>
                {/* <button disabled>Filters</button>
                <button>New</button>
                <button>Export</button>
                <button>Delete</button>
                <button>Bulk</button> */}
              </div>


              <div className='textGrouper'>
                0-{doctortlist.length} of {doctortlist.length}
              </div>


            </div>

            <Tables data={doctortlist} />

          </div>
        </div>
      </div>
    
    
    </div>
  )
}
