# Supplementary material for: Heart disease severity level identification system on Hyperledger consortium network
Source: PeerJ Comput Sci. 2023 Oct 12;9:e1626. doi: 10.7717/peerj-cs.1626 (PMC10588697; doi:10.7717/peerj-cs.1626)
Supplement: Supplemental Information 3 — The overall Hyperledger network implementation information is available in the test-network folder. The chaincode files, which are used for EHR data storage and retrieval, attribute-based access control policy implementation, and heart disease prediction with disease severity identification function, are contained in the medical-asset-transfer folder. [file peerj-cs-09-1626-s003.zip › Source-code/front_end/ehr/src/components/Doctor/Doctor.css]

/* Patient */
.outer-container {
    width: 100%;
}

.container {
    padding: 10px;
    background: rgb(248, 249, 250);
    min-height: 100vh;
    /* flex: 1 1 0%; */
    width: 100%;
    box-sizing: border-box;
}

.container-box {
    outline: 0px;
    display: block;
    text-decoration: none;
    color: rgb(0, 0, 0);
    background-color: rgb(255, 255, 255);
    box-sizing: border-box;
    border-radius: 0.25rem;
    box-shadow: rgba(0, 0, 0, 0.05) 0px 0.0625rem 0.1875rem, rgba(0, 0, 0, 0.1) 0px 0.0625rem 0.125rem;
    margin: 1rem;
    padding: 0.625rem;
}

.container-box-constraint {
    max-width: 100%;
    overflow: hidden;
    text-align: left;
    margin-bottom: 20px;
}

.buttonGrouper {
    box-sizing: border-box;
    display: flex;
    flex-flow: row wrap;
    -moz-box-align: center;
    align-items: center;
    -moz-box-pack: justify;
    justify-content: space-between;
    gap: 1rem;
    margin-bottom: 1.5rem;
}

.buttonGrouper .grouperButtons {
    box-sizing: border-box;
    display: flex;
    flex-flow: row wrap;
    -moz-box-align: center;
    align-items: center;
    -moz-box-pack: start;
    justify-content: flex-start;
    gap: 0.125rem;
}

.buttonGrouper .grouperButtons button {
    padding: 0px 0.5rem;
    appearance: none;
    text-align: left;
    text-decoration: none;
    box-sizing: border-box;
    height: 1.625rem;
    /* font-family: -apple-system, BlinkMacSystemFont, Segoe UI, Roboto, Helvetica, Arial, sans-serif, Apple Color Emoji, Segoe UI Emoji; */
    display: inline-block;
    width: auto;
    border-radius: 0.25rem;
    font-weight: 600;
    position: relative;
    line-height: 1;
    font-size: 0.875rem;
    user-select: none;
    cursor: pointer;
    border: 0.0625rem solid transparent;
    background-color: transparent;
    color: rgb(134, 142, 150);
}

.buttonGrouper .textGrouper {
    color: rgb(134, 142, 150);
    font-size: 0.6875rem;
    line-height: 1.55;
    text-decoration: none;
}


/* Create Patient */

.create-patient-heading {
    flex: 1 1 0%;
    width: 100vw;
    box-sizing: border-box;
    background: rgb(248, 249, 250);
}

.create-patient-heading .header {
    outline: 0px;
    display: block; 
    text-decoration: none;
    color: rgb(0, 0, 0);
    background-color: rgb(255, 255, 255);
    box-sizing: border-box;
    border-radius: 0rem;
    box-shadow: rgba(0, 0, 0, 0.05) 0px 0.0625rem 0.1875rem, rgba(0, 0, 0, 0.1) 0px 0.0625rem 0.125rem;
    padding: 1.5rem;
}

.create-patient-heading .header .text {
    color: inherit;
    font-size: inherit;
    line-height: 1.55;
    text-decoration: none;
}

.create-patient-container {
    padding-left: 1rem;
    padding-right: 1rem;
    max-width: 60rem;
    margin-left: auto;
    margin-right: auto;
}

.create-patient-container .patient-form {
    outline: 0px;
    display: block;
    text-decoration: none;
    color: rgb(0, 0, 0);
    background-color: rgb(255, 255, 255);
    box-sizing: border-box;
    border-radius: 0.5rem;
    box-shadow: rgba(0, 0, 0, 0.05) 0px 0.0625rem 0.1875rem, rgba(0, 0, 0, 0.1) 0px 0.0625rem 0.125rem;
    margin: 1.5rem auto;
    padding: 1rem;
}

.create-patient-container .patient-form .patient-info {
    display: flex;
    flex-direction: column;
    -moz-box-align: stretch;
    align-items: stretch;
    -moz-box-pack: start;
    justify-content: flex-start;
    gap: 1rem;
    margin-bottom: 1.5rem;
}

.create-patient-container .patient-form .patient-info .patient-label {
    line-height: 1.55;
}


.patient-form .patient-info .patient-label .patient-input {
    /* font-family: -apple-system, BlinkMacSystemFont, Segoe UI, Roboto, Helvetica, Arial, sans-serif, Apple Color Emoji, Segoe UI Emoji; */
    height: 2.25rem;
    line-height: calc(2.125rem);
    appearance: none;
    resize: none;
    box-sizing: border-box;
    font-size: 0.875rem;
    width: 100%;
    color: rgb(0, 0, 0);
    display: block;
    text-align: left;
    border: 0.0625rem solid rgb(206, 212, 218);
    background-color: rgb(255, 255, 255);
    transition: border-color 100ms ease 0s;
    min-height: 2.25rem;
    padding-left: calc(0.75rem);
    padding-right: calc(0.75rem);
    border-radius: 0.25rem;
}

.create-patient-container .patient-form .patient-label .patient-input:disabled {
    background-color: rgb(241, 243, 245);
    color: rgb(144, 146, 150);
    opacity: 0.6;
    cursor: not-allowed;
}

.patient-wrapper-container {
    display: flex;
    flex-direction: column;
    -moz-box-align: stretch;
    align-items: stretch;
    -moz-box-pack: start;
    justify-content: flex-start;
    gap: 1rem;
}

.patient-text-wrapper {
    box-sizing: border-box;
    line-height: 1.55;
}

.patient-text-wrapper .patient-label {
    display: inline-block;
    font-size: 0.875rem;
    font-weight: 500;
    color: rgb(33, 37, 41);
    word-break: break-word;
    cursor: default;
}

.patient-text-wrapper .patient-description {
    /* font-family: -apple-system, BlinkMacSystemFont, Segoe UI, Roboto, Helvetica, Arial, sans-serif, Apple Color Emoji, Segoe UI Emoji; */
    text-decoration: none;
    word-break: break-word;
    color: rgb(134, 142, 150);
    font-size: calc(0.75rem);
    line-height: 1.2;
    display: block;
}

.patient-text-wrapper .patient-text-input {
    height: auto;
    line-height: 1.55;
    appearance: none;
    resize: none;
    box-sizing: border-box;
    font-size: 0.875rem;
    width: 100%;
    color: rgb(0, 0, 0);
    display: block;
    text-align: left;
    border: 0.0625rem solid rgb(206, 212, 218);
    background-color: rgb(255, 255, 255);
    transition: border-color 100ms ease 0s;
    min-height: 2.25rem;
    padding-left: calc(0.75rem);
    padding-right: 2.25rem;
    border-radius: 0.25rem;
}

.patient-text-wrapper .patient-text-input .patient-input {
    min-height: calc(2.125rem);
    display: flex;
    -moz-box-align: center;
    align-items: center;
    flex-wrap: wrap;
    margin-left: calc(-0.3125rem);
    box-sizing: border-box;
}

.patient-text-wrapper .patient-text-input .patient-input .input {
    /* font-family: -apple-system, BlinkMacSystemFont, Segoe UI, Roboto, Helvetica, Arial, sans-serif, Apple Color Emoji, Segoe UI Emoji; */
    flex: 1 1 0%;
    min-width: 3.75rem;
    background-color: transparent;
    border: 0px none;
    outline: 0px;
    font-size: 0.875rem;
    padding: 0px;
    margin-left: calc(0.3125rem);
    appearance: none;
    color: inherit;
    line-height: calc(2.125rem);
    max-height: 1.375rem;
    width: 100%;
}

.patient-text-wrapper .patient-multiple-input {
    box-sizing: border-box;
    display: flex;
    flex-flow: row nowrap;
    -moz-box-align: center;
    align-items: center;
    -moz-box-pack: start;
    justify-content: flex-start;
    gap: 0.625rem;
}

.patient-text-wrapper .patient-multiple-input .patient-text-size {
    box-sizing: border-box;
    max-width: calc(50% - 0.3125rem);
    -moz-box-flex: 1;
    flex-grow: 1;
}

.patient-text-wrapper .patient-select-input,
.patient-text-wrapper .patient-multiple-input .patient-select-input {
    box-sizing: border-box;
    display: flex;
    flex-flow: row nowrap;
    -moz-box-align: center;
    align-items: center;
    -moz-box-pack: start;
    justify-content: flex-start;
    gap: 0.625rem;
}

.patient-select-input  .patient-select,
.patient-multiple-input  .patient-select {
    box-sizing: border-box;
    max-width: calc(50% - 0.3125rem);
    -moz-box-flex: 1;
    flex-grow: 1;
}

.patient-select-input .patient-select .patient-select-position,
.patient-select .patient-select-position{
    position: relative;
}

.patient-select-input .patient-select .patient-select-position .scroller , 
.patient-select .patient-select-position .scroller{
    position: absolute;
    top: 0px;
    bottom: 0px;
    right: 0px;
    display: flex;
    -moz-box-align: center;
    align-items: center;
    -moz-box-pack: center;
    justify-content: center;
    width: 2.25rem;
    pointer-events: none;
}

.patient-select-input .patient-select .patient-select-position .select,
.patient-select .patient-select-position .select {
    font-family: -apple-system, BlinkMacSystemFont, Segoe UI, Roboto, Helvetica, Arial, sans-serif, Apple Color Emoji, Segoe UI Emoji;
    height: 2.25rem;
    line-height: calc(2.125rem);
    appearance: none;
    resize: none;
    box-sizing: border-box;
    font-size: 0.875rem;
    width: 100%;
    color: rgb(0, 0, 0);
    display: block;
    text-align: left;
    border: 0.0625rem solid rgb(206, 212, 218);
    background-color: rgb(255, 255, 255);
    transition: border-color 100ms ease 0s;
    min-height: 2.25rem;
    padding-left: calc(0.75rem);
    padding-right: 2.25rem;
    border-radius: 0.25rem;
}

.patient-checker-wrapper {
    box-sizing: border-box;
    display: flex;
    flex-flow: row nowrap;
    -moz-box-align: center;
    align-items: center;
    -moz-box-pack: start;
    justify-content: flex-start;
    gap: 1rem;
}

.patient-checker-wrapper .patient-description {
    line-height: 1.55;
}

.patient-checker-wrapper .patient-description label {
    display: inline-block;
    font-size: 0.875rem;
    font-weight: 500;
    color: rgb(33, 37, 41);
    word-break: break-word;
    cursor: default;
}

.patient-checker-wrapper .patient-description div {
    /* font-family: -apple-system, BlinkMacSystemFont, Segoe UI, Roboto, Helvetica, Arial, sans-serif, Apple Color Emoji, Segoe UI Emoji; */
    text-decoration: none;
    word-break: break-word;
    color: rgb(134, 142, 150);
    font-size: calc(0.75rem);
    line-height: 1.2;
    display: block;
}

.create-patient .create-patient-container .patient-form .create-patient-ok{
    box-sizing: border-box;
    display: flex;
    flex-flow: row wrap;
    -moz-box-align: center;
    align-items: center;
    -moz-box-pack: end;
    justify-content: flex-end;
    gap: 1rem;
    margin-top: 1.5rem;
}

.patient-form .create-patient-ok button{ 
    padding: 0px 1.125rem;
    appearance: none;
    text-align: left;
    text-decoration: none;
    box-sizing: border-box;
    height: 2.25rem;
    font-family: -apple-system, BlinkMacSystemFont, Segoe UI, Roboto, Helvetica, Arial, sans-serif, Apple Color Emoji, Segoe UI Emoji;
    display: inline-block;
    width: auto;
    border-radius: 0.25rem;
    font-weight: 600;
    position: relative;
    line-height: 1;
    font-size: 0.875rem;
    user-select: none;
    cursor: pointer;
    border: 0.0625rem solid transparent;
    background-color: rgb(34, 139, 230);
    color: rgb(255, 255, 255);
}
