# Supplementary material for: Heart disease severity level identification system on Hyperledger consortium network
Source: PeerJ Comput Sci. 2023 Oct 12;9:e1626. doi: 10.7717/peerj-cs.1626 (PMC10588697; doi:10.7717/peerj-cs.1626)
Supplement: Supplemental Information 3 — The overall Hyperledger network implementation information is available in the test-network folder. The chaincode files, which are used for EHR data storage and retrieval, attribute-based access control policy implementation, and heart disease prediction with disease severity identification function, are contained in the medical-asset-transfer folder. [file peerj-cs-09-1626-s003.zip › Source-code/front_end/ehr/src/components/Login/login.component.js]

import axios from 'axios';
import React, { useEffect, useState } from 'react'

import { useNavigate } from "react-router-dom";
import "./login.css";

export default function Login() {

  const navigator = useNavigate();

  const [profile, setProfile] = useState(
    {
      role : "doctor",
      username : "",
      password : "",
      organization: 1,
      createdUnder: ""
    }
  )

  // const constCreateUnderOption = [
  //   {
  //     id : "Admin 1",
  //     value : "orgadmin1"
  //   },
  //   {
  //     id : "Admin 2",
  //     value : "orgadmin2"
  //   }
  // ] 


  const [createUnderOption,setCreateUnderOption] = useState([])

  const updateProfile = (key,value) => {

    let data = profile;
    data[key] = value;
    setProfile(data);
    
    // Pre-conditions 

    if(key === "role") {
      if(value === "doctor"){
        // setCreateUnderOption(constCreateUnderOption);
        callAdminList(data);
      }
      else if(value === "patient"){
        callDoctorsList(data);
      }
      else{
        // Get Organization Doctors
        // let orgId = data.organization;
        // axios({
        //   method: "get",
        //   url: "http://localhost:3001/getOrganizationDoctors",
        //   data: {orgId}
        // }).then((res) => {
        //   console.log(res);
        // }).catch((err) => {
        //   console.log(err);
        // })
        setCreateUnderOption([]);
      }
    } else if(key === "organization") {
      if(profile.role === "patient")
        callDoctorsList(data);
      else if(profile.role === "doctor") 
        callAdminList(data);
    }
    
    console.log(profile)
  }

  const login = async() => {
    let data = profile;
    if(profile.username !== "" && profile.password !== "") {
      
      let headers = { username : data.createdUnder }
      let creadentials = { username : data.username , password : data.password }
      // Login Api ----- Admin is not working
      let result = {};
      await axios((
        {
          method: "post",
          url: "http://localhost:3001/login",
          headers: headers,
          data : data
        }
      )).then((response) => {
        console.log(response);
        console.log("logged in");
        let res = response.data.result;
        
        // Need to manipulate data to get profile data
        localStorage.setItem("profile", JSON.stringify(res));
        if(res.role === "patient")
          navigator("/home/patientprofile");
        else if(res.role === "doctor")
          navigator("/home/doctorfile");
        else
          navigator("/home/adminprofile")
      }).catch((err) => {
        console.log(err);
      })
    }
    else {
      if(profile.username === "" && profile.password === "") {
        alert("Enter Username and Password");
      }
      else if(profile.password === "") {
        alert("Enter Password");
      }
      else {
        alert("Enter Username");
      }
    }
  }

  const callDoctorsList = async (profiledata) => {
    var result = [] 
    let data = { orgId : profiledata.organization};
        console.log(data);
        await axios({
          method: "get",
          url: "http://localhost:3001/getOrganizationDoctors",
          params: data
        }).then((response) => {
          let res = response.data.result;
          console.log(res);
          if(res.length !== 0){
            res.map((iter) => {
              let data = { id : iter.name , value: iter.username}
              result.push(data);
            })

            profiledata.createdUnder = result[0].value;
            setProfile(profiledata);
          }else {
            console.log("no doctors");
          }
        }).catch((err) => {
          console.log(err);
        })
    setCreateUnderOption(result);
    console.log(createUnderOption);
  }

  const callAdminList = async (profiledata) => {
    var result = [] 
    let data = { role : "admin"};
    let headers  = { username : "kishore" }
        console.log(data);
        await axios({
          method: "post",
          url: "http://localhost:3001/getUsers",
          headers: headers,
          data: data
        }).then((response) => {
          let res = response.data.result;
          console.log(res);
          if(res.length !== 0){
            res.map((iter) => {
              let data = { id : iter.name , value: iter.username}
              result.push(data);
            })

            profiledata.createdUnder = result[0].value;
            setProfile(profiledata);
          }else {
            console.log("no admin");
          }
        }).catch((err) => {
          console.log(err);
        })
    setCreateUnderOption(result);
    console.log(createUnderOption);
  }

  useEffect(() => {
    let profiledata = profile;
    callAdminList(profiledata);
  }, [])


  return (
    <div className="login">
      <div className='login-box'>
        <form>
          <div className='login-title'>
            <img className='login-image' src="https://cdn-icons-png.flaticon.com/512/504/504276.png?w=826&t=st=1679754410~exp=1679755010~hmac=e669a5c40115e525c83e2e14174c4708425dddfde191470e9970e0252e94f7b4" />
            <h1 className='login-text'>Sign in to EHR</h1>
          </div>

          <div className='login-text-wrapper'>
            <label className='login-text-label'>Organization
              <span>*</span>
            </label>

            <div className='login-select-input'>
              <div className='login-select'>
                  <div className='login-select-position'>
                      <select className='select' onChange={(e) => updateProfile("organization",e.target.value)}>
                        <option value="1" selected="">1</option>
                        <option value="2" selected="">2</option>
                      </select>
                      <div className='scroller'>
                          <svg width="1.125rem" height="1.125rem" viewBox="0 0 15 15" fill="none" xmlns="http://www.w3.org/2000/svg" style={{color: "rgb(134, 142, 150)"}} data-chevron="true"><path d="M4.93179 5.43179C4.75605 5.60753 4.75605 5.89245 4.93179 6.06819C5.10753 6.24392 5.39245 6.24392 5.56819 6.06819L7.49999 4.13638L9.43179 6.06819C9.60753 6.24392 9.89245 6.24392 10.0682 6.06819C10.2439 5.89245 10.2439 5.60753 10.0682 5.43179L7.81819 3.18179C7.73379 3.0974 7.61933 3.04999 7.49999 3.04999C7.38064 3.04999 7.26618 3.0974 7.18179 3.18179L4.93179 5.43179ZM10.0682 9.56819C10.2439 9.39245 10.2439 9.10753 10.0682 8.93179C9.89245 8.75606 9.60753 8.75606 9.43179 8.93179L7.49999 10.8636L5.56819 8.93179C5.39245 8.75606 5.10753 8.75606 4.93179 8.93179C4.75605 9.10753 4.75605 9.39245 4.93179 9.56819L7.18179 11.8182C7.35753 11.9939 7.64245 11.9939 7.81819 11.8182L10.0682 9.56819Z" fill="currentColor" fill-rule="evenodd" clip-rule="evenodd"></path></svg>
                      </div>
                  </div>
              </div>
            </div>
          </div>

          {(profile.role === "doctor" || profile.role === "patient") && <div className='login-text-wrapper'>
            <label className='login-text-label'>Created Under
              <span>*</span>
            </label>

            <div className='login-select-input'>
              <div className='login-select'>
                  <div className='login-select-position'>
                      <select className='select' onChange={(e) => updateProfile("createdUnder",e.target.value)}>
                        {createUnderOption.length !== 0 && createUnderOption.map((data) => {return(
                          <option value={data.value} selected="">{data.id}</option>
                        )})}
                      </select>
                      <div className='scroller'>
                          <svg width="1.125rem" height="1.125rem" viewBox="0 0 15 15" fill="none" xmlns="http://www.w3.org/2000/svg" style={{color: "rgb(134, 142, 150)"}} data-chevron="true"><path d="M4.93179 5.43179C4.75605 5.60753 4.75605 5.89245 4.93179 6.06819C5.10753 6.24392 5.39245 6.24392 5.56819 6.06819L7.49999 4.13638L9.43179 6.06819C9.60753 6.24392 9.89245 6.24392 10.0682 6.06819C10.2439 5.89245 10.2439 5.60753 10.0682 5.43179L7.81819 3.18179C7.73379 3.0974 7.61933 3.04999 7.49999 3.04999C7.38064 3.04999 7.26618 3.0974 7.18179 3.18179L4.93179 5.43179ZM10.0682 9.56819C10.2439 9.39245 10.2439 9.10753 10.0682 8.93179C9.89245 8.75606 9.60753 8.75606 9.43179 8.93179L7.49999 10.8636L5.56819 8.93179C5.39245 8.75606 5.10753 8.75606 4.93179 8.93179C4.75605 9.10753 4.75605 9.39245 4.93179 9.56819L7.18179 11.8182C7.35753 11.9939 7.64245 11.9939 7.81819 11.8182L10.0682 9.56819Z" fill="currentColor" fill-rule="evenodd" clip-rule="evenodd"></path></svg>
                      </div>
                  </div>
              </div>
            </div>
          </div>}

          <div className='login-text-wrapper'>
            <label className='login-text-label'>Role
              <span>*</span>
            </label>

            <div className='login-select-input'>
              <div className='login-select'>
                  <div className='login-select-position'>
                      <select className='select' onChange={(e) => updateProfile("role",e.target.value)}>
                          <option value="doctor" selected="">Doctor</option>
                          <option value="patient">Patient</option>
                          <option value="admin">Admin</option>
                      </select>
                      <div className='scroller'>
                          <svg width="1.125rem" height="1.125rem" viewBox="0 0 15 15" fill="none" xmlns="http://www.w3.org/2000/svg" style={{color: "rgb(134, 142, 150)"}} data-chevron="true"><path d="M4.93179 5.43179C4.75605 5.60753 4.75605 5.89245 4.93179 6.06819C5.10753 6.24392 5.39245 6.24392 5.56819 6.06819L7.49999 4.13638L9.43179 6.06819C9.60753 6.24392 9.89245 6.24392 10.0682 6.06819C10.2439 5.89245 10.2439 5.60753 10.0682 5.43179L7.81819 3.18179C7.73379 3.0974 7.61933 3.04999 7.49999 3.04999C7.38064 3.04999 7.26618 3.0974 7.18179 3.18179L4.93179 5.43179ZM10.0682 9.56819C10.2439 9.39245 10.2439 9.10753 10.0682 8.93179C9.89245 8.75606 9.60753 8.75606 9.43179 8.93179L7.49999 10.8636L5.56819 8.93179C5.39245 8.75606 5.10753 8.75606 4.93179 8.93179C4.75605 9.10753 4.75605 9.39245 4.93179 9.56819L7.18179 11.8182C7.35753 11.9939 7.64245 11.9939 7.81819 11.8182L10.0682 9.56819Z" fill="currentColor" fill-rule="evenodd" clip-rule="evenodd"></path></svg>
                      </div>
                  </div>
              </div>
            </div>
          </div>

          <div className='login-text-wrapper'>
            <label className='login-text-label'>Username
              <span>*</span>
            </label>

            <div className='login-input-wrapper'>
              <input className="login-input" type="text" onChange={(e) => updateProfile("username",e.target.value)} name="username" placeholder="Username" required="" />
            </div>
          </div>

          <div className='login-text-wrapper'>
            <label className='login-text-label'>Password
              <span>*</span>
            </label>

            <div className='login-input-wrapper'>
              <input className="login-input" type="password" onChange={(e) => updateProfile("password",e.target.value)} name="password" placeholder="" required="" />
            </div>
          </div>

          <div className='login-d-button-wrapper'>
            <button type="button" className='login-register' onClick={() => navigator("/signup")}>Register</button>
            <button type='button' className='login-next' onClick={() => login()}>Login</button>
          </div>
        </form>
      </div>
    </div>
  )
}
