# Supplementary material for: Heart disease severity level identification system on Hyperledger consortium network
Source: PeerJ Comput Sci. 2023 Oct 12;9:e1626. doi: 10.7717/peerj-cs.1626 (PMC10588697; doi:10.7717/peerj-cs.1626)
Supplement: Supplemental Information 3 — The overall Hyperledger network implementation information is available in the test-network folder. The chaincode files, which are used for EHR data storage and retrieval, attribute-based access control policy implementation, and heart disease prediction with disease severity identification function, are contained in the medical-asset-transfer folder. [file peerj-cs-09-1626-s003.zip › Source-code/front_end/ehr/src/components/Login/login.css]

.login {
    flex: 1 1 0%;
    width: 100vw;
    box-sizing: border-box;
    min-height: 100vh;
    background: rgb(248, 249, 250);
}

.login-box {
    outline: 0px;
    display: block;
    text-decoration: none;
    color: rgb(0, 0, 0);
    background-color: rgb(255, 255, 255);
    box-sizing: border-box;
    border-radius: 0.5rem;
    box-shadow: rgba(0, 0, 0, 0.05) 0px 0.0625rem 0.1875rem, rgba(0, 0, 0, 0.1) 0px 0.0625rem 0.125rem;
    max-width: 450px;
    margin: 1.5rem auto;
    padding: 1rem;
}

.login-title {
    display: flex;
    -moz-box-align: center;
    align-items: center;
    -moz-box-pack: center;
    justify-content: center;
    flex-direction: column;
}

.login-title .login-image {
    width: 32px;
}

.login-title .login-text {
    color: inherit;
    text-decoration: none;
    font-family: -apple-system, BlinkMacSystemFont, Segoe UI, Roboto, Helvetica, Arial, sans-serif, Apple Color Emoji, Segoe UI Emoji;
    font-weight: 500;
    font-size: 1.125rem;
    line-height: 2;
    margin: 0px;
}

.login-text-wrapper {
    line-height: 1.55;
}

.login-text-wrapper .login-text-label {
    display: inline-block;
    font-size: 0.875rem;
    font-weight: 500;
    color: rgb(33, 37, 41);
    word-break: break-word;
    cursor: default;
}

.login-text-wrapper .login-input-wrapper {
    position: relative;
}

.login-text-wrapper .login-input-wrapper .login-password-input {
    position: absolute;
    top: 0px;
    bottom: 0px;
    right: 0px;
    display: flex;
    -moz-box-align: center;
    align-items: center;
    -moz-box-pack: center;
    justify-content: center;
    width: 2rem;
}

.login-text-wrapper .login-input-wrapper .login-password-input .login-password-btn {
    cursor: pointer;
    appearance: none;
    font-size: 0.875rem;
    text-align: left;
    text-decoration: none;
    box-sizing: border-box;
    position: relative;
    border-radius: 0.25rem;
    padding: 0px;
    line-height: 1;
    display: flex;
    -moz-box-align: center;
    align-items: center;
    -moz-box-pack: center;
    justify-content: center;
    height: 1.625rem;
    min-height: 1.625rem;
    width: 1.625rem;
    min-width: 1.625rem;
    border: 0.0625rem solid transparent;
    background-color: transparent;
    color: rgb(134, 142, 150);
}

.login-text-wrapper .login-input-wrapper .login-input {
    height: 2.25rem;
    line-height: calc(2.125rem);
    appearance: none;
    resize: none;
    box-sizing: border-box;
    font-size: 0.875rem;
    width: 100%;
    color: rgb(0, 0, 0);
    display: block;
    text-align: left;
    border: 0.0625rem solid rgb(206, 212, 218);
    background-color: rgb(255, 255, 255);
    transition: border-color 100ms ease 0s;
    min-height: 2.25rem;
    padding-left: calc(0.75rem);
    padding-right: calc(0.75rem);
    border-radius: 0.25rem;
} 

.login-text-wrapper .login-input-wrapper .login-input:focus {
    outline: none;
    border-color: rgb(34, 139, 230);
}

.login-d-button-wrapper {
    box-sizing: border-box;
    display: flex;
    flex-flow: row nowrap;
    -moz-box-align: center;
    align-items: center;
    -moz-box-pack: justify;
    justify-content: space-between;
    gap: 0rem;
    margin-top: 1.5rem;
}

.login-d-button-wrapper .login-register {
    font-size: 0.6875rem;
    line-height: 1.55;
    text-decoration: none;
    background-color: transparent;
    cursor: pointer;
    padding: 0px;
    border: 0px none;
    color: rgb(134, 142, 150);
}

.login-d-button-wrapper .login-next {
    padding: 0px 1.125rem;
    appearance: none;
    text-align: left;
    text-decoration: none;
    box-sizing: border-box;
    height: 2.25rem;
    font-family: -apple-system, BlinkMacSystemFont, Segoe UI, Roboto, Helvetica, Arial, sans-serif, Apple Color Emoji, Segoe UI Emoji;
    display: inline-block;
    width: auto;
    border-radius: 0.25rem;
    font-weight: 600;
    position: relative;
    line-height: 1;
    font-size: 0.875rem;
    user-select: none;
    cursor: pointer;
    border: 0.0625rem solid transparent;
    background-color: rgb(34, 139, 230);
    color: rgb(255, 255, 255);
}

.login-d-button-wrapper .login-d-checkbox{
    /* appearance: none; */
    background-color: rgb(255, 255, 255);
    border: 0.0625rem solid rgb(206, 212, 218);
    width: 1rem;
    height: 1rem;
    border-radius: 0.25rem;
    padding: 0px;
    display: block;
    margin: 0px;
    transition: border-color 100ms ease 0s, background-color 100ms ease 0s;
    cursor: default;
}

.login-d-button-wrapper .login-remember {
    display: inline-flex;
    flex-direction: column;
    font-size: 0.6875rem;
    line-height: 1rem;
    color: rgb(0, 0, 0);
    cursor: default;
    order: 2;
}

.login-d-button-wrapper .login-remember .login-remember-label {
    cursor: default;
    padding-left: 0.75rem;
    font-size: 0.6875rem;
    line-height: 1rem;
    color: rgb(0, 0, 0);
}

.login-text {
    color: rgb(134, 142, 150);
    font-size: 0.6875rem;
    line-height: 1.55;
    text-decoration: none;
}

.login-a {
    font-size: inherit;
    line-height: 1.55;
    text-decoration: none;
    background-color: transparent;
    cursor: pointer;
    padding: 0px;
    border: 0px none;
    color: rgb(28, 126, 214);
}
