# Supplementary material for: Heart disease severity level identification system on Hyperledger consortium network
Source: PeerJ Comput Sci. 2023 Oct 12;9:e1626. doi: 10.7717/peerj-cs.1626 (PMC10588697; doi:10.7717/peerj-cs.1626)
Supplement: Supplemental Information 3 — The overall Hyperledger network implementation information is available in the test-network folder. The chaincode files, which are used for EHR data storage and retrieval, attribute-based access control policy implementation, and heart disease prediction with disease severity identification function, are contained in the medical-asset-transfer folder. [file peerj-cs-09-1626-s003.zip › Source-code/front_end/ehr/src/components/Patient/CreatePatient.js]

import React from 'react'

export default function CreatePatient() {
  return (
    <div className='create-patient'>
        <div className='create-patient-heading'>
            <div className='header'>
                <div className='text'> New Patient </div>
            </div>
        </div>

        <div className='create-patient-container'>
            <div className='patient-form'>
                <div className='patient-info'>
                    <div className='patient-label'>
                        <label>Resource Type</label>
                    </div>
                    <div className='patient-label'>
                        <div>
                            <input className="patient-input" type="text" value="patient" disabled/>
                        </div>
                    </div>
                </div>

                <div className='patient-info'>
                    <div className='patient-label'>
                        <label>ID</label>
                    </div>
                    <div className='patient-label'>
                        <div>
                            <input className="patient-input" type="text" value="patient" disabled/>
                        </div>
                    </div>
                </div>

                <div className='patient-wrapper-container'>
                    <div className='patient-text-wrapper'>
                        <label>Identifier</label>
                        <div className='patient-description'>
                            An identifier for this patient.
                        </div>

                        {/* Remove or (add + symbol) */}
                    </div>

                    <div className='patient-checker-wrapper'>
                        <div className='patient-label'>
                            <input type="checkbox" />
                        </div>
                        <div className='patient-description'>
                            <label >Active</label>
                            <div>
                                Whether this patient record is in active use. 
                                Many systems use this property to mark as non-current patients, such as those that have not been seen for a period of time based on an organization's business rules.

                                It is often used to filter patient lists to exclude inactive patients

                                Deceased patients may also be marked as inactive for the same reasons, but may be active for some time after death.
                            </div>
    
                        </div>

                        {/* Remove or (add + symbol) */}
                    </div>

                    <div className='patient-text-wrapper'>
                        <label>Name</label>
                        <div className='patient-description'>
                            A name associated with the individual.
                        </div>

                        {/* Remove or (add + symbol) */}
                    </div>

                    <div className='patient-text-wrapper'>
                        <label>Telecom</label>
                        <div className='patient-description'>
                            A contact detail (e.g. a telephone number or an email address) by which the individual may be contacted.
                        </div>

                        {/* Remove or (add + symbol) */}
                    </div>

                    <div className='patient-text-wrapper'>
                        <label>Gender</label>
                        <div className='patient-description'>
                            Administrative Gender - the gender that the patient is considered to have for administration and record keeping purposes.

                        </div>

                        <div className='patient-text-input'>
                            <div className='patient-input'>
                                <input className='input' />
                            </div>
                        </div>
                    </div>

                    <div className='patient-text-wrapper'>
                        <label>Birth Date</label>
                        <div className='patient-description'>
                            The date of birth for the individual.
                        </div>

                        <div>
                            <input />
                        </div>
                    </div>

                    <div className='patient-text-wrapper'>
                        <label>Deceased</label>
                        <div className='patient-description'>
                            Indicates if the individual is deceased or not.
                        </div>

                        <div className='patient-select-input'>
                            <div className='patient-select'>
                                <div className='patient-select-position'>
                                    <select className='select'>
                                        <option value="boolean" selected="">boolean</option>
                                        <option value="dateTime">dateTime</option>
                                    </select>
                                    <div className='scroller'>
                                        <svg width="1.125rem" height="1.125rem" viewBox="0 0 15 15" fill="none" xmlns="http://www.w3.org/2000/svg" style={{color: "rgb(134, 142, 150)"}} data-chevron="true"><path d="M4.93179 5.43179C4.75605 5.60753 4.75605 5.89245 4.93179 6.06819C5.10753 6.24392 5.39245 6.24392 5.56819 6.06819L7.49999 4.13638L9.43179 6.06819C9.60753 6.24392 9.89245 6.24392 10.0682 6.06819C10.2439 5.89245 10.2439 5.60753 10.0682 5.43179L7.81819 3.18179C7.73379 3.0974 7.61933 3.04999 7.49999 3.04999C7.38064 3.04999 7.26618 3.0974 7.18179 3.18179L4.93179 5.43179ZM10.0682 9.56819C10.2439 9.39245 10.2439 9.10753 10.0682 8.93179C9.89245 8.75606 9.60753 8.75606 9.43179 8.93179L7.49999 10.8636L5.56819 8.93179C5.39245 8.75606 5.10753 8.75606 4.93179 8.93179C4.75605 9.10753 4.75605 9.39245 4.93179 9.56819L7.18179 11.8182C7.35753 11.9939 7.64245 11.9939 7.81819 11.8182L10.0682 9.56819Z" fill="currentColor" fill-rule="evenodd" clip-rule="evenodd"></path></svg>
                                    </div>
                                </div>
                                
                            </div>
                            <div className='patient-checker-wrapper'>
                                <div className='patient-label'>
                                    <input type="checkbox" />
                                </div>
                                <div className='patient-description'>
                                    <div></div>
                                </div>
                            </div>
                        </div>
                    </div>
                    

                    <div className='patient-text-wrapper'>
                        <label>Address</label>
                        <div className='patient-description'>
                            An address for the individual.
                        </div>

                        {/* Remove or (add + symbol) */}
                    </div>

                    <div className='patient-text-wrapper'>
                        <label>Marital Status</label>
                        <div className='patient-description'>
                            This field contains a patient's most recent marital (civil) status.
                        </div>

                        <div className='patient-text-input'>
                            <div className='patient-input'>
                                <input className='input' />
                            </div>
                        </div>
                    </div>

                    <div className='patient-text-wrapper'>
                        <label>Multiple Birth</label>
                        <div className='patient-description'>
                            Indicates whether the patient is part of a multiple (boolean) or indicates the actual birth order (integer).
                        </div>

                        <div className='patient-select-input'>
                            <div className='patient-select'>
                                <div className='patient-select-position'>
                                    <select className='select'>
                                        <option value="boolean" selected="">boolean</option>
                                        <option value="integer">integer</option>
                                    </select>
                                    <div className='scroller'>
                                        <svg width="1.125rem" height="1.125rem" viewBox="0 0 15 15" fill="none" xmlns="http://www.w3.org/2000/svg" style={{color: "rgb(134, 142, 150)"}} data-chevron="true"><path d="M4.93179 5.43179C4.75605 5.60753 4.75605 5.89245 4.93179 6.06819C5.10753 6.24392 5.39245 6.24392 5.56819 6.06819L7.49999 4.13638L9.43179 6.06819C9.60753 6.24392 9.89245 6.24392 10.0682 6.06819C10.2439 5.89245 10.2439 5.60753 10.0682 5.43179L7.81819 3.18179C7.73379 3.0974 7.61933 3.04999 7.49999 3.04999C7.38064 3.04999 7.26618 3.0974 7.18179 3.18179L4.93179 5.43179ZM10.0682 9.56819C10.2439 9.39245 10.2439 9.10753 10.0682 8.93179C9.89245 8.75606 9.60753 8.75606 9.43179 8.93179L7.49999 10.8636L5.56819 8.93179C5.39245 8.75606 5.10753 8.75606 4.93179 8.93179C4.75605 9.10753 4.75605 9.39245 4.93179 9.56819L7.18179 11.8182C7.35753 11.9939 7.64245 11.9939 7.81819 11.8182L10.0682 9.56819Z" fill="currentColor" fill-rule="evenodd" clip-rule="evenodd"></path></svg>
                                    </div>
                                </div>
                                
                            </div>
                            <div className='patient-checker-wrapper'>
                                <div className='patient-label'>
                                    <input type="checkbox" />
                                </div>
                                <div className='patient-description'>
                                    <div></div>
                                </div>
                            </div>
                        </div>
                    </div>

                    <div className='patient-text-wrapper'>
                        <label>Photo</label>
                        <div className='patient-description'>
                            Image of the patient.
                        </div>

                        {/* Remove or (add + symbol) */}
                    </div>

                    <div className='patient-text-wrapper'>
                        <label>Contact</label>
                        <div className='patient-description'>
                            A contact party (e.g. guardian, partner, friend) for the patient.
                        </div>

                        {/* Remove or (add + symbol) */}
                    </div>

                    <div className='patient-text-wrapper'>
                        <label>Communication</label>
                        <div className='patient-description'>
                            A language which may be used to communicate with the patient about his or her health.
                        </div>

                        {/* Remove or (add + symbol) */}
                    </div>

                    <div className='patient-text-wrapper'>
                        <label>General Practitioner</label>
                        <div className='patient-description'>
                            Patient's nominated care provider.
                        </div>

                        {/* Remove or (add + symbol) */}
                    </div>

                    <div className='patient-text-wrapper'>
                        <label>Managing Organization</label>
                        <div className='patient-description'>
                            Organization that is the custodian of the patient record.
                        </div>

                        <div className='patient-multiple-input'>
                            <div className='patient-select'>
                                <div className='patient-select-position'>
                                    <select className='select'>
                                        <option value="organization" selected="">Organization</option>
                                    </select>
                                    <div className='scroller'>
                                        <svg width="1.125rem" height="1.125rem" viewBox="0 0 15 15" fill="none" xmlns="http://www.w3.org/2000/svg" style={{color: "rgb(134, 142, 150)"}} data-chevron="true"><path d="M4.93179 5.43179C4.75605 5.60753 4.75605 5.89245 4.93179 6.06819C5.10753 6.24392 5.39245 6.24392 5.56819 6.06819L7.49999 4.13638L9.43179 6.06819C9.60753 6.24392 9.89245 6.24392 10.0682 6.06819C10.2439 5.89245 10.2439 5.60753 10.0682 5.43179L7.81819 3.18179C7.73379 3.0974 7.61933 3.04999 7.49999 3.04999C7.38064 3.04999 7.26618 3.0974 7.18179 3.18179L4.93179 5.43179ZM10.0682 9.56819C10.2439 9.39245 10.2439 9.10753 10.0682 8.93179C9.89245 8.75606 9.60753 8.75606 9.43179 8.93179L7.49999 10.8636L5.56819 8.93179C5.39245 8.75606 5.10753 8.75606 4.93179 8.93179C4.75605 9.10753 4.75605 9.39245 4.93179 9.56819L7.18179 11.8182C7.35753 11.9939 7.64245 11.9939 7.81819 11.8182L10.0682 9.56819Z" fill="currentColor" fill-rule="evenodd" clip-rule="evenodd"></path></svg>
                                    </div>
                                </div>
                                
                            </div>
                            <div className='patient-text-size'>
                                <div className='patient-text-input'>
                                    <div className='patient-input'>
                                        <input className='input' />
                                    </div>
                                </div>
                            </div>
                            
                        </div>
                    </div>
                    
                    <div className='patient-text-wrapper'>
                        <label>General Practitioner</label>
                        <div className='patient-description'>
                            Link to another patient resource that concerns the same actual patient.
                        </div>

                        {/* Remove or (add + symbol) */}
                    </div>
                
                </div>

                <div className='create-patient-ok'>
                    <button type="submit">OK</button>
                </div>
            </div>


        </div>


    </div>
  )
}
