# Supplementary material for: Heart disease severity level identification system on Hyperledger consortium network
Source: PeerJ Comput Sci. 2023 Oct 12;9:e1626. doi: 10.7717/peerj-cs.1626 (PMC10588697; doi:10.7717/peerj-cs.1626)
Supplement: Supplemental Information 3 — The overall Hyperledger network implementation information is available in the test-network folder. The chaincode files, which are used for EHR data storage and retrieval, attribute-based access control policy implementation, and heart disease prediction with disease severity identification function, are contained in the medical-asset-transfer folder. [file peerj-cs-09-1626-s003.zip › Source-code/front_end/ehr/src/components/Profile/Profile.component.js]

import React, { useEffect, useState } from 'react'
import './Profile.css';

export default function Profile() {

    const profile = JSON.parse(localStorage.getItem('profile'));
    

  return (
    <div className='profile-root'>
        <div className='profile-info-box'>

            <div>
                <div style={{minWidth: "100%", display: "table"}}>
                    <div className='profile-info'>

                        <div>
                            <div className='profile-data'>
                                
                                <div className='profile-text'>Type</div>
                                
                                <div className='profile-text-value'>
                                    {profile.role}
                                </div>

                            </div>
                        </div>


                        <div>

                            <div className='profile-data'>
                                
                                <div className='profile-text'>Name</div>
                                
                                <div className='profile-text-value'>
                                    {profile.name}
                                </div>

                            </div>

                        </div>

                    </div>
                </div>
            </div>


            <div>
                <div style={{minWidth: "100%", display: "table"}}>
                    <div className='profile-info'>

                        <div className='profile-tabs'>

                            <button className='profile-tab-button' role="tab" type="button">Details</button>

                            <button className='profile-tab-button' role="tab" type="button">Edit</button>

                        </div>

                    </div>
                </div>
            </div>


        </div>

        <div className='profile-container'>
            <div className='profile-box'>
                <div className='profile-box-header'>

                    <div className='profile-box-image'>
                        <div className='profile-image'>
                            <svg class="mantine-1pl3zja mantine-Avatar-placeholderIcon" width="15" height="15" viewBox="0 0 15 15" fill="none" xmlns="http://www.w3.org/2000/svg"><path d="M0.877014 7.49988C0.877014 3.84219 3.84216 0.877045 7.49985 0.877045C11.1575 0.877045 14.1227 3.84219 14.1227 7.49988C14.1227 11.1575 11.1575 14.1227 7.49985 14.1227C3.84216 14.1227 0.877014 11.1575 0.877014 7.49988ZM7.49985 1.82704C4.36683 1.82704 1.82701 4.36686 1.82701 7.49988C1.82701 8.97196 2.38774 10.3131 3.30727 11.3213C4.19074 9.94119 5.73818 9.02499 7.50023 9.02499C9.26206 9.02499 10.8093 9.94097 11.6929 11.3208C12.6121 10.3127 13.1727 8.97172 13.1727 7.49988C13.1727 4.36686 10.6328 1.82704 7.49985 1.82704ZM10.9818 11.9787C10.2839 10.7795 8.9857 9.97499 7.50023 9.97499C6.01458 9.97499 4.71624 10.7797 4.01845 11.9791C4.97952 12.7272 6.18765 13.1727 7.49985 13.1727C8.81227 13.1727 10.0206 12.727 10.9818 11.9787ZM5.14999 6.50487C5.14999 5.207 6.20212 4.15487 7.49999 4.15487C8.79786 4.15487 9.84999 5.207 9.84999 6.50487C9.84999 7.80274 8.79786 8.85487 7.49999 8.85487C6.20212 8.85487 5.14999 7.80274 5.14999 6.50487ZM7.49999 5.10487C6.72679 5.10487 6.09999 5.73167 6.09999 6.50487C6.09999 7.27807 6.72679 7.90487 7.49999 7.90487C8.27319 7.90487 8.89999 7.27807 8.89999 6.50487C8.89999 5.73167 8.27319 5.10487 7.49999 5.10487Z" fill="currentColor" fill-rule="evenodd" clip-rule="evenodd"></path></svg>
                        </div>
                    </div>
                    
                    <div className='profile-box-detail'>
                        <div className='profile-box-text'>
                            {profile.username}
                        </div>

                        <div className='profile-box-text'>
                            ---data---
                        </div>  
                    </div>
                    
                    <button className='profile-box-btn' type="button">'''</button>
                </div>

                <div className='profile-info'>
                    <h3>Created</h3>

                    <dl className='profile-grid'>
                        <dt>Organization</dt>
                        <dd>{profile.organization}</dd>
                        <dt>Created Under</dt>
                        <dd><div>{profile.createdUnder}</div></dd>
                        <dt>Name</dt>
                        <dd><div>{profile.name}</div></dd>
                        {profile.role === "doctor" &&
                            (<><dt>Speciality</dt>
                            <dd><div>{profile.speciality}</div></dd>
                            </>)
                        }
                        <dt>Address</dt>
                        <dd><div>{profile.address}</div></dd>
                        <dt>DOB</dt>
                        <dd><div>{profile.dob}</div></dd>
                        <dt>Age</dt>
                        <dd><div>{profile.age}</div></dd>
                        <dt>Blood Group</dt>
                        <dd><div>{profile.bloodGroup}</div></dd>
                        <dt>Gender</dt>
                        <dd><div>{profile.gender}</div></dd>
                        <dt>Height</dt>
                        <dd><div>{profile.height}</div></dd>
                        <dt>Weight</dt>
                        <dd><div>{profile.weight}</div></dd>
                        <dt>Marital Status</dt>
                        <dd><div>{profile.maritalStatus}</div></dd>
                        <dt>Phone Number</dt>
                        <dd><div>{profile.phone}</div></dd>
                        <dt>Country</dt>
                        <dd><div>{profile.country}</div></dd>
                        <dt>State</dt>
                        <dd><div>{profile.state}</div></dd>
                    </dl>
                </div>
            </div>
        </div>

        
    </div> 
  )
}
