# Supplementary material for: Heart disease severity level identification system on Hyperledger consortium network
Source: PeerJ Comput Sci. 2023 Oct 12;9:e1626. doi: 10.7717/peerj-cs.1626 (PMC10588697; doi:10.7717/peerj-cs.1626)
Supplement: Supplemental Information 3 — The overall Hyperledger network implementation information is available in the test-network folder. The chaincode files, which are used for EHR data storage and retrieval, attribute-based access control policy implementation, and heart disease prediction with disease severity identification function, are contained in the medical-asset-transfer folder. [file peerj-cs-09-1626-s003.zip › Source-code/front_end/ehr/src/components/Profile/Profile.css]

.profile-root {
    flex: 1 1 0%;
    width: 100vw;
    box-sizing: border-box;
    min-height: 100vh;
    /* padding-top: calc(var(--mantine-header-height, 0px) + 0rem);
    padding-bottom: calc(var(--mantine-footer-height, 0px) + 0rem);
    padding-left: calc(var(--mantine-navbar-width, 0px) + 0rem);
    padding-right: calc(var(--mantine-aside-width, 0px) + 0rem); */
    background: rgb(248, 249, 250);
}

.profile-root .profile-info-box {
    outline: 0px;
    display: block;
    text-decoration: none;
    color: rgb(0, 0, 0);
    background-color: rgb(255, 255, 255);
    box-sizing: border-box;
    border-radius: 0.25rem;
    box-shadow: none;
}

.profile-root .profile-info-box .profile-info {
    display: flex;
    flex-direction: row;
    -moz-box-align: center;
    align-items: center;
    padding: 8px 10px;
}

.profile-root .profile-info-box .profile-info .profile-data {
    display: inline-block;
    margin: 5px 20px 5px 5px;
}

.profile-root .profile-info-box .profile-info .profile-data .profile-text {
    color: rgb(134, 142, 150);
    text-transform: uppercase;
    font-size: 0.6875rem;
    white-space: nowrap;
}

.profile-root .profile-info-box .profile-info .profile-data .profile-text-value {
    font-family: -apple-system, BlinkMacSystemFont, Segoe UI, Roboto, Helvetica, Arial, sans-serif, Apple Color Emoji, Segoe UI Emoji;
    font-size: inherit;
    line-height: 1.55;
    text-transform: capitalize;
    text-decoration: none;
    background-color: transparent;
    padding: 0px;
    border: 0px none;
    color: rgb(0, 0, 0);
}

.profile-root .profile-info-box .profile-info .profile-tabs {
    display: flex;
    flex-flow: row wrap;
    flex-wrap: wrap;
    -moz-box-pack: start;
    justify-content: flex-start;
    border-bottom: 0.125rem solid rgb(222, 226, 230);
}

.profile-root .profile-info-box .profile-info .profile-tabs .profile-tab-button {
    font-family: -apple-system, BlinkMacSystemFont, Segoe UI, Roboto, Helvetica, Arial, sans-serif, Apple Color Emoji, Segoe UI Emoji;
    cursor: pointer;
    border-color: currentcolor currentcolor transparent;
    border-style: none none solid;
    border-width: 0px 0px 0.125rem;
    border-image: none 100% / 1 / 0 stretch;
    appearance: none;
    background-color: transparent;
    text-align: left;
    color: rgb(0, 0, 0);
    text-decoration: none;
    box-sizing: border-box;
    position: relative;
    padding: 0.625rem 1rem;
    font-size: 0.875rem;
    white-space: nowrap;
    z-index: 0;
    display: flex;
    -moz-box-align: center;
    align-items: center;
    -moz-box-pack: center;
    justify-content: center;
    line-height: 1;
    margin-bottom: -0.125rem;
    border-radius: 0.25rem 0.25rem 0px 0px;
}

.profile-root .profile-info-box .profile-info .profile-tabs .profile-tab-button:focus {
    border-color: rgb(34, 139, 230);
    color: rgb(0, 0, 0);
}

.profile-root .profile-container {
    padding-left: 1rem;
    padding-right: 1rem;
    max-width: 60rem;
    margin-left: auto;
    margin-right: auto;
}

.profile-root .profile-container .profile-box {
    outline: 0px;
    display: block;
    text-decoration: none;
    color: rgb(0, 0, 0);
    background-color: rgb(255, 255, 255);
    box-sizing: border-box;
    border-radius: 0.5rem;
    box-shadow: rgba(0, 0, 0, 0.05) 0px 0.0625rem 0.1875rem, rgba(0, 0, 0, 0.1) 0px 0.0625rem 0.125rem;
    margin: 1.5rem auto;
    padding: 0px;
    border: 0.0625rem solid rgb(222, 226, 230);
}

.profile-root .profile-container .profile-box .profile-box-header {
    box-sizing: border-box;
  display: flex;
  flex-flow: row wrap;
  -moz-box-align: center;
  align-items: center;
  -moz-box-pack: justify;
  justify-content: space-between;
  gap: 0.5rem;
  margin: 0.75rem 0.625rem;
}

.profile-root .profile-container .profile-box .profile-box-header .profile-box-image {
    box-sizing: border-box;
    position: relative;
    display: block;
    user-select: none;
    overflow: hidden;
    border-radius: 2rem;
    text-decoration: none;
    border: 0px none;
    background-color: transparent;
    padding: 0px;
    width: 2.375rem;
    min-width: 2.375rem;
    height: 2.375rem;
}

.profile-root .profile-container .profile-box .profile-box-header .profile-box-image .profile-image {
    font-family: -apple-system, BlinkMacSystemFont, Segoe UI, Roboto, Helvetica, Arial, sans-serif, Apple Color Emoji, Segoe UI Emoji;
    font-weight: 700;
    display: flex;
    -moz-box-align: center;
    align-items: center;
    -moz-box-pack: center;
    justify-content: center;
    width: 100%;
    height: 100%;
    user-select: none;
    border-radius: 2rem;
    font-size: calc(0.95rem);
    color: rgb(134, 142, 150);
    background-color: rgb(248, 249, 250);
    border: 0.0625rem solid transparent;
}

.profile-root .profile-container .profile-box .profile-box-header .profile-box-detail {
    flex: 1 1 0%;
}

.profile-box-detail .profile-box-text {
    font-family: -apple-system, BlinkMacSystemFont, Segoe UI, Roboto, Helvetica, Arial, sans-serif, Apple Color Emoji, Segoe UI Emoji;
    color: inherit;
    font-size: 0.875rem;
    line-height: 1.55;
    text-decoration: none;
}

.profile-root .profile-container .profile-box .profile-box-header .profile-box-btn {
    font-family: -apple-system, BlinkMacSystemFont, Segoe UI, Roboto, Helvetica, Arial, sans-serif, Apple Color Emoji, Segoe UI Emoji;
    cursor: pointer;
    appearance: none;
    font-size: 0.875rem;
    text-align: left;
    text-decoration: none;
    box-sizing: border-box;
    position: relative;
    border-radius: 2rem;
    padding: 0px;
    line-height: 1;
    display: flex;
    -moz-box-align: center;
    align-items: center;
    -moz-box-pack: center;
    justify-content: center;
    height: 1.75rem;
    min-height: 1.75rem;
    width: 1.75rem;
    min-width: 1.75rem;
    border: 0.0625rem solid transparent;
    background-color: transparent;
    color: rgb(134, 142, 150);
}

.profile-root .profile-info {
    padding: 0px 16px 16px;
}

.profile-root .profile-info .profile-grid {
    display: grid;
    grid-template-columns: 30% 70%;
    margin: 0px;
}

.profile-root .profile-info .profile-grid > dt, .profile-root .profile-info .profile-grid > dd {
    padding: 0.75rem;
    border-top: 0.1px solid rgb(222, 226, 230);
    margin: 0px;
}
