# Supplementary material for: Heart disease severity level identification system on Hyperledger consortium network
Source: PeerJ Comput Sci. 2023 Oct 12;9:e1626. doi: 10.7717/peerj-cs.1626 (PMC10588697; doi:10.7717/peerj-cs.1626)
Supplement: Supplemental Information 3 — The overall Hyperledger network implementation information is available in the test-network folder. The chaincode files, which are used for EHR data storage and retrieval, attribute-based access control policy implementation, and heart disease prediction with disease severity identification function, are contained in the medical-asset-transfer folder. [file peerj-cs-09-1626-s003.zip › Source-code/front_end/ehr/src/components/Signup/signup.component.js]

import {React , useEffect, useState} from 'react'
import { useNavigate } from 'react-router-dom';
import axios from 'axios';
import "../Login/login.css";
import "./signup.css";

export default function Signup() {

  const navigator = useNavigate();

  const [profile, setProfile] = useState(
    {
      name : "",
      role : "doctor",
      speciality : "Family medicine",
      dob : "",
      username : "",
      password : "",
      age: "",
      phone: "",
      address: "",
      state: "",
      country: "",
      gender: "male",
      maritalStatus: "unmarried",
      height: "",
      weight: "",
      bloodGroup: "",
      createdUnder: "orgadmin1",
      organization: 1
    }
  )

  const constCreateUnderOption = [
    {
      id : "Admin 1",
      value : "orgadmin1"
    },
    {
      id : "Admin 2",
      value : "orgadmin2"
    }
  ] 

  const speciality = [
    "Family medicine",
    "Internal Medicine",
    "Pediatrician",
    "Obstetricians/gynecologist (OBGYNs)",
    "Cardiologist",
    "Oncologist",
    "Gastroenterologist",
    "Pulmonologist",
    "Infectious disease",
    "Nephrologist",
    "Endocrinologist",
    "Ophthalmologist",
    "Otolaryngologist",
    "Dermatologist",
    "Psychiatrist",
    "Neurologist",
    "Radiologist",
    "Anesthesiologist",
    "Surgeon",
    "Physician executive"
  ]

  const [createUnderOption,setCreateUnderOption] = useState(constCreateUnderOption)

  const callDoctorsList = async (profiledata) => {
    var result = [] 
    let data = { orgId : profiledata.organization};
        console.log(data);
        await axios({
          method: "get",
          url: "http://localhost:3001/getOrganizationDoctors",
          params: data
        }).then((response) => {
          let res = response.data.result;
          console.log(res);
          if(res.length !== 0){
            res.map((iter) => {
              let data = { id : iter.name , value: iter.username}
              result.push(data);
            })

            profiledata.createdUnder = result[0].value;
            setProfile(profiledata);
          }else {
            console.log("no doctors");
          }
        }).catch((err) => {
          console.log(err);
        })
    setCreateUnderOption(result);
    console.log(createUnderOption);
  }

  const updateProfile = (key,value) => {


    let profiledata = profile;
    profiledata[key] = value;
    setProfile(profiledata);
    
    // Pre-conditions 

    if(key === "role") {
      if(value === "doctor")
        setCreateUnderOption(constCreateUnderOption);
      else{

        // Get Organization Doctors
        callDoctorsList(profiledata);

      }
    } else if(key === "organization") {
      callDoctorsList(profiledata);
    }
    
    console.log(profile)
  }

  const createAccount = () => {
    let data = profile;
    console.log(data);


    // If patient no speciality
    if(data.role === "patient") {
      data.speciality = "";
    }

    axios({
        method: "post",
        url: "http://localhost:3001/register",
        data: data
      }).then((res) => {
        console.log(res);
        localStorage.setItem("profile", JSON.stringify(data));
        navigator("/home/")
      }).catch((err) => {
        console.log(err);
    })
  }

  
  return (
    <div className='login'>
      <div className='login-box'>
        <form>
          <div className='login-title'>
            <img className='login-image' src="https://cdn-icons-png.flaticon.com/512/504/504276.png?w=826&t=st=1679754410~exp=1679755010~hmac=e669a5c40115e525c83e2e14174c4708425dddfde191470e9970e0252e94f7b4" />
            <h1 className='login-text'>Create a new account</h1>
          </div>

          <div className='login-text-wrapper'>
            <label className='login-text-label'>Name
              <span>*</span>
            </label>

            <div className='login-input-wrapper'>
              <input className="login-input" onChange={(e) => updateProfile("name",e.target.value)} type="text" name="name" placeholder="Name" required="" />
            </div>
          </div>

          <div className='login-text-wrapper'>
            <label className='login-text-label'>Role
              <span>*</span>
            </label>

            <div className='login-select-input'>
              <div className='login-select'>
                  <div className='login-select-position'>
                      <select className='select' onChange={(e) => updateProfile("role",e.target.value)}>
                          <option value="doctor" selected="">Doctor</option>
                          <option value="patient">Patient</option>
                      </select>
                      <div className='scroller'>
                          <svg width="1.125rem" height="1.125rem" viewBox="0 0 15 15" fill="none" xmlns="http://www.w3.org/2000/svg" style={{color: "rgb(134, 142, 150)"}} data-chevron="true"><path d="M4.93179 5.43179C4.75605 5.60753 4.75605 5.89245 4.93179 6.06819C5.10753 6.24392 5.39245 6.24392 5.56819 6.06819L7.49999 4.13638L9.43179 6.06819C9.60753 6.24392 9.89245 6.24392 10.0682 6.06819C10.2439 5.89245 10.2439 5.60753 10.0682 5.43179L7.81819 3.18179C7.73379 3.0974 7.61933 3.04999 7.49999 3.04999C7.38064 3.04999 7.26618 3.0974 7.18179 3.18179L4.93179 5.43179ZM10.0682 9.56819C10.2439 9.39245 10.2439 9.10753 10.0682 8.93179C9.89245 8.75606 9.60753 8.75606 9.43179 8.93179L7.49999 10.8636L5.56819 8.93179C5.39245 8.75606 5.10753 8.75606 4.93179 8.93179C4.75605 9.10753 4.75605 9.39245 4.93179 9.56819L7.18179 11.8182C7.35753 11.9939 7.64245 11.9939 7.81819 11.8182L10.0682 9.56819Z" fill="currentColor" fill-rule="evenodd" clip-rule="evenodd"></path></svg>
                      </div>
                  </div>
              </div>
            </div>
          </div>

          {profile.role === "doctor" && <div className='login-text-wrapper'>
            <label className='login-text-label'>Speciality
              <span>*</span>
            </label>

            <div className='login-select-input'>
              <div className='login-select'>
                  <div className='login-select-position'>
                      <select className='select' onChange={(e) => updateProfile("speciality",e.target.value)}>
                        {speciality.map((data) => {return(
                            <option value={data} selected="">{data}</option>
                          )})}
                      </select>
                      <div className='scroller'>
                          <svg width="1.125rem" height="1.125rem" viewBox="0 0 15 15" fill="none" xmlns="http://www.w3.org/2000/svg" style={{color: "rgb(134, 142, 150)"}} data-chevron="true"><path d="M4.93179 5.43179C4.75605 5.60753 4.75605 5.89245 4.93179 6.06819C5.10753 6.24392 5.39245 6.24392 5.56819 6.06819L7.49999 4.13638L9.43179 6.06819C9.60753 6.24392 9.89245 6.24392 10.0682 6.06819C10.2439 5.89245 10.2439 5.60753 10.0682 5.43179L7.81819 3.18179C7.73379 3.0974 7.61933 3.04999 7.49999 3.04999C7.38064 3.04999 7.26618 3.0974 7.18179 3.18179L4.93179 5.43179ZM10.0682 9.56819C10.2439 9.39245 10.2439 9.10753 10.0682 8.93179C9.89245 8.75606 9.60753 8.75606 9.43179 8.93179L7.49999 10.8636L5.56819 8.93179C5.39245 8.75606 5.10753 8.75606 4.93179 8.93179C4.75605 9.10753 4.75605 9.39245 4.93179 9.56819L7.18179 11.8182C7.35753 11.9939 7.64245 11.9939 7.81819 11.8182L10.0682 9.56819Z" fill="currentColor" fill-rule="evenodd" clip-rule="evenodd"></path></svg>
                      </div>
                  </div>
              </div>
            </div>
          </div>}

          <div className='login-text-wrapper'>
            <label className='login-text-label'>DOB
              <span>*</span>
            </label>

            <div className='login-input-wrapper'>
              <input className="login-input" type="date" onChange={(e) => updateProfile("dob",e.target.value)} name="dob" required="" />
            </div>
          </div>

          <div className='login-text-wrapper'>
            <label className='login-text-label'>Username
              <span>*</span>
            </label>

            <div className='login-input-wrapper'>
              <input className="login-input" type="text" onChange={(e) => updateProfile("username",e.target.value)} name="username" placeholder="Username" required="" />
            </div>
          </div>

          <div className='login-text-wrapper'>
            <label className='login-text-label'>Password
              <span>*</span>
            </label>

            <div className='login-input-wrapper'>
              <input className="login-input" type="text" onChange={(e) => updateProfile("password",e.target.value)} name="password" required="" />
              <div className='login-password-input'>
                <button className='login-password-btn'>
                  <svg width="0.9375rem" height="0.9375rem" viewBox="0 0 15 15" fill="none" xmlns="http://www.w3.org/2000/svg"><path d="M7.5 11C4.80285 11 2.52952 9.62184 1.09622 7.50001C2.52952 5.37816 4.80285 4 7.5 4C10.1971 4 12.4705 5.37816 13.9038 7.50001C12.4705 9.62183 10.1971 11 7.5 11ZM7.5 3C4.30786 3 1.65639 4.70638 0.0760002 7.23501C-0.0253338 7.39715 -0.0253334 7.60288 0.0760014 7.76501C1.65639 10.2936 4.30786 12 7.5 12C10.6921 12 13.3436 10.2936 14.924 7.76501C15.0253 7.60288 15.0253 7.39715 14.924 7.23501C13.3436 4.70638 10.6921 3 7.5 3ZM7.5 9.5C8.60457 9.5 9.5 8.60457 9.5 7.5C9.5 6.39543 8.60457 5.5 7.5 5.5C6.39543 5.5 5.5 6.39543 5.5 7.5C5.5 8.60457 6.39543 9.5 7.5 9.5Z" fill="currentColor" fill-rule="evenodd" clip-rule="evenodd"></path></svg>
                </button>
              </div>
            </div>
          </div>

          <div className='login-text-wrapper'>
            <label className='login-text-label'>Age
              <span>*</span>
            </label>

            <div className='login-input-wrapper'>
              <input className="login-input" type="text" onChange={(e) => updateProfile("age",e.target.value)} name="age" placeholder="15" required="" />
            </div>
          </div>

          <div className='login-text-wrapper'>
            <label className='login-text-label'>Phone
              <span>*</span>
            </label>

            <div className='login-input-wrapper'>
              <input className="login-input" type="text" onChange={(e) => updateProfile("phone",e.target.value)} name="phone" placeholder="Phone Number" required="" />
            </div>
          </div>

          <div className='login-text-wrapper'>
            <label className='login-text-label'>Address
              <span>*</span>
            </label>

            <div className='login-input-wrapper'>
              <input className="login-input" type="text" onChange={(e) => updateProfile("address",e.target.value)} name="address" placeholder="Address" required="" />
            </div>
          </div>

          <div className='login-text-wrapper'>
            <label className='login-text-label'>State
              <span>*</span>
            </label>

            <div className='login-input-wrapper'>
              <input className="login-input" type="text" onChange={(e) => updateProfile("state",e.target.value)} name="state" placeholder="State" required="" />
            </div>
          </div>

          <div className='login-text-wrapper'>
            <label className='login-text-label'>Country
              <span>*</span>
            </label>

            <div className='login-input-wrapper'>
              <input className="login-input" type="text" onChange={(e) => updateProfile("country",e.target.value)} name="country" placeholder="Country" required="" />
            </div>
          </div>

          <div className='login-text-wrapper'>
            <label className='login-text-label'>Gender
              <span>*</span>
            </label>

            <div className='login-select-input'>
              <div className='login-select'>
                  <div className='login-select-position'>
                      <select className='select' onChange={(e) => updateProfile("gender",e.target.value)}>
                          <option value="male" selected="">Male</option>
                          <option value="female">Female</option>
                          <option value="other">Other</option>
                      </select>
                      <div className='scroller'>
                          <svg width="1.125rem" height="1.125rem" viewBox="0 0 15 15" fill="none" xmlns="http://www.w3.org/2000/svg" style={{color: "rgb(134, 142, 150)"}} data-chevron="true"><path d="M4.93179 5.43179C4.75605 5.60753 4.75605 5.89245 4.93179 6.06819C5.10753 6.24392 5.39245 6.24392 5.56819 6.06819L7.49999 4.13638L9.43179 6.06819C9.60753 6.24392 9.89245 6.24392 10.0682 6.06819C10.2439 5.89245 10.2439 5.60753 10.0682 5.43179L7.81819 3.18179C7.73379 3.0974 7.61933 3.04999 7.49999 3.04999C7.38064 3.04999 7.26618 3.0974 7.18179 3.18179L4.93179 5.43179ZM10.0682 9.56819C10.2439 9.39245 10.2439 9.10753 10.0682 8.93179C9.89245 8.75606 9.60753 8.75606 9.43179 8.93179L7.49999 10.8636L5.56819 8.93179C5.39245 8.75606 5.10753 8.75606 4.93179 8.93179C4.75605 9.10753 4.75605 9.39245 4.93179 9.56819L7.18179 11.8182C7.35753 11.9939 7.64245 11.9939 7.81819 11.8182L10.0682 9.56819Z" fill="currentColor" fill-rule="evenodd" clip-rule="evenodd"></path></svg>
                      </div>
                  </div>
              </div>
            </div>
          </div>

          <div className='login-text-wrapper'>
            <label className='login-text-label'>Marital Status
              <span>*</span>
            </label>

            <div className='login-select-input'>
              <div className='login-select'>
                  <div className='login-select-position'>
                      <select className='select' onChange={(e) => updateProfile("maritalStatus",e.target.value)}>
                          <option value="unmarried" selected="">Unmarried</option>
                          <option value="married">Married</option>
                          <option value="divorced">Divorced</option>
                          <option value="remarried">Re-Married</option>
                      </select>
                      <div className='scroller'>
                          <svg width="1.125rem" height="1.125rem" viewBox="0 0 15 15" fill="none" xmlns="http://www.w3.org/2000/svg" style={{color: "rgb(134, 142, 150)"}} data-chevron="true"><path d="M4.93179 5.43179C4.75605 5.60753 4.75605 5.89245 4.93179 6.06819C5.10753 6.24392 5.39245 6.24392 5.56819 6.06819L7.49999 4.13638L9.43179 6.06819C9.60753 6.24392 9.89245 6.24392 10.0682 6.06819C10.2439 5.89245 10.2439 5.60753 10.0682 5.43179L7.81819 3.18179C7.73379 3.0974 7.61933 3.04999 7.49999 3.04999C7.38064 3.04999 7.26618 3.0974 7.18179 3.18179L4.93179 5.43179ZM10.0682 9.56819C10.2439 9.39245 10.2439 9.10753 10.0682 8.93179C9.89245 8.75606 9.60753 8.75606 9.43179 8.93179L7.49999 10.8636L5.56819 8.93179C5.39245 8.75606 5.10753 8.75606 4.93179 8.93179C4.75605 9.10753 4.75605 9.39245 4.93179 9.56819L7.18179 11.8182C7.35753 11.9939 7.64245 11.9939 7.81819 11.8182L10.0682 9.56819Z" fill="currentColor" fill-rule="evenodd" clip-rule="evenodd"></path></svg>
                      </div>
                  </div>
              </div>
            </div>
          </div>

          <div className='login-text-wrapper'>
            <label className='login-text-label'>Height
              <span>*</span>
            </label>

            <div className='login-input-wrapper'>
              <input className="login-input" type="text" onChange={(e) => updateProfile("height",e.target.value)} name="height" placeholder="157" required="" />
            </div>
          </div>

          <div className='login-text-wrapper'>
            <label className='login-text-label'>Weight
              <span>*</span>
            </label>

            <div className='login-input-wrapper'>
              <input className="login-input" type="text" onChange={(e) => updateProfile("weight",e.target.value)} name="weight" placeholder="56" required="" />
            </div>
          </div>

          <div className='login-text-wrapper'>
            <label className='login-text-label'>Blood Group
              <span>*</span>
            </label>

            <div className='login-input-wrapper'>
              <input className="login-input" type="text" onChange={(e) => updateProfile("bloodGroup",e.target.value)} name="bloodGroup" placeholder="" required="" />
            </div>
          </div>

          <div className='login-text-wrapper'>
            <label className='login-text-label'>Created Under
              <span>*</span>
            </label>

            <div className='login-select-input'>
              <div className='login-select'>
                  <div className='login-select-position'>
                      <select className='select' onChange={(e) => updateProfile("createdUnder",e.target.value)}>
                        {createUnderOption.length !== 0 && createUnderOption.map((data) => {return(
                          <option value={data.value} selected="">{data.id}</option>
                        )})}
                      </select>
                      <div className='scroller'>
                          <svg width="1.125rem" height="1.125rem" viewBox="0 0 15 15" fill="none" xmlns="http://www.w3.org/2000/svg" style={{color: "rgb(134, 142, 150)"}} data-chevron="true"><path d="M4.93179 5.43179C4.75605 5.60753 4.75605 5.89245 4.93179 6.06819C5.10753 6.24392 5.39245 6.24392 5.56819 6.06819L7.49999 4.13638L9.43179 6.06819C9.60753 6.24392 9.89245 6.24392 10.0682 6.06819C10.2439 5.89245 10.2439 5.60753 10.0682 5.43179L7.81819 3.18179C7.73379 3.0974 7.61933 3.04999 7.49999 3.04999C7.38064 3.04999 7.26618 3.0974 7.18179 3.18179L4.93179 5.43179ZM10.0682 9.56819C10.2439 9.39245 10.2439 9.10753 10.0682 8.93179C9.89245 8.75606 9.60753 8.75606 9.43179 8.93179L7.49999 10.8636L5.56819 8.93179C5.39245 8.75606 5.10753 8.75606 4.93179 8.93179C4.75605 9.10753 4.75605 9.39245 4.93179 9.56819L7.18179 11.8182C7.35753 11.9939 7.64245 11.9939 7.81819 11.8182L10.0682 9.56819Z" fill="currentColor" fill-rule="evenodd" clip-rule="evenodd"></path></svg>
                      </div>
                  </div>
              </div>
            </div>
          </div>

          <div className='login-text-wrapper'>
            <label className='login-text-label'>Organization
              <span>*</span>
            </label>

            <div className='login-select-input'>
              <div className='login-select'>
                  <div className='login-select-position'>
                      <select className='select' onChange={(e) => updateProfile("organization",e.target.value)}>
                        <option value="1" selected="">1</option>
                        <option value="2" selected="">2</option>
                      </select>
                      <div className='scroller'>
                          <svg width="1.125rem" height="1.125rem" viewBox="0 0 15 15" fill="none" xmlns="http://www.w3.org/2000/svg" style={{color: "rgb(134, 142, 150)"}} data-chevron="true"><path d="M4.93179 5.43179C4.75605 5.60753 4.75605 5.89245 4.93179 6.06819C5.10753 6.24392 5.39245 6.24392 5.56819 6.06819L7.49999 4.13638L9.43179 6.06819C9.60753 6.24392 9.89245 6.24392 10.0682 6.06819C10.2439 5.89245 10.2439 5.60753 10.0682 5.43179L7.81819 3.18179C7.73379 3.0974 7.61933 3.04999 7.49999 3.04999C7.38064 3.04999 7.26618 3.0974 7.18179 3.18179L4.93179 5.43179ZM10.0682 9.56819C10.2439 9.39245 10.2439 9.10753 10.0682 8.93179C9.89245 8.75606 9.60753 8.75606 9.43179 8.93179L7.49999 10.8636L5.56819 8.93179C5.39245 8.75606 5.10753 8.75606 4.93179 8.93179C4.75605 9.10753 4.75605 9.39245 4.93179 9.56819L7.18179 11.8182C7.35753 11.9939 7.64245 11.9939 7.81819 11.8182L10.0682 9.56819Z" fill="currentColor" fill-rule="evenodd" clip-rule="evenodd"></path></svg>
                      </div>
                  </div>
              </div>
            </div>
          </div>

          <br />

          <div className='login-text'>
            By clicking submit you agree to the EHR &nbsp;
              <a className='login-a'>Privacy Policy</a> and <a className='login-a'>Terms of Service</a>.
          </div>

          <br />

          <div className='login-text'>
            This site is protected by reCAPTCHA and the Google &nbsp;
              <a className='login-a'>Privacy Policy</a> and <a className='login-a'>Terms of Service</a> apply.
          </div>

          <div className='login-d-button-wrapper'>
            <div style={{display : 'flex'}}>
              <input className='login-d-checkbox' type="checkbox" value="remember" />
              <div className='login-remember'>
                <label className='login-remember-label'>Remember me</label>
              </div>
            </div>
            <button className='login-next' type='button' onClick={() => createAccount()}>Create account</button>
          </div>
        </form>
      </div>
    </div>
  )
}
