# Supplementary material for: Heart disease severity level identification system on Hyperledger consortium network
Source: PeerJ Comput Sci. 2023 Oct 12;9:e1626. doi: 10.7717/peerj-cs.1626 (PMC10588697; doi:10.7717/peerj-cs.1626)
Supplement: Supplemental Information 3 — The overall Hyperledger network implementation information is available in the test-network folder. The chaincode files, which are used for EHR data storage and retrieval, attribute-based access control policy implementation, and heart disease prediction with disease severity identification function, are contained in the medical-asset-transfer folder. [file peerj-cs-09-1626-s003.zip › Source-code/front_end/ehr/src/components/Signup/signup.css]

.login-select-input {
    box-sizing: border-box;
    line-height: 1.55;
}

.login-select-input  .login-select{
    box-sizing: border-box;
    max-width: calc(50% - 0.3125rem);
    -moz-box-flex: 1;
    flex-grow: 1;
}

.login-select-input .login-select .login-select-position,
.login-select .login-select-position{
    position: relative;
}

.login-select-input .login-select .login-select-position .scroller , 
.login-select .login-select-position .scroller{
    position: absolute;
    top: 0px;
    bottom: 0px;
    right: 0px;
    display: flex;
    -moz-box-align: center;
    align-items: center;
    -moz-box-pack: center;
    justify-content: center;
    width: 2.25rem;
    pointer-events: none;
}

.login-select-input .login-select .login-select-position .select,
.login-select .login-select-position .select {
    font-family: -apple-system, BlinkMacSystemFont, Segoe UI, Roboto, Helvetica, Arial, sans-serif, Apple Color Emoji, Segoe UI Emoji;
    height: 2.25rem;
    line-height: calc(2.125rem);
    appearance: none;
    resize: none;
    box-sizing: border-box;
    font-size: 0.875rem;
    width: 100%;
    color: rgb(0, 0, 0);
    display: block;
    text-align: left;
    border: 0.0625rem solid rgb(206, 212, 218);
    background-color: rgb(255, 255, 255);
    transition: border-color 100ms ease 0s;
    min-height: 2.25rem;
    padding-left: calc(0.75rem);
    padding-right: 2.25rem;
    border-radius: 0.25rem;
}
