# Supplementary material for: Heart disease severity level identification system on Hyperledger consortium network
Source: PeerJ Comput Sci. 2023 Oct 12;9:e1626. doi: 10.7717/peerj-cs.1626 (PMC10588697; doi:10.7717/peerj-cs.1626)
Supplement: Supplemental Information 3 — The overall Hyperledger network implementation information is available in the test-network folder. The chaincode files, which are used for EHR data storage and retrieval, attribute-based access control policy implementation, and heart disease prediction with disease severity identification function, are contained in the medical-asset-transfer folder. [file peerj-cs-09-1626-s003.zip › Source-code/front_end/ehr/src/components/Tables/Tables.component.js]

import React from 'react'
import "./Tables.css";

export default function Tables(props) {
    const tablerow= ['Organization','Name','Username','Date of Birth', 'Gender'];
    const tabledata = props.data || []
  return (
    <div className='table-container'>
        <table className="table-root">
            <thead>
                <tr>
                    <th><input type="checkbox"  value="checked" /></th>
                    {tablerow.map((data) => {return(
                    <th>{data}</th>  
                    )})}
                </tr>
                <tr>
                    <th></th>
                    {tablerow.map((data) => {return(
                    <th><span>no filter</span></th>  
                    )})}
                </tr>
            </thead>
            <tbody>
                {tabledata.map((data,id) => {return(
                    <tr key={id}>
                        <td></td>
                        <th>{data.organization}</th>  
                        <th>{data.name}</th>
                        <th>{data.username}</th>
                        <th>{data.dob}</th>
                        <th>{data.gender}</th>
                    </tr>
                )})}
            </tbody>
        </table>
        {tabledata.length == 0 && <div className='no-results'>
            <div>
                No results
            </div>
        </div>}
    </div>
  )
}
