# Supplementary material for: Heart disease severity level identification system on Hyperledger consortium network
Source: PeerJ Comput Sci. 2023 Oct 12;9:e1626. doi: 10.7717/peerj-cs.1626 (PMC10588697; doi:10.7717/peerj-cs.1626)
Supplement: Supplemental Information 3 — The overall Hyperledger network implementation information is available in the test-network folder. The chaincode files, which are used for EHR data storage and retrieval, attribute-based access control policy implementation, and heart disease prediction with disease severity identification function, are contained in the medical-asset-transfer folder. [file peerj-cs-09-1626-s003.zip › Source-code/front_end/ehr/src/components/Tables/Tables.css]

.table-container {
    width: 100%;
}

.table-root {
    width: 100%;
    border-collapse: collapse;
    caption-side: top;
    color: rgb(0, 0, 0);
    line-height: 1.55;
    cursor: pointer;
}

.table-root thead tr th, .table-root tfoot tr th, .table-root tbody tr th {
    text-align: left;
    font-weight: bold;
    color: rgb(73, 80, 87);
    font-size: 0.875rem;
    padding: 0.4375rem 0.625rem;
}

.table-root thead tr th {
    border-bottom: 0.0625rem solid rgb(222, 226, 230);
}

.no-results {
    display: flex;
    -moz-box-align: center;
    align-items: center;
    -moz-box-pack: center;
    justify-content: center;
    height: 150px;
}

.no-results div{
    color: rgba(134, 142, 150);
    font-size: 1.125rem;
    line-height: 1.55;
    text-decoration: none;
}
