# Supplementary material for: Heart disease severity level identification system on Hyperledger consortium network
Source: PeerJ Comput Sci. 2023 Oct 12;9:e1626. doi: 10.7717/peerj-cs.1626 (PMC10588697; doi:10.7717/peerj-cs.1626)
Supplement: Supplemental Information 3 — The overall Hyperledger network implementation information is available in the test-network folder. The chaincode files, which are used for EHR data storage and retrieval, attribute-based access control policy implementation, and heart disease prediction with disease severity identification function, are contained in the medical-asset-transfer folder. [file peerj-cs-09-1626-s003.zip › Source-code/front_end/ehr/src/reportWebVitals.js]

const reportWebVitals = onPerfEntry => {
  if (onPerfEntry && onPerfEntry instanceof Function) {
    import('web-vitals').then(({ getCLS, getFID, getFCP, getLCP, getTTFB }) => {
      getCLS(onPerfEntry);
      getFID(onPerfEntry);
      getFCP(onPerfEntry);
      getLCP(onPerfEntry);
      getTTFB(onPerfEntry);
    });
  }
};

export default reportWebVitals;
