# Supplementary material for: Heart disease severity level identification system on Hyperledger consortium network
Source: PeerJ Comput Sci. 2023 Oct 12;9:e1626. doi: 10.7717/peerj-cs.1626 (PMC10588697; doi:10.7717/peerj-cs.1626)
Supplement: Supplemental Information 3 — The overall Hyperledger network implementation information is available in the test-network folder. The chaincode files, which are used for EHR data storage and retrieval, attribute-based access control policy implementation, and heart disease prediction with disease severity identification function, are contained in the medical-asset-transfer folder. [file peerj-cs-09-1626-s003.zip › Source-code/medical-asset-transfer/chaincode/index.js]

/*
 * SPDX-License-Identifier: Apache-2.0
 */

'use strict';

const PrimaryContract = require('./lib/primary-contract.js');
const AdminContract = require('./lib/admin-contract.js');
const AuthContract = require('./lib/auth-contract');
const DoctorContract = require('./lib/doctor-contract');
const UserApprovalContract = require('./lib/user-approval-contract');
const PatientContract = require('./lib/patient-contract');

module.exports.contracts = [ PrimaryContract ,AdminContract,AuthContract,DoctorContract,UserApprovalContract,PatientContract];
