# Supplementary material for: Heart disease severity level identification system on Hyperledger consortium network
Source: PeerJ Comput Sci. 2023 Oct 12;9:e1626. doi: 10.7717/peerj-cs.1626 (PMC10588697; doi:10.7717/peerj-cs.1626)
Supplement: Supplemental Information 3 — The overall Hyperledger network implementation information is available in the test-network folder. The chaincode files, which are used for EHR data storage and retrieval, attribute-based access control policy implementation, and heart disease prediction with disease severity identification function, are contained in the medical-asset-transfer folder. [file peerj-cs-09-1626-s003.zip › Source-code/medical-asset-transfer/chaincode/lib/abac/data/storage.js]

let storage={};
exports.addToStorage = (reportId,policy) =>{
    if(storage.hasOwnProperty(reportId)){
        if(checkForExistingPolicy(reportId,policy)){
            overWrite(reportId,policy);
        }else{
            storage[reportId].push(policy);
        }
    }else{
        storage[reportId]=[]
        storage[reportId].push(policy);
    }
}
exports.getFromStorage = (reportId)=>{
    return storage[reportId];
}
exports.getAllPolicies = ()=>{
    return storage;
}

checkForExistingPolicy=(reportId,policy)=>{
    let doctorId=policy.doctorId;
    let datas=storage[reportId].filter((x) => x.doctorId===doctorId);
    return datas.length>0;
}

overWrite = (reportId,policy)=>{
    let doctorId=policy.doctorId;
    storage[reportId].map((data,index)=>{
        if(data.doctorId===doctorId){
            storage[reportId][index]=policy;
        }
    })
}
