# Supplementary material for: Heart disease severity level identification system on Hyperledger consortium network
Source: PeerJ Comput Sci. 2023 Oct 12;9:e1626. doi: 10.7717/peerj-cs.1626 (PMC10588697; doi:10.7717/peerj-cs.1626)
Supplement: Supplemental Information 3 — The overall Hyperledger network implementation information is available in the test-network folder. The chaincode files, which are used for EHR data storage and retrieval, attribute-based access control policy implementation, and heart disease prediction with disease severity identification function, are contained in the medical-asset-transfer folder. [file peerj-cs-09-1626-s003.zip › Source-code/medical-asset-transfer/chaincode/lib/abac/index.js]

const { generateViewPolicy,generateEditPolicy } = require('./policy/generatePolicy');
const { checkPolicy } = require('./policy/checkPolicy');
const { addToStorage,getFromStorage, getAllPolicies} = require('./data/storage');
exports.createPolicy=(report,type,doctorId='')=> {
    if (type === "can-see") {
    const policy = generateViewPolicy(report, doctorId);
    addToStorage(report.reportId, policy);
    return policy
}else if(type==="can-edit"){
        const policy = generateEditPolicy(report, doctorId);
        addToStorage(report.reportId, policy);
        return policy
    }
}
exports.checkPolicy = (rule,username,report)=>{
    const resp = checkPolicy(rule, username, report);
    if(resp.code===400){
        return false
    }else{
        return !!resp;
    }
}

exports.getPolicies=()=>{
    return getAllPolicies();
}
