# Supplementary material for: Heart disease severity level identification system on Hyperledger consortium network
Source: PeerJ Comput Sci. 2023 Oct 12;9:e1626. doi: 10.7717/peerj-cs.1626 (PMC10588697; doi:10.7717/peerj-cs.1626)
Supplement: Supplemental Information 3 — The overall Hyperledger network implementation information is available in the test-network folder. The chaincode files, which are used for EHR data storage and retrieval, attribute-based access control policy implementation, and heart disease prediction with disease severity identification function, are contained in the medical-asset-transfer folder. [file peerj-cs-09-1626-s003.zip › Source-code/medical-asset-transfer/chaincode/lib/abac/policy/checkPolicy.js]

const { addToStorage,getFromStorage } = require('../data/storage');

/**
 * Generates a table head
 * @param {rule} rule - The target Rule in the policy
 * @param {username} username - The username of the doctor
 * @param {resource} resource - The resource to be checked for access
 */
exports.checkPolicy = (rule,username,resource)=> {
    try{
        let policies = getFromStorage(resource.reportId);
        policies=policies.filter((x) => {if(x.doctorId===username){
            return x;
        }
        });
        if(policies.length===0){
            return {
                message:"No Permission to access",
                code:400
            }
        }
        const policy = policies[0];
        const rules = policy.rules[rule];
        if(rules===undefined){
            return false;
        }
        try{
            const attributes = rules.attributes;
            // console.log(attributes)
            let permission = true;
            Object.keys(attributes).forEach(function(key){
                const keys=key.split('.');

                var attribute = policy.attributes[keys[0]];

                keys.splice(0,1);
                keys.forEach(function(k){
                    attribute=attribute[k];
                });
                if(attribute!==username){
                    permission=false;
                }
            });
            return permission;
        }catch(err){
            return {
                message:"Attribute Not Found",
                code:400
            }
        }

    }catch(err){
        return {
            message:"Recourses Not Found",
            code:400
        }
    }
}
