# Supplementary material for: Heart disease severity level identification system on Hyperledger consortium network
Source: PeerJ Comput Sci. 2023 Oct 12;9:e1626. doi: 10.7717/peerj-cs.1626 (PMC10588697; doi:10.7717/peerj-cs.1626)
Supplement: Supplemental Information 3 — The overall Hyperledger network implementation information is available in the test-network folder. The chaincode files, which are used for EHR data storage and retrieval, attribute-based access control policy implementation, and heart disease prediction with disease severity identification function, are contained in the medical-asset-transfer folder. [file peerj-cs-09-1626-s003.zip › Source-code/medical-asset-transfer/chaincode/lib/abac/policy/generatePolicy.js]

exports.generateViewPolicy = (report,doctorId='')=> {
    return {
        doctorId: doctorId!==''?doctorId: report.doctorId,
        attributes: {
            report:{
                doctorId:doctorId!=='' ? doctorId :report.doctorId
            }
        },
        rules: {
            "can-see": {
                attributes: {
                    "report.doctorId": doctorId!=='' ? doctorId : report.doctorId
                }
            }
        }
    }
}

exports.generateEditPolicy = (report,doctorId='')=> {
    return {
        doctorId: doctorId!==''?doctorId: report.doctorId,
        attributes: {
            report:{
                doctorId:doctorId!=='' ? doctorId :report.doctorId
            }
        },
        rules: {
            "can-see": {
                attributes: {
                    "report.doctorId": doctorId!=='' ? doctorId : report.doctorId
                }
            },
            "can-edit": {
                attributes: {
                    "report.doctorId": doctorId!=='' ? doctorId : report.doctorId
                }
            }
        }
    }
}
