# Supplementary material for: Heart disease severity level identification system on Hyperledger consortium network
Source: PeerJ Comput Sci. 2023 Oct 12;9:e1626. doi: 10.7717/peerj-cs.1626 (PMC10588697; doi:10.7717/peerj-cs.1626)
Supplement: Supplemental Information 3 — The overall Hyperledger network implementation information is available in the test-network folder. The chaincode files, which are used for EHR data storage and retrieval, attribute-based access control policy implementation, and heart disease prediction with disease severity identification function, are contained in the medical-asset-transfer folder. [file peerj-cs-09-1626-s003.zip › Source-code/medical-asset-transfer/chaincode/lib/admin-contract.js]

'use strict';

let User = require('./model/User.js');
const PrimaryContract = require('./primary-contract.js');

class AdminContract extends PrimaryContract {
    async queryAllUsers(ctx,userId){
        let queryString = {};
        queryString.selector = {};
        queryString.selector.docType = 'users';
        let queryResult = await this.getQueryResultForQueryString(ctx, JSON.stringify(queryString));
        return JSON.stringify(queryResult);
        // let resultsIterator = await ctx.stub.getStateByRange('', '');
        // return await this.getAllUserResults(resultsIterator, false);
    }

    async getOrganizationDoctors(ctx,orgId){
        let queryString = {};
        queryString.selector = {};
        queryString.selector.docType = 'users';
        queryString.selector.organization = orgId;
        queryString.selector.role = 'doctor';
        let queryResult = await this.getQueryResultForQueryString(ctx, JSON.stringify(queryString));
        return JSON.stringify(queryResult);
    }
    async getSpecialityDoctors(ctx,data){
        data=JSON.parse(data);
        let queryString = {};
        queryString.selector = {};
        queryString.selector.docType = 'users';
        queryString.selector.organization = data.orgId;
        queryString.selector.speciality=data.speciality;
        queryString.selector.role = 'doctor';
        let queryResult = await this.getQueryResultForQueryString(ctx, JSON.stringify(queryString));
        return JSON.stringify(queryResult);
    }
}
module.exports = AdminContract;
