# Supplementary material for: Heart disease severity level identification system on Hyperledger consortium network
Source: PeerJ Comput Sci. 2023 Oct 12;9:e1626. doi: 10.7717/peerj-cs.1626 (PMC10588697; doi:10.7717/peerj-cs.1626)
Supplement: Supplemental Information 3 — The overall Hyperledger network implementation information is available in the test-network folder. The chaincode files, which are used for EHR data storage and retrieval, attribute-based access control policy implementation, and heart disease prediction with disease severity identification function, are contained in the medical-asset-transfer folder. [file peerj-cs-09-1626-s003.zip › Source-code/medical-asset-transfer/chaincode/lib/auth-contract.js]

'use strict';

let User = require('./model/User.js');
const PrimaryContract = require('./primary-contract.js');
const crypto = require('crypto');
const initUsers = require("./initLedger.json");
class AuthContract extends PrimaryContract {
    async userExists(ctx, userId) {
        const buffer = await ctx.stub.getState(userId);
        return (!!buffer && buffer.length > 0);
    }
    async login(ctx,loginDetails){
        loginDetails=JSON.parse(loginDetails);
        // let queryString = {};
        // queryString.selector = {};
        // queryString.selector.username = loginDetails.username;
        // let queryResult = await this.getQueryResultForQueryString(ctx, JSON.stringify(queryString));
        const exists = await this.userExists(ctx, loginDetails.username);
        if (!exists) {
            return {
                error: `The User ${loginDetails.username} does not exist`
            };
        }
        const buffer = await ctx.stub.getState(loginDetails.username);
        let asset = JSON.parse(buffer.toString());
        let hash=crypto.createHash('sha256').update(loginDetails.password).digest('hex');
        if(hash===asset.password) {
            asset = new User(asset);
            return asset;
        }else{
            return {
                error: `The Password is wrong.`
            };
        }
    }

    async editProfile(ctx,args){
        args=JSON.parse(args);
        const buffer = await ctx.stub.getState(args.username);
        let asset = JSON.parse(buffer.toString());
        let oldEncStr=asset.password;
        asset=new User(asset);
        asset.password=oldEncStr;
        if(args.hasOwnProperty("password")){
            args.password=crypto.createHash('sha256').update(args.password).digest('hex');
        }
        try {
            let keys = Object.keys(args);
            keys.map((data, index) => {
                if (args[data]) {
                    asset[data] = args[data];
                }
            })
        }catch (e){
            return {
                error: e
            };
        }
        const updatedBuffer = Buffer.from(JSON.stringify(asset));
        await ctx.stub.putState(asset.username, updatedBuffer);

    }
    async registerUser(ctx, args) {
        args = JSON.parse(args);
        if (args.password === null || args.password === '') {
            throw new Error(`Empty or null values should not be passed for password parameter`);
        }
        let newUser = await new User(args);
        const exists = await this.userExists(ctx, newUser.username);
        // let queryString = {};
        // queryString.selector = {};
        // queryString.selector.username = args.username;
        // let queryResult = await this.getQueryResultForQueryString(ctx, JSON.stringify(queryString));
        if (exists) {
            return {
                error: `The Username ${newUser.username} already exists`
            };
        }
        const buffer = Buffer.from(JSON.stringify(newUser));
        await ctx.stub.putState(newUser.username, buffer);
    }

    async deleteUser(ctx,username){
        const exists = await this.userExists(ctx, username);
        if (!exists) {
            throw new Error(`The user ${username} does not exist`);
        }
        await ctx.stub.deleteState(username);
    }
}
module.exports = AuthContract;
