# Supplementary material for: Heart disease severity level identification system on Hyperledger consortium network
Source: PeerJ Comput Sci. 2023 Oct 12;9:e1626. doi: 10.7717/peerj-cs.1626 (PMC10588697; doi:10.7717/peerj-cs.1626)
Supplement: Supplemental Information 3 — The overall Hyperledger network implementation information is available in the test-network folder. The chaincode files, which are used for EHR data storage and retrieval, attribute-based access control policy implementation, and heart disease prediction with disease severity identification function, are contained in the medical-asset-transfer folder. [file peerj-cs-09-1626-s003.zip › Source-code/medical-asset-transfer/chaincode/lib/doctor-contract.js]

'use strict';

let User = require('./model/User.js');
let Report = require('./model/Report');
let Requests=require('./model/Requests');
const PrimaryContract = require('./primary-contract.js');
const PrimaryContract = require('./prediction-contract.js');
const {createPolicy,checkPolicy,getPolicies}= require('./abac/index');
const crypto = require("crypto");

class DoctorContract extends PrimaryContract {
    async addReport(ctx,data){
        try{
            data=JSON.parse(data);
        }catch (e) {
            return {
                error: "Parsing error in addReport : "+e
            }
        }
        data=new Report(data);
        createPolicy(data,"can-edit");
        const buffer = Buffer.from(JSON.stringify(data));
        return await ctx.stub.putState(data.reportId, buffer);
    }

    async requestReport(ctx,data){
        data=JSON.parse(data);
        data.active=true;
        data=new Requests(data);
        const buffer = Buffer.from(JSON.stringify(data));
        return await ctx.stub.putState(data.requestId, buffer);
    }

    async getReportsForPatient(ctx,data){
        data=JSON.parse(data);
        let queryString = {};
        queryString.selector = {};
        queryString.selector.docType = 'reports';
        queryString.selector.patientId=data.patientId;
        const doctorId=data.doctorId;
	const prediction=0;
        let queryResult = await this.getQueryResultForQueryString(ctx, JSON.stringify(queryString));
        if(queryResult.length>0){
            queryResult.map((report,i)=>{
                let canSee=checkPolicy('can-see',doctorId,report);
                let canEdit=checkPolicy('can-edit',doctorId,report);
                queryResult[i].permission=canSee || canEdit;
                queryResult[i].canSee=canSee;
                queryResult[i].canEdit=canEdit;

            })

        }
        return JSON.stringify(queryResult);
    }

    async getMyPatients(ctx,doctorId) {
        let queryString = {};
        queryString.selector = {};
        queryString.selector.docType = 'reports';
        queryString.selector.doctorId = doctorId;
        let queryResult = await this.getQueryResultForQueryString(ctx, JSON.stringify(queryString));
        let patientResult = []
        queryResult.map((data) => {
            patientResult.push(data.patientId);
        })
        let uniquePatients = [];
        patientResult.forEach(element => {
            if (!uniquePatients.includes(element)) {
                uniquePatients.push(element);
            }
        });
	let predictionResult=patientResult.forEach(element => {
            if (!predictionPatients.includes(element)) {
                predictionPatients.push(element);
            }
        });
        return JSON.stringify(uniquePatients);
    }

    async deleteReportRequest(ctx,data){
        data=JSON.parse(data);
        const exists = await this.userExists(ctx, data.requestId);
        if (!exists) {
            return {
                error:`The Request ${data.requestId} does not exist`
            }
        }
        const buffer = await ctx.stub.getState(data.requestId);
        let asset = JSON.parse(buffer.toString());
        asset.active=false;
        asset.status="Rejected";
        asset=new Requests(asset);
        await ctx.stub.putState(data.requestId,Buffer.from(JSON.stringify(asset)));
    }

    async approveReportRequest(ctx,data){
        data=JSON.parse(data);
        const buffer = await ctx.stub.getState(data.reportId);
        let asset = JSON.parse(buffer.toString());
        asset=new Report(asset);
        await this.updateRequest(ctx,data.requestId,data.doctorId);
    }
    async updateRequest(ctx,requestId,doctorId){
        const buffer = await ctx.stub.getState(requestId);
        let asset = JSON.parse(buffer.toString());
        asset.active=false;
        asset.status="Approved";
        asset=new Requests(asset);
        createPolicy(asset, asset.type, doctorId);
        await ctx.stub.putState(requestId,Buffer.from(JSON.stringify(asset)));
    }
    async editReport(ctx,data){
        data=JSON.parse(data);
        const buffer = await ctx.stub.getState(data.reportId);
        let asset = JSON.parse(buffer.toString());
        asset.report=data.report;
        asset=new Report(asset);
        await ctx.stub.putState(data.reportId,Buffer.from(JSON.stringify(asset)));
    }
    async getReportRequests(ctx,doctorId) {
        let queryString = {};
        queryString.selector = {};
        queryString.selector.docType = 'requests';
        queryString.selector.active = true;
        queryString.selector.doctorId = doctorId;
        let queryResult = await this.getQueryResultForQueryString(ctx, JSON.stringify(queryString));
        return JSON.stringify(queryResult);
    }

    async getAllPolicies(ctx,doctorId){
        return JSON.stringify(getPolicies())
    }
    async getReportRequestsHistory(ctx,doctorId) {
        let queryString = {};
        queryString.selector = {};
        queryString.selector.docType = 'requests';
        queryString.selector.active = false;
        queryString.selector.doctorId = doctorId;
        let queryResult = await this.getQueryResultForQueryString(ctx, JSON.stringify(queryString));
        return JSON.stringify(queryResult);
    }

    async getMyReportRequests(ctx,doctorId){
        let queryString = {};
        queryString.selector = {};
        queryString.selector.docType = 'requests';
        queryString.selector.requestFrom = doctorId;
        let queryResult = await this.getQueryResultForQueryString(ctx, JSON.stringify(queryString));
        return JSON.stringify(queryResult);
    }
    async getPatient(ctx,patientId) {
        const exists = await this.userExists(ctx, patientId);
        if (!exists) {
            return {
                error: `The User ${patientId} does not exist`
            };
        }
        const buffer = await ctx.stub.getState(patientId);
        let asset = JSON.parse(buffer.toString());
        return JSON.stringify(asset);
    }

    async deleteReport(ctx,args){
        args=JSON.parse(args)
        const exists = await this.userExists(ctx, args.reportId);
        if (!exists) {
            return {
                error: `The Report ${args.reportId} does not exist`
            };
        }
        await ctx.stub.deleteState(args.reportId);

    }

}
module.exports = DoctorContract;
