# Supplementary material for: Heart disease severity level identification system on Hyperledger consortium network
Source: PeerJ Comput Sci. 2023 Oct 12;9:e1626. doi: 10.7717/peerj-cs.1626 (PMC10588697; doi:10.7717/peerj-cs.1626)
Supplement: Supplemental Information 3 — The overall Hyperledger network implementation information is available in the test-network folder. The chaincode files, which are used for EHR data storage and retrieval, attribute-based access control policy implementation, and heart disease prediction with disease severity identification function, are contained in the medical-asset-transfer folder. [file peerj-cs-09-1626-s003.zip › Source-code/medical-asset-transfer/chaincode/lib/heart.json]

[
  {
    "age": 63,
    "sex": 1,
    "cp": 3,
    "trestbps": 145,
    "chol": 233,
    "fbs": 1,
    "restecg": 0,
    "thalach": 150,
    "exang": 0,
    "oldpeak": 2.3,
    "slope": 0,
    "ca": 0,
    "thal": 1,
    "target": 1
  },
  {
    "age": 37,
    "sex": 1,
    "cp": 2,
    "trestbps": 130,
    "chol": 250,
    "fbs": 0,
    "restecg": 1,
    "thalach": 187,
    "exang": 0,
    "oldpeak": 3.5,
    "slope": 0,
    "ca": 0,
    "thal": 2,
    "target": 1
  },
  {
    "age": 41,
    "sex": 0,
    "cp": 1,
    "trestbps": 130,
    "chol": 204,
    "fbs": 0,
    "restecg": 0,
    "thalach": 172,
    "exang": 0,
    "oldpeak": 1.4,
    "slope": 2,
    "ca": 0,
    "thal": 2,
    "target": 1
  },
  {
    "age": 56,
    "sex": 1,
    "cp": 1,
    "trestbps": 120,
    "chol": 236,
    "fbs": 0,
    "restecg": 1,
    "thalach": 178,
    "exang": 0,
    "oldpeak": 0.8,
    "slope": 2,
    "ca": 0,
    "thal": 2,
    "target": 1
  },
  {
    "age": 57,
    "sex": 0,
    "cp": 0,
    "trestbps": 120,
    "chol": 354,
    "fbs": 0,
    "restecg": 1,
    "thalach": 163,
    "exang": 1,
    "oldpeak": 0.6,
    "slope": 2,
    "ca": 0,
    "thal": 2,
    "target": 1
  },
  {
    "age": 57,
    "sex": 1,
    "cp": 0,
    "trestbps": 140,
    "chol": 192,
    "fbs": 0,
    "restecg": 1,
    "thalach": 148,
    "exang": 0,
    "oldpeak": 0.4,
    "slope": 1,
    "ca": 0,
    "thal": 1,
    "target": 1
  },
  {
    "age": 56,
    "sex": 0,
    "cp": 1,
    "trestbps": 140,
    "chol": 294,
    "fbs": 0,
    "restecg": 0,
    "thalach": 153,
    "exang": 0,
    "oldpeak": 1.3,
    "slope": 1,
    "ca": 0,
    "thal": 2,
    "target": 1
  },
  {
    "age": 44,
    "sex": 1,
    "cp": 1,
    "trestbps": 120,
    "chol": 263,
    "fbs": 0,
    "restecg": 1,
    "thalach": 173,
    "exang": 0,
    "oldpeak": 0,
    "slope": 2,
    "ca": 0,
    "thal": 3,
    "target": 1
  },
  {
    "age": 52,
    "sex": 1,
    "cp": 2,
    "trestbps": 172,
    "chol": 199,
    "fbs": 1,
    "restecg": 1,
    "thalach": 162,
    "exang": 0,
    "oldpeak": 0.5,
    "slope": 2,
    "ca": 0,
    "thal": 3,
    "target": 1
  },
  {
    "age": 57,
    "sex": 1,
    "cp": 2,
    "trestbps": 150,
    "chol": 168,
    "fbs": 0,
    "restecg": 1,
    "thalach": 174,
    "exang": 0,
    "oldpeak": 1.6,
    "slope": 2,
    "ca": 0,
    "thal": 2,
    "target": 1
  },
  {
    "age": 54,
    "sex": 1,
    "cp": 0,
    "trestbps": 140,
    "chol": 239,
    "fbs": 0,
    "restecg": 1,
    "thalach": 160,
    "exang": 0,
    "oldpeak": 1.2,
    "slope": 2,
    "ca": 0,
    "thal": 2,
    "target": 1
  },
  {
    "age": 48,
    "sex": 0,
    "cp": 2,
    "trestbps": 130,
    "chol": 275,
    "fbs": 0,
    "restecg": 1,
    "thalach": 139,
    "exang": 0,
    "oldpeak": 0.2,
    "slope": 2,
    "ca": 0,
    "thal": 2,
    "target": 1
  },
  {
    "age": 49,
    "sex": 1,
    "cp": 1,
    "trestbps": 130,
    "chol": 266,
    "fbs": 0,
    "restecg": 1,
    "thalach": 171,
    "exang": 0,
    "oldpeak": 0.6,
    "slope": 2,
    "ca": 0,
    "thal": 2,
    "target": 1
  },
  {
    "age": 64,
    "sex": 1,
    "cp": 3,
    "trestbps": 110,
    "chol": 211,
    "fbs": 0,
    "restecg": 0,
    "thalach": 144,
    "exang": 1,
    "oldpeak": 1.8,
    "slope": 1,
    "ca": 0,
    "thal": 2,
    "target": 1
  },
  {
    "age": 58,
    "sex": 0,
    "cp": 3,
    "trestbps": 150,
    "chol": 283,
    "fbs": 1,
    "restecg": 0,
    "thalach": 162,
    "exang": 0,
    "oldpeak": 1,
    "slope": 2,
    "ca": 0,
    "thal": 2,
    "target": 1
  },
  {
    "age": 50,
    "sex": 0,
    "cp": 2,
    "trestbps": 120,
    "chol": 219,
    "fbs": 0,
    "restecg": 1,
    "thalach": 158,
    "exang": 0,
    "oldpeak": 1.6,
    "slope": 1,
    "ca": 0,
    "thal": 2,
    "target": 1
  },
  {
    "age": 58,
    "sex": 0,
    "cp": 2,
    "trestbps": 120,
    "chol": 340,
    "fbs": 0,
    "restecg": 1,
    "thalach": 172,
    "exang": 0,
    "oldpeak": 0,
    "slope": 2,
    "ca": 0,
    "thal": 2,
    "target": 1
  },
  {
    "age": 66,
    "sex": 0,
    "cp": 3,
    "trestbps": 150,
    "chol": 226,
    "fbs": 0,
    "restecg": 1,
    "thalach": 114,
    "exang": 0,
    "oldpeak": 2.6,
    "slope": 0,
    "ca": 0,
    "thal": 2,
    "target": 1
  },
  {
    "age": 43,
    "sex": 1,
    "cp": 0,
    "trestbps": 150,
    "chol": 247,
    "fbs": 0,
    "restecg": 1,
    "thalach": 171,
    "exang": 0,
    "oldpeak": 1.5,
    "slope": 2,
    "ca": 0,
    "thal": 2,
    "target": 1
  },
  {
    "age": 69,
    "sex": 0,
    "cp": 3,
    "trestbps": 140,
    "chol": 239,
    "fbs": 0,
    "restecg": 1,
    "thalach": 151,
    "exang": 0,
    "oldpeak": 1.8,
    "slope": 2,
    "ca": 2,
    "thal": 2,
    "target": 1
  },
  {
    "age": 59,
    "sex": 1,
    "cp": 0,
    "trestbps": 135,
    "chol": 234,
    "fbs": 0,
    "restecg": 1,
    "thalach": 161,
    "exang": 0,
    "oldpeak": 0.5,
    "slope": 1,
    "ca": 0,
    "thal": 3,
    "target": 1
  },
  {
    "age": 44,
    "sex": 1,
    "cp": 2,
    "trestbps": 130,
    "chol": 233,
    "fbs": 0,
    "restecg": 1,
    "thalach": 179,
    "exang": 1,
    "oldpeak": 0.4,
    "slope": 2,
    "ca": 0,
    "thal": 2,
    "target": 1
  },
  {
    "age": 42,
    "sex": 1,
    "cp": 0,
    "trestbps": 140,
    "chol": 226,
    "fbs": 0,
    "restecg": 1,
    "thalach": 178,
    "exang": 0,
    "oldpeak": 0,
    "slope": 2,
    "ca": 0,
    "thal": 2,
    "target": 1
  },
  {
    "age": 61,
    "sex": 1,
    "cp": 2,
    "trestbps": 150,
    "chol": 243,
    "fbs": 1,
    "restecg": 1,
    "thalach": 137,
    "exang": 1,
    "oldpeak": 1,
    "slope": 1,
    "ca": 0,
    "thal": 2,
    "target": 1
  },
  {
    "age": 40,
    "sex": 1,
    "cp": 3,
    "trestbps": 140,
    "chol": 199,
    "fbs": 0,
    "restecg": 1,
    "thalach": 178,
    "exang": 1,
    "oldpeak": 1.4,
    "slope": 2,
    "ca": 0,
    "thal": 3,
    "target": 1
  },
  {
    "age": 71,
    "sex": 0,
    "cp": 1,
    "trestbps": 160,
    "chol": 302,
    "fbs": 0,
    "restecg": 1,
    "thalach": 162,
    "exang": 0,
    "oldpeak": 0.4,
    "slope": 2,
    "ca": 2,
    "thal": 2,
    "target": 1
  },
  {
    "age": 59,
    "sex": 1,
    "cp": 2,
    "trestbps": 150,
    "chol": 212,
    "fbs": 1,
    "restecg": 1,
    "thalach": 157,
    "exang": 0,
    "oldpeak": 1.6,
    "slope": 2,
    "ca": 0,
    "thal": 2,
    "target": 1
  },
  {
    "age": 51,
    "sex": 1,
    "cp": 2,
    "trestbps": 110,
    "chol": 175,
    "fbs": 0,
    "restecg": 1,
    "thalach": 123,
    "exang": 0,
    "oldpeak": 0.6,
    "slope": 2,
    "ca": 0,
    "thal": 2,
    "target": 1
  },
  {
    "age": 65,
    "sex": 0,
    "cp": 2,
    "trestbps": 140,
    "chol": 417,
    "fbs": 1,
    "restecg": 0,
    "thalach": 157,
    "exang": 0,
    "oldpeak": 0.8,
    "slope": 2,
    "ca": 1,
    "thal": 2,
    "target": 1
  },
  {
    "age": 53,
    "sex": 1,
    "cp": 2,
    "trestbps": 130,
    "chol": 197,
    "fbs": 1,
    "restecg": 0,
    "thalach": 152,
    "exang": 0,
    "oldpeak": 1.2,
    "slope": 0,
    "ca": 0,
    "thal": 2,
    "target": 1
  },
  {
    "age": 41,
    "sex": 0,
    "cp": 1,
    "trestbps": 105,
    "chol": 198,
    "fbs": 0,
    "restecg": 1,
    "thalach": 168,
    "exang": 0,
    "oldpeak": 0,
    "slope": 2,
    "ca": 1,
    "thal": 2,
    "target": 1
  },
  {
    "age": 65,
    "sex": 1,
    "cp": 0,
    "trestbps": 120,
    "chol": 177,
    "fbs": 0,
    "restecg": 1,
    "thalach": 140,
    "exang": 0,
    "oldpeak": 0.4,
    "slope": 2,
    "ca": 0,
    "thal": 3,
    "target": 1
  },
  {
    "age": 44,
    "sex": 1,
    "cp": 1,
    "trestbps": 130,
    "chol": 219,
    "fbs": 0,
    "restecg": 0,
    "thalach": 188,
    "exang": 0,
    "oldpeak": 0,
    "slope": 2,
    "ca": 0,
    "thal": 2,
    "target": 1
  },
  {
    "age": 54,
    "sex": 1,
    "cp": 2,
    "trestbps": 125,
    "chol": 273,
    "fbs": 0,
    "restecg": 0,
    "thalach": 152,
    "exang": 0,
    "oldpeak": 0.5,
    "slope": 0,
    "ca": 1,
    "thal": 2,
    "target": 1
  },
  {
    "age": 51,
    "sex": 1,
    "cp": 3,
    "trestbps": 125,
    "chol": 213,
    "fbs": 0,
    "restecg": 0,
    "thalach": 125,
    "exang": 1,
    "oldpeak": 1.4,
    "slope": 2,
    "ca": 1,
    "thal": 2,
    "target": 1
  },
  {
    "age": 46,
    "sex": 0,
    "cp": 2,
    "trestbps": 142,
    "chol": 177,
    "fbs": 0,
    "restecg": 0,
    "thalach": 160,
    "exang": 1,
    "oldpeak": 1.4,
    "slope": 0,
    "ca": 0,
    "thal": 2,
    "target": 1
  },
  {
    "age": 54,
    "sex": 0,
    "cp": 2,
    "trestbps": 135,
    "chol": 304,
    "fbs": 1,
    "restecg": 1,
    "thalach": 170,
    "exang": 0,
    "oldpeak": 0,
    "slope": 2,
    "ca": 0,
    "thal": 2,
    "target": 1
  },
  {
    "age": 54,
    "sex": 1,
    "cp": 2,
    "trestbps": 150,
    "chol": 232,
    "fbs": 0,
    "restecg": 0,
    "thalach": 165,
    "exang": 0,
    "oldpeak": 1.6,
    "slope": 2,
    "ca": 0,
    "thal": 3,
    "target": 1
  },
  {
    "age": 65,
    "sex": 0,
    "cp": 2,
    "trestbps": 155,
    "chol": 269,
    "fbs": 0,
    "restecg": 1,
    "thalach": 148,
    "exang": 0,
    "oldpeak": 0.8,
    "slope": 2,
    "ca": 0,
    "thal": 2,
    "target": 1
  },
  {
    "age": 65,
    "sex": 0,
    "cp": 2,
    "trestbps": 160,
    "chol": 360,
    "fbs": 0,
    "restecg": 0,
    "thalach": 151,
    "exang": 0,
    "oldpeak": 0.8,
    "slope": 2,
    "ca": 0,
    "thal": 2,
    "target": 1
  },
  {
    "age": 51,
    "sex": 0,
    "cp": 2,
    "trestbps": 140,
    "chol": 308,
    "fbs": 0,
    "restecg": 0,
    "thalach": 142,
    "exang": 0,
    "oldpeak": 1.5,
    "slope": 2,
    "ca": 1,
    "thal": 2,
    "target": 1
  },
  {
    "age": 48,
    "sex": 1,
    "cp": 1,
    "trestbps": 130,
    "chol": 245,
    "fbs": 0,
    "restecg": 0,
    "thalach": 180,
    "exang": 0,
    "oldpeak": 0.2,
    "slope": 1,
    "ca": 0,
    "thal": 2,
    "target": 1
  },
  {
    "age": 45,
    "sex": 1,
    "cp": 0,
    "trestbps": 104,
    "chol": 208,
    "fbs": 0,
    "restecg": 0,
    "thalach": 148,
    "exang": 1,
    "oldpeak": 3,
    "slope": 1,
    "ca": 0,
    "thal": 2,
    "target": 1
  },
  {
    "age": 53,
    "sex": 0,
    "cp": 0,
    "trestbps": 130,
    "chol": 264,
    "fbs": 0,
    "restecg": 0,
    "thalach": 143,
    "exang": 0,
    "oldpeak": 0.4,
    "slope": 1,
    "ca": 0,
    "thal": 2,
    "target": 1
  },
  {
    "age": 39,
    "sex": 1,
    "cp": 2,
    "trestbps": 140,
    "chol": 321,
    "fbs": 0,
    "restecg": 0,
    "thalach": 182,
    "exang": 0,
    "oldpeak": 0,
    "slope": 2,
    "ca": 0,
    "thal": 2,
    "target": 1
  },
  {
    "age": 52,
    "sex": 1,
    "cp": 1,
    "trestbps": 120,
    "chol": 325,
    "fbs": 0,
    "restecg": 1,
    "thalach": 172,
    "exang": 0,
    "oldpeak": 0.2,
    "slope": 2,
    "ca": 0,
    "thal": 2,
    "target": 1
  },
  {
    "age": 44,
    "sex": 1,
    "cp": 2,
    "trestbps": 140,
    "chol": 235,
    "fbs": 0,
    "restecg": 0,
    "thalach": 180,
    "exang": 0,
    "oldpeak": 0,
    "slope": 2,
    "ca": 0,
    "thal": 2,
    "target": 1
  },
  {
    "age": 47,
    "sex": 1,
    "cp": 2,
    "trestbps": 138,
    "chol": 257,
    "fbs": 0,
    "restecg": 0,
    "thalach": 156,
    "exang": 0,
    "oldpeak": 0,
    "slope": 2,
    "ca": 0,
    "thal": 2,
    "target": 1
  },
  {
    "age": 53,
    "sex": 0,
    "cp": 2,
    "trestbps": 128,
    "chol": 216,
    "fbs": 0,
    "restecg": 0,
    "thalach": 115,
    "exang": 0,
    "oldpeak": 0,
    "slope": 2,
    "ca": 0,
    "thal": 0,
    "target": 1
  },
  {
    "age": 53,
    "sex": 0,
    "cp": 0,
    "trestbps": 138,
    "chol": 234,
    "fbs": 0,
    "restecg": 0,
    "thalach": 160,
    "exang": 0,
    "oldpeak": 0,
    "slope": 2,
    "ca": 0,
    "thal": 2,
    "target": 1
  },
  {
    "age": 51,
    "sex": 0,
    "cp": 2,
    "trestbps": 130,
    "chol": 256,
    "fbs": 0,
    "restecg": 0,
    "thalach": 149,
    "exang": 0,
    "oldpeak": 0.5,
    "slope": 2,
    "ca": 0,
    "thal": 2,
    "target": 1
  },
  {
    "age": 66,
    "sex": 1,
    "cp": 0,
    "trestbps": 120,
    "chol": 302,
    "fbs": 0,
    "restecg": 0,
    "thalach": 151,
    "exang": 0,
    "oldpeak": 0.4,
    "slope": 1,
    "ca": 0,
    "thal": 2,
    "target": 1
  },
  {
    "age": 62,
    "sex": 1,
    "cp": 2,
    "trestbps": 130,
    "chol": 231,
    "fbs": 0,
    "restecg": 1,
    "thalach": 146,
    "exang": 0,
    "oldpeak": 1.8,
    "slope": 1,
    "ca": 3,
    "thal": 3,
    "target": 1
  },
  {
    "age": 44,
    "sex": 0,
    "cp": 2,
    "trestbps": 108,
    "chol": 141,
    "fbs": 0,
    "restecg": 1,
    "thalach": 175,
    "exang": 0,
    "oldpeak": 0.6,
    "slope": 1,
    "ca": 0,
    "thal": 2,
    "target": 1
  },
  {
    "age": 63,
    "sex": 0,
    "cp": 2,
    "trestbps": 135,
    "chol": 252,
    "fbs": 0,
    "restecg": 0,
    "thalach": 172,
    "exang": 0,
    "oldpeak": 0,
    "slope": 2,
    "ca": 0,
    "thal": 2,
    "target": 1
  },
  {
    "age": 52,
    "sex": 1,
    "cp": 1,
    "trestbps": 134,
    "chol": 201,
    "fbs": 0,
    "restecg": 1,
    "thalach": 158,
    "exang": 0,
    "oldpeak": 0.8,
    "slope": 2,
    "ca": 1,
    "thal": 2,
    "target": 1
  },
  {
    "age": 48,
    "sex": 1,
    "cp": 0,
    "trestbps": 122,
    "chol": 222,
    "fbs": 0,
    "restecg": 0,
    "thalach": 186,
    "exang": 0,
    "oldpeak": 0,
    "slope": 2,
    "ca": 0,
    "thal": 2,
    "target": 1
  },
  {
    "age": 45,
    "sex": 1,
    "cp": 0,
    "trestbps": 115,
    "chol": 260,
    "fbs": 0,
    "restecg": 0,
    "thalach": 185,
    "exang": 0,
    "oldpeak": 0,
    "slope": 2,
    "ca": 0,
    "thal": 2,
    "target": 1
  },
  {
    "age": 34,
    "sex": 1,
    "cp": 3,
    "trestbps": 118,
    "chol": 182,
    "fbs": 0,
    "restecg": 0,
    "thalach": 174,
    "exang": 0,
    "oldpeak": 0,
    "slope": 2,
    "ca": 0,
    "thal": 2,
    "target": 1
  },
  {
    "age": 57,
    "sex": 0,
    "cp": 0,
    "trestbps": 128,
    "chol": 303,
    "fbs": 0,
    "restecg": 0,
    "thalach": 159,
    "exang": 0,
    "oldpeak": 0,
    "slope": 2,
    "ca": 1,
    "thal": 2,
    "target": 1
  },
  {
    "age": 71,
    "sex": 0,
    "cp": 2,
    "trestbps": 110,
    "chol": 265,
    "fbs": 1,
    "restecg": 0,
    "thalach": 130,
    "exang": 0,
    "oldpeak": 0,
    "slope": 2,
    "ca": 1,
    "thal": 2,
    "target": 1
  },
  {
    "age": 54,
    "sex": 1,
    "cp": 1,
    "trestbps": 108,
    "chol": 309,
    "fbs": 0,
    "restecg": 1,
    "thalach": 156,
    "exang": 0,
    "oldpeak": 0,
    "slope": 2,
    "ca": 0,
    "thal": 3,
    "target": 1
  },
  {
    "age": 52,
    "sex": 1,
    "cp": 3,
    "trestbps": 118,
    "chol": 186,
    "fbs": 0,
    "restecg": 0,
    "thalach": 190,
    "exang": 0,
    "oldpeak": 0,
    "slope": 1,
    "ca": 0,
    "thal": 1,
    "target": 1
  },
  {
    "age": 41,
    "sex": 1,
    "cp": 1,
    "trestbps": 135,
    "chol": 203,
    "fbs": 0,
    "restecg": 1,
    "thalach": 132,
    "exang": 0,
    "oldpeak": 0,
    "slope": 1,
    "ca": 0,
    "thal": 1,
    "target": 1
  },
  {
    "age": 58,
    "sex": 1,
    "cp": 2,
    "trestbps": 140,
    "chol": 211,
    "fbs": 1,
    "restecg": 0,
    "thalach": 165,
    "exang": 0,
    "oldpeak": 0,
    "slope": 2,
    "ca": 0,
    "thal": 2,
    "target": 1
  },
  {
    "age": 35,
    "sex": 0,
    "cp": 0,
    "trestbps": 138,
    "chol": 183,
    "fbs": 0,
    "restecg": 1,
    "thalach": 182,
    "exang": 0,
    "oldpeak": 1.4,
    "slope": 2,
    "ca": 0,
    "thal": 2,
    "target": 1
  },
  {
    "age": 51,
    "sex": 1,
    "cp": 2,
    "trestbps": 100,
    "chol": 222,
    "fbs": 0,
    "restecg": 1,
    "thalach": 143,
    "exang": 1,
    "oldpeak": 1.2,
    "slope": 1,
    "ca": 0,
    "thal": 2,
    "target": 1
  },
  {
    "age": 45,
    "sex": 0,
    "cp": 1,
    "trestbps": 130,
    "chol": 234,
    "fbs": 0,
    "restecg": 0,
    "thalach": 175,
    "exang": 0,
    "oldpeak": 0.6,
    "slope": 1,
    "ca": 0,
    "thal": 2,
    "target": 1
  },
  {
    "age": 44,
    "sex": 1,
    "cp": 1,
    "trestbps": 120,
    "chol": 220,
    "fbs": 0,
    "restecg": 1,
    "thalach": 170,
    "exang": 0,
    "oldpeak": 0,
    "slope": 2,
    "ca": 0,
    "thal": 2,
    "target": 1
  },
  {
    "age": 62,
    "sex": 0,
    "cp": 0,
    "trestbps": 124,
    "chol": 209,
    "fbs": 0,
    "restecg": 1,
    "thalach": 163,
    "exang": 0,
    "oldpeak": 0,
    "slope": 2,
    "ca": 0,
    "thal": 2,
    "target": 1
  },
  {
    "age": 54,
    "sex": 1,
    "cp": 2,
    "trestbps": 120,
    "chol": 258,
    "fbs": 0,
    "restecg": 0,
    "thalach": 147,
    "exang": 0,
    "oldpeak": 0.4,
    "slope": 1,
    "ca": 0,
    "thal": 3,
    "target": 1
  },
  {
    "age": 51,
    "sex": 1,
    "cp": 2,
    "trestbps": 94,
    "chol": 227,
    "fbs": 0,
    "restecg": 1,
    "thalach": 154,
    "exang": 1,
    "oldpeak": 0,
    "slope": 2,
    "ca": 1,
    "thal": 3,
    "target": 1
  },
  {
    "age": 29,
    "sex": 1,
    "cp": 1,
    "trestbps": 130,
    "chol": 204,
    "fbs": 0,
    "restecg": 0,
    "thalach": 202,
    "exang": 0,
    "oldpeak": 0,
    "slope": 2,
    "ca": 0,
    "thal": 2,
    "target": 1
  },
  {
    "age": 51,
    "sex": 1,
    "cp": 0,
    "trestbps": 140,
    "chol": 261,
    "fbs": 0,
    "restecg": 0,
    "thalach": 186,
    "exang": 1,
    "oldpeak": 0,
    "slope": 2,
    "ca": 0,
    "thal": 2,
    "target": 1
  },
  {
    "age": 43,
    "sex": 0,
    "cp": 2,
    "trestbps": 122,
    "chol": 213,
    "fbs": 0,
    "restecg": 1,
    "thalach": 165,
    "exang": 0,
    "oldpeak": 0.2,
    "slope": 1,
    "ca": 0,
    "thal": 2,
    "target": 1
  },
  {
    "age": 55,
    "sex": 0,
    "cp": 1,
    "trestbps": 135,
    "chol": 250,
    "fbs": 0,
    "restecg": 0,
    "thalach": 161,
    "exang": 0,
    "oldpeak": 1.4,
    "slope": 1,
    "ca": 0,
    "thal": 2,
    "target": 1
  },
  {
    "age": 51,
    "sex": 1,
    "cp": 2,
    "trestbps": 125,
    "chol": 245,
    "fbs": 1,
    "restecg": 0,
    "thalach": 166,
    "exang": 0,
    "oldpeak": 2.4,
    "slope": 1,
    "ca": 0,
    "thal": 2,
    "target": 1
  },
  {
    "age": 59,
    "sex": 1,
    "cp": 1,
    "trestbps": 140,
    "chol": 221,
    "fbs": 0,
    "restecg": 1,
    "thalach": 164,
    "exang": 1,
    "oldpeak": 0,
    "slope": 2,
    "ca": 0,
    "thal": 2,
    "target": 1
  },
  {
    "age": 52,
    "sex": 1,
    "cp": 1,
    "trestbps": 128,
    "chol": 205,
    "fbs": 1,
    "restecg": 1,
    "thalach": 184,
    "exang": 0,
    "oldpeak": 0,
    "slope": 2,
    "ca": 0,
    "thal": 2,
    "target": 1
  },
  {
    "age": 58,
    "sex": 1,
    "cp": 2,
    "trestbps": 105,
    "chol": 240,
    "fbs": 0,
    "restecg": 0,
    "thalach": 154,
    "exang": 1,
    "oldpeak": 0.6,
    "slope": 1,
    "ca": 0,
    "thal": 3,
    "target": 1
  },
  {
    "age": 41,
    "sex": 1,
    "cp": 2,
    "trestbps": 112,
    "chol": 250,
    "fbs": 0,
    "restecg": 1,
    "thalach": 179,
    "exang": 0,
    "oldpeak": 0,
    "slope": 2,
    "ca": 0,
    "thal": 2,
    "target": 1
  },
  {
    "age": 45,
    "sex": 1,
    "cp": 1,
    "trestbps": 128,
    "chol": 308,
    "fbs": 0,
    "restecg": 0,
    "thalach": 170,
    "exang": 0,
    "oldpeak": 0,
    "slope": 2,
    "ca": 0,
    "thal": 2,
    "target": 1
  },
  {
    "age": 60,
    "sex": 0,
    "cp": 2,
    "trestbps": 102,
    "chol": 318,
    "fbs": 0,
    "restecg": 1,
    "thalach": 160,
    "exang": 0,
    "oldpeak": 0,
    "slope": 2,
    "ca": 1,
    "thal": 2,
    "target": 1
  },
  {
    "age": 52,
    "sex": 1,
    "cp": 3,
    "trestbps": 152,
    "chol": 298,
    "fbs": 1,
    "restecg": 1,
    "thalach": 178,
    "exang": 0,
    "oldpeak": 1.2,
    "slope": 1,
    "ca": 0,
    "thal": 3,
    "target": 1
  },
  {
    "age": 42,
    "sex": 0,
    "cp": 0,
    "trestbps": 102,
    "chol": 265,
    "fbs": 0,
    "restecg": 0,
    "thalach": 122,
    "exang": 0,
    "oldpeak": 0.6,
    "slope": 1,
    "ca": 0,
    "thal": 2,
    "target": 1
  },
  {
    "age": 67,
    "sex": 0,
    "cp": 2,
    "trestbps": 115,
    "chol": 564,
    "fbs": 0,
    "restecg": 0,
    "thalach": 160,
    "exang": 0,
    "oldpeak": 1.6,
    "slope": 1,
    "ca": 0,
    "thal": 3,
    "target": 1
  },
  {
    "age": 68,
    "sex": 1,
    "cp": 2,
    "trestbps": 118,
    "chol": 277,
    "fbs": 0,
    "restecg": 1,
    "thalach": 151,
    "exang": 0,
    "oldpeak": 1,
    "slope": 2,
    "ca": 1,
    "thal": 3,
    "target": 1
  },
  {
    "age": 46,
    "sex": 1,
    "cp": 1,
    "trestbps": 101,
    "chol": 197,
    "fbs": 1,
    "restecg": 1,
    "thalach": 156,
    "exang": 0,
    "oldpeak": 0,
    "slope": 2,
    "ca": 0,
    "thal": 3,
    "target": 1
  },
  {
    "age": 54,
    "sex": 0,
    "cp": 2,
    "trestbps": 110,
    "chol": 214,
    "fbs": 0,
    "restecg": 1,
    "thalach": 158,
    "exang": 0,
    "oldpeak": 1.6,
    "slope": 1,
    "ca": 0,
    "thal": 2,
    "target": 1
  },
  {
    "age": 58,
    "sex": 0,
    "cp": 0,
    "trestbps": 100,
    "chol": 248,
    "fbs": 0,
    "restecg": 0,
    "thalach": 122,
    "exang": 0,
    "oldpeak": 1,
    "slope": 1,
    "ca": 0,
    "thal": 2,
    "target": 1
  },
  {
    "age": 48,
    "sex": 1,
    "cp": 2,
    "trestbps": 124,
    "chol": 255,
    "fbs": 1,
    "restecg": 1,
    "thalach": 175,
    "exang": 0,
    "oldpeak": 0,
    "slope": 2,
    "ca": 2,
    "thal": 2,
    "target": 1
  },
  {
    "age": 57,
    "sex": 1,
    "cp": 0,
    "trestbps": 132,
    "chol": 207,
    "fbs": 0,
    "restecg": 1,
    "thalach": 168,
    "exang": 1,
    "oldpeak": 0,
    "slope": 2,
    "ca": 0,
    "thal": 3,
    "target": 1
  },
  {
    "age": 52,
    "sex": 1,
    "cp": 2,
    "trestbps": 138,
    "chol": 223,
    "fbs": 0,
    "restecg": 1,
    "thalach": 169,
    "exang": 0,
    "oldpeak": 0,
    "slope": 2,
    "ca": 4,
    "thal": 2,
    "target": 1
  },
  {
    "age": 54,
    "sex": 0,
    "cp": 1,
    "trestbps": 132,
    "chol": 288,
    "fbs": 1,
    "restecg": 0,
    "thalach": 159,
    "exang": 1,
    "oldpeak": 0,
    "slope": 2,
    "ca": 1,
    "thal": 2,
    "target": 1
  },
  {
    "age": 45,
    "sex": 0,
    "cp": 1,
    "trestbps": 112,
    "chol": 160,
    "fbs": 0,
    "restecg": 1,
    "thalach": 138,
    "exang": 0,
    "oldpeak": 0,
    "slope": 1,
    "ca": 0,
    "thal": 2,
    "target": 1
  },
  {
    "age": 53,
    "sex": 1,
    "cp": 0,
    "trestbps": 142,
    "chol": 226,
    "fbs": 0,
    "restecg": 0,
    "thalach": 111,
    "exang": 1,
    "oldpeak": 0,
    "slope": 2,
    "ca": 0,
    "thal": 3,
    "target": 1
  },
  {
    "age": 62,
    "sex": 0,
    "cp": 0,
    "trestbps": 140,
    "chol": 394,
    "fbs": 0,
    "restecg": 0,
    "thalach": 157,
    "exang": 0,
    "oldpeak": 1.2,
    "slope": 1,
    "ca": 0,
    "thal": 2,
    "target": 1
  },
  {
    "age": 52,
    "sex": 1,
    "cp": 0,
    "trestbps": 108,
    "chol": 233,
    "fbs": 1,
    "restecg": 1,
    "thalach": 147,
    "exang": 0,
    "oldpeak": 0.1,
    "slope": 2,
    "ca": 3,
    "thal": 3,
    "target": 1
  },
  {
    "age": 43,
    "sex": 1,
    "cp": 2,
    "trestbps": 130,
    "chol": 315,
    "fbs": 0,
    "restecg": 1,
    "thalach": 162,
    "exang": 0,
    "oldpeak": 1.9,
    "slope": 2,
    "ca": 1,
    "thal": 2,
    "target": 1
  },
  {
    "age": 53,
    "sex": 1,
    "cp": 2,
    "trestbps": 130,
    "chol": 246,
    "fbs": 1,
    "restecg": 0,
    "thalach": 173,
    "exang": 0,
    "oldpeak": 0,
    "slope": 2,
    "ca": 3,
    "thal": 2,
    "target": 1
  },
  {
    "age": 42,
    "sex": 1,
    "cp": 3,
    "trestbps": 148,
    "chol": 244,
    "fbs": 0,
    "restecg": 0,
    "thalach": 178,
    "exang": 0,
    "oldpeak": 0.8,
    "slope": 2,
    "ca": 2,
    "thal": 2,
    "target": 1
  },
  {
    "age": 59,
    "sex": 1,
    "cp": 3,
    "trestbps": 178,
    "chol": 270,
    "fbs": 0,
    "restecg": 0,
    "thalach": 145,
    "exang": 0,
    "oldpeak": 4.2,
    "slope": 0,
    "ca": 0,
    "thal": 3,
    "target": 1
  },
  {
    "age": 63,
    "sex": 0,
    "cp": 1,
    "trestbps": 140,
    "chol": 195,
    "fbs": 0,
    "restecg": 1,
    "thalach": 179,
    "exang": 0,
    "oldpeak": 0,
    "slope": 2,
    "ca": 2,
    "thal": 2,
    "target": 1
  },
  {
    "age": 42,
    "sex": 1,
    "cp": 2,
    "trestbps": 120,
    "chol": 240,
    "fbs": 1,
    "restecg": 1,
    "thalach": 194,
    "exang": 0,
    "oldpeak": 0.8,
    "slope": 0,
    "ca": 0,
    "thal": 3,
    "target": 1
  },
  {
    "age": 50,
    "sex": 1,
    "cp": 2,
    "trestbps": 129,
    "chol": 196,
    "fbs": 0,
    "restecg": 1,
    "thalach": 163,
    "exang": 0,
    "oldpeak": 0,
    "slope": 2,
    "ca": 0,
    "thal": 2,
    "target": 1
  },
  {
    "age": 68,
    "sex": 0,
    "cp": 2,
    "trestbps": 120,
    "chol": 211,
    "fbs": 0,
    "restecg": 0,
    "thalach": 115,
    "exang": 0,
    "oldpeak": 1.5,
    "slope": 1,
    "ca": 0,
    "thal": 2,
    "target": 1
  },
  {
    "age": 69,
    "sex": 1,
    "cp": 3,
    "trestbps": 160,
    "chol": 234,
    "fbs": 1,
    "restecg": 0,
    "thalach": 131,
    "exang": 0,
    "oldpeak": 0.1,
    "slope": 1,
    "ca": 1,
    "thal": 2,
    "target": 1
  },
  {
    "age": 45,
    "sex": 0,
    "cp": 0,
    "trestbps": 138,
    "chol": 236,
    "fbs": 0,
    "restecg": 0,
    "thalach": 152,
    "exang": 1,
    "oldpeak": 0.2,
    "slope": 1,
    "ca": 0,
    "thal": 2,
    "target": 1
  },
  {
    "age": 50,
    "sex": 0,
    "cp": 1,
    "trestbps": 120,
    "chol": 244,
    "fbs": 0,
    "restecg": 1,
    "thalach": 162,
    "exang": 0,
    "oldpeak": 1.1,
    "slope": 2,
    "ca": 0,
    "thal": 2,
    "target": 1
  },
  {
    "age": 50,
    "sex": 0,
    "cp": 0,
    "trestbps": 110,
    "chol": 254,
    "fbs": 0,
    "restecg": 0,
    "thalach": 159,
    "exang": 0,
    "oldpeak": 0,
    "slope": 2,
    "ca": 0,
    "thal": 2,
    "target": 1
  },
  {
    "age": 64,
    "sex": 0,
    "cp": 0,
    "trestbps": 180,
    "chol": 325,
    "fbs": 0,
    "restecg": 1,
    "thalach": 154,
    "exang": 1,
    "oldpeak": 0,
    "slope": 2,
    "ca": 0,
    "thal": 2,
    "target": 1
  },
  {
    "age": 57,
    "sex": 1,
    "cp": 2,
    "trestbps": 150,
    "chol": 126,
    "fbs": 1,
    "restecg": 1,
    "thalach": 173,
    "exang": 0,
    "oldpeak": 0.2,
    "slope": 2,
    "ca": 1,
    "thal": 3,
    "target": 1
  },
  {
    "age": 64,
    "sex": 0,
    "cp": 2,
    "trestbps": 140,
    "chol": 313,
    "fbs": 0,
    "restecg": 1,
    "thalach": 133,
    "exang": 0,
    "oldpeak": 0.2,
    "slope": 2,
    "ca": 0,
    "thal": 3,
    "target": 1
  },
  {
    "age": 43,
    "sex": 1,
    "cp": 0,
    "trestbps": 110,
    "chol": 211,
    "fbs": 0,
    "restecg": 1,
    "thalach": 161,
    "exang": 0,
    "oldpeak": 0,
    "slope": 2,
    "ca": 0,
    "thal": 3,
    "target": 1
  },
  {
    "age": 55,
    "sex": 1,
    "cp": 1,
    "trestbps": 130,
    "chol": 262,
    "fbs": 0,
    "restecg": 1,
    "thalach": 155,
    "exang": 0,
    "oldpeak": 0,
    "slope": 2,
    "ca": 0,
    "thal": 2,
    "target": 1
  },
  {
    "age": 37,
    "sex": 0,
    "cp": 2,
    "trestbps": 120,
    "chol": 215,
    "fbs": 0,
    "restecg": 1,
    "thalach": 170,
    "exang": 0,
    "oldpeak": 0,
    "slope": 2,
    "ca": 0,
    "thal": 2,
    "target": 1
  },
  {
    "age": 41,
    "sex": 1,
    "cp": 2,
    "trestbps": 130,
    "chol": 214,
    "fbs": 0,
    "restecg": 0,
    "thalach": 168,
    "exang": 0,
    "oldpeak": 2,
    "slope": 1,
    "ca": 0,
    "thal": 2,
    "target": 1
  },
  {
    "age": 56,
    "sex": 1,
    "cp": 3,
    "trestbps": 120,
    "chol": 193,
    "fbs": 0,
    "restecg": 0,
    "thalach": 162,
    "exang": 0,
    "oldpeak": 1.9,
    "slope": 1,
    "ca": 0,
    "thal": 3,
    "target": 1
  },
  {
    "age": 46,
    "sex": 0,
    "cp": 1,
    "trestbps": 105,
    "chol": 204,
    "fbs": 0,
    "restecg": 1,
    "thalach": 172,
    "exang": 0,
    "oldpeak": 0,
    "slope": 2,
    "ca": 0,
    "thal": 2,
    "target": 1
  },
  {
    "age": 46,
    "sex": 0,
    "cp": 0,
    "trestbps": 138,
    "chol": 243,
    "fbs": 0,
    "restecg": 0,
    "thalach": 152,
    "exang": 1,
    "oldpeak": 0,
    "slope": 1,
    "ca": 0,
    "thal": 2,
    "target": 1
  },
  {
    "age": 64,
    "sex": 0,
    "cp": 0,
    "trestbps": 130,
    "chol": 303,
    "fbs": 0,
    "restecg": 1,
    "thalach": 122,
    "exang": 0,
    "oldpeak": 2,
    "slope": 1,
    "ca": 2,
    "thal": 2,
    "target": 1
  },
  {
    "age": 59,
    "sex": 1,
    "cp": 0,
    "trestbps": 138,
    "chol": 271,
    "fbs": 0,
    "restecg": 0,
    "thalach": 182,
    "exang": 0,
    "oldpeak": 0,
    "slope": 2,
    "ca": 0,
    "thal": 2,
    "target": 1
  },
  {
    "age": 41,
    "sex": 0,
    "cp": 2,
    "trestbps": 112,
    "chol": 268,
    "fbs": 0,
    "restecg": 0,
    "thalach": 172,
    "exang": 1,
    "oldpeak": 0,
    "slope": 2,
    "ca": 0,
    "thal": 2,
    "target": 1
  },
  {
    "age": 54,
    "sex": 0,
    "cp": 2,
    "trestbps": 108,
    "chol": 267,
    "fbs": 0,
    "restecg": 0,
    "thalach": 167,
    "exang": 0,
    "oldpeak": 0,
    "slope": 2,
    "ca": 0,
    "thal": 2,
    "target": 1
  },
  {
    "age": 39,
    "sex": 0,
    "cp": 2,
    "trestbps": 94,
    "chol": 199,
    "fbs": 0,
    "restecg": 1,
    "thalach": 179,
    "exang": 0,
    "oldpeak": 0,
    "slope": 2,
    "ca": 0,
    "thal": 2,
    "target": 1
  },
  {
    "age": 34,
    "sex": 0,
    "cp": 1,
    "trestbps": 118,
    "chol": 210,
    "fbs": 0,
    "restecg": 1,
    "thalach": 192,
    "exang": 0,
    "oldpeak": 0.7,
    "slope": 2,
    "ca": 0,
    "thal": 2,
    "target": 1
  },
  {
    "age": 47,
    "sex": 1,
    "cp": 0,
    "trestbps": 112,
    "chol": 204,
    "fbs": 0,
    "restecg": 1,
    "thalach": 143,
    "exang": 0,
    "oldpeak": 0.1,
    "slope": 2,
    "ca": 0,
    "thal": 2,
    "target": 1
  },
  {
    "age": 67,
    "sex": 0,
    "cp": 2,
    "trestbps": 152,
    "chol": 277,
    "fbs": 0,
    "restecg": 1,
    "thalach": 172,
    "exang": 0,
    "oldpeak": 0,
    "slope": 2,
    "ca": 1,
    "thal": 2,
    "target": 1
  },
  {
    "age": 52,
    "sex": 0,
    "cp": 2,
    "trestbps": 136,
    "chol": 196,
    "fbs": 0,
    "restecg": 0,
    "thalach": 169,
    "exang": 0,
    "oldpeak": 0.1,
    "slope": 1,
    "ca": 0,
    "thal": 2,
    "target": 1
  },
  {
    "age": 74,
    "sex": 0,
    "cp": 1,
    "trestbps": 120,
    "chol": 269,
    "fbs": 0,
    "restecg": 0,
    "thalach": 121,
    "exang": 1,
    "oldpeak": 0.2,
    "slope": 2,
    "ca": 1,
    "thal": 2,
    "target": 1
  },
  {
    "age": 54,
    "sex": 0,
    "cp": 2,
    "trestbps": 160,
    "chol": 201,
    "fbs": 0,
    "restecg": 1,
    "thalach": 163,
    "exang": 0,
    "oldpeak": 0,
    "slope": 2,
    "ca": 1,
    "thal": 2,
    "target": 1
  },
  {
    "age": 49,
    "sex": 0,
    "cp": 1,
    "trestbps": 134,
    "chol": 271,
    "fbs": 0,
    "restecg": 1,
    "thalach": 162,
    "exang": 0,
    "oldpeak": 0,
    "slope": 1,
    "ca": 0,
    "thal": 2,
    "target": 1
  },
  {
    "age": 42,
    "sex": 1,
    "cp": 1,
    "trestbps": 120,
    "chol": 295,
    "fbs": 0,
    "restecg": 1,
    "thalach": 162,
    "exang": 0,
    "oldpeak": 0,
    "slope": 2,
    "ca": 0,
    "thal": 2,
    "target": 1
  },
  {
    "age": 41,
    "sex": 1,
    "cp": 1,
    "trestbps": 110,
    "chol": 235,
    "fbs": 0,
    "restecg": 1,
    "thalach": 153,
    "exang": 0,
    "oldpeak": 0,
    "slope": 2,
    "ca": 0,
    "thal": 2,
    "target": 1
  },
  {
    "age": 41,
    "sex": 0,
    "cp": 1,
    "trestbps": 126,
    "chol": 306,
    "fbs": 0,
    "restecg": 1,
    "thalach": 163,
    "exang": 0,
    "oldpeak": 0,
    "slope": 2,
    "ca": 0,
    "thal": 2,
    "target": 1
  },
  {
    "age": 49,
    "sex": 0,
    "cp": 0,
    "trestbps": 130,
    "chol": 269,
    "fbs": 0,
    "restecg": 1,
    "thalach": 163,
    "exang": 0,
    "oldpeak": 0,
    "slope": 2,
    "ca": 0,
    "thal": 2,
    "target": 1
  },
  {
    "age": 60,
    "sex": 0,
    "cp": 2,
    "trestbps": 120,
    "chol": 178,
    "fbs": 1,
    "restecg": 1,
    "thalach": 96,
    "exang": 0,
    "oldpeak": 0,
    "slope": 2,
    "ca": 0,
    "thal": 2,
    "target": 1
  },
  {
    "age": 62,
    "sex": 1,
    "cp": 1,
    "trestbps": 128,
    "chol": 208,
    "fbs": 1,
    "restecg": 0,
    "thalach": 140,
    "exang": 0,
    "oldpeak": 0,
    "slope": 2,
    "ca": 0,
    "thal": 2,
    "target": 1
  },
  {
    "age": 57,
    "sex": 1,
    "cp": 0,
    "trestbps": 110,
    "chol": 201,
    "fbs": 0,
    "restecg": 1,
    "thalach": 126,
    "exang": 1,
    "oldpeak": 1.5,
    "slope": 1,
    "ca": 0,
    "thal": 1,
    "target": 1
  },
  {
    "age": 64,
    "sex": 1,
    "cp": 0,
    "trestbps": 128,
    "chol": 263,
    "fbs": 0,
    "restecg": 1,
    "thalach": 105,
    "exang": 1,
    "oldpeak": 0.2,
    "slope": 1,
    "ca": 1,
    "thal": 3,
    "target": 1
  },
  {
    "age": 51,
    "sex": 0,
    "cp": 2,
    "trestbps": 120,
    "chol": 295,
    "fbs": 0,
    "restecg": 0,
    "thalach": 157,
    "exang": 0,
    "oldpeak": 0.6,
    "slope": 2,
    "ca": 0,
    "thal": 2,
    "target": 1
  },
  {
    "age": 43,
    "sex": 1,
    "cp": 0,
    "trestbps": 115,
    "chol": 303,
    "fbs": 0,
    "restecg": 1,
    "thalach": 181,
    "exang": 0,
    "oldpeak": 1.2,
    "slope": 1,
    "ca": 0,
    "thal": 2,
    "target": 1
  },
  {
    "age": 42,
    "sex": 0,
    "cp": 2,
    "trestbps": 120,
    "chol": 209,
    "fbs": 0,
    "restecg": 1,
    "thalach": 173,
    "exang": 0,
    "oldpeak": 0,
    "slope": 1,
    "ca": 0,
    "thal": 2,
    "target": 1
  },
  {
    "age": 67,
    "sex": 0,
    "cp": 0,
    "trestbps": 106,
    "chol": 223,
    "fbs": 0,
    "restecg": 1,
    "thalach": 142,
    "exang": 0,
    "oldpeak": 0.3,
    "slope": 2,
    "ca": 2,
    "thal": 2,
    "target": 1
  },
  {
    "age": 76,
    "sex": 0,
    "cp": 2,
    "trestbps": 140,
    "chol": 197,
    "fbs": 0,
    "restecg": 2,
    "thalach": 116,
    "exang": 0,
    "oldpeak": 1.1,
    "slope": 1,
    "ca": 0,
    "thal": 2,
    "target": 1
  },
  {
    "age": 70,
    "sex": 1,
    "cp": 1,
    "trestbps": 156,
    "chol": 245,
    "fbs": 0,
    "restecg": 0,
    "thalach": 143,
    "exang": 0,
    "oldpeak": 0,
    "slope": 2,
    "ca": 0,
    "thal": 2,
    "target": 1
  },
  {
    "age": 44,
    "sex": 0,
    "cp": 2,
    "trestbps": 118,
    "chol": 242,
    "fbs": 0,
    "restecg": 1,
    "thalach": 149,
    "exang": 0,
    "oldpeak": 0.3,
    "slope": 1,
    "ca": 1,
    "thal": 2,
    "target": 1
  },
  {
    "age": 60,
    "sex": 0,
    "cp": 3,
    "trestbps": 150,
    "chol": 240,
    "fbs": 0,
    "restecg": 1,
    "thalach": 171,
    "exang": 0,
    "oldpeak": 0.9,
    "slope": 2,
    "ca": 0,
    "thal": 2,
    "target": 1
  },
  {
    "age": 44,
    "sex": 1,
    "cp": 2,
    "trestbps": 120,
    "chol": 226,
    "fbs": 0,
    "restecg": 1,
    "thalach": 169,
    "exang": 0,
    "oldpeak": 0,
    "slope": 2,
    "ca": 0,
    "thal": 2,
    "target": 1
  },
  {
    "age": 42,
    "sex": 1,
    "cp": 2,
    "trestbps": 130,
    "chol": 180,
    "fbs": 0,
    "restecg": 1,
    "thalach": 150,
    "exang": 0,
    "oldpeak": 0,
    "slope": 2,
    "ca": 0,
    "thal": 2,
    "target": 1
  },
  {
    "age": 66,
    "sex": 1,
    "cp": 0,
    "trestbps": 160,
    "chol": 228,
    "fbs": 0,
    "restecg": 0,
    "thalach": 138,
    "exang": 0,
    "oldpeak": 2.3,
    "slope": 2,
    "ca": 0,
    "thal": 1,
    "target": 1
  },
  {
    "age": 71,
    "sex": 0,
    "cp": 0,
    "trestbps": 112,
    "chol": 149,
    "fbs": 0,
    "restecg": 1,
    "thalach": 125,
    "exang": 0,
    "oldpeak": 1.6,
    "slope": 1,
    "ca": 0,
    "thal": 2,
    "target": 1
  },
  {
    "age": 64,
    "sex": 1,
    "cp": 3,
    "trestbps": 170,
    "chol": 227,
    "fbs": 0,
    "restecg": 0,
    "thalach": 155,
    "exang": 0,
    "oldpeak": 0.6,
    "slope": 1,
    "ca": 0,
    "thal": 3,
    "target": 1
  },
  {
    "age": 66,
    "sex": 0,
    "cp": 2,
    "trestbps": 146,
    "chol": 278,
    "fbs": 0,
    "restecg": 0,
    "thalach": 152,
    "exang": 0,
    "oldpeak": 0,
    "slope": 1,
    "ca": 1,
    "thal": 2,
    "target": 1
  },
  {
    "age": 39,
    "sex": 0,
    "cp": 2,
    "trestbps": 138,
    "chol": 220,
    "fbs": 0,
    "restecg": 1,
    "thalach": 152,
    "exang": 0,
    "oldpeak": 0,
    "slope": 1,
    "ca": 0,
    "thal": 2,
    "target": 1
  },
  {
    "age": 58,
    "sex": 0,
    "cp": 0,
    "trestbps": 130,
    "chol": 197,
    "fbs": 0,
    "restecg": 1,
    "thalach": 131,
    "exang": 0,
    "oldpeak": 0.6,
    "slope": 1,
    "ca": 0,
    "thal": 2,
    "target": 1
  },
  {
    "age": 47,
    "sex": 1,
    "cp": 2,
    "trestbps": 130,
    "chol": 253,
    "fbs": 0,
    "restecg": 1,
    "thalach": 179,
    "exang": 0,
    "oldpeak": 0,
    "slope": 2,
    "ca": 0,
    "thal": 2,
    "target": 1
  },
  {
    "age": 35,
    "sex": 1,
    "cp": 1,
    "trestbps": 122,
    "chol": 192,
    "fbs": 0,
    "restecg": 1,
    "thalach": 174,
    "exang": 0,
    "oldpeak": 0,
    "slope": 2,
    "ca": 0,
    "thal": 2,
    "target": 1
  },
  {
    "age": 58,
    "sex": 1,
    "cp": 1,
    "trestbps": 125,
    "chol": 220,
    "fbs": 0,
    "restecg": 1,
    "thalach": 144,
    "exang": 0,
    "oldpeak": 0.4,
    "slope": 1,
    "ca": 4,
    "thal": 3,
    "target": 1
  },
  {
    "age": 56,
    "sex": 1,
    "cp": 1,
    "trestbps": 130,
    "chol": 221,
    "fbs": 0,
    "restecg": 0,
    "thalach": 163,
    "exang": 0,
    "oldpeak": 0,
    "slope": 2,
    "ca": 0,
    "thal": 3,
    "target": 1
  },
  {
    "age": 56,
    "sex": 1,
    "cp": 1,
    "trestbps": 120,
    "chol": 240,
    "fbs": 0,
    "restecg": 1,
    "thalach": 169,
    "exang": 0,
    "oldpeak": 0,
    "slope": 0,
    "ca": 0,
    "thal": 2,
    "target": 1
  },
  {
    "age": 55,
    "sex": 0,
    "cp": 1,
    "trestbps": 132,
    "chol": 342,
    "fbs": 0,
    "restecg": 1,
    "thalach": 166,
    "exang": 0,
    "oldpeak": 1.2,
    "slope": 2,
    "ca": 0,
    "thal": 2,
    "target": 1
  },
  {
    "age": 41,
    "sex": 1,
    "cp": 1,
    "trestbps": 120,
    "chol": 157,
    "fbs": 0,
    "restecg": 1,
    "thalach": 182,
    "exang": 0,
    "oldpeak": 0,
    "slope": 2,
    "ca": 0,
    "thal": 2,
    "target": 1
  },
  {
    "age": 38,
    "sex": 1,
    "cp": 2,
    "trestbps": 138,
    "chol": 175,
    "fbs": 0,
    "restecg": 1,
    "thalach": 173,
    "exang": 0,
    "oldpeak": 0,
    "slope": 2,
    "ca": 4,
    "thal": 2,
    "target": 1
  },
  {
    "age": 38,
    "sex": 1,
    "cp": 2,
    "trestbps": 138,
    "chol": 175,
    "fbs": 0,
    "restecg": 1,
    "thalach": 173,
    "exang": 0,
    "oldpeak": 0,
    "slope": 2,
    "ca": 4,
    "thal": 2,
    "target": 1
  },
  {
    "age": 67,
    "sex": 1,
    "cp": 0,
    "trestbps": 160,
    "chol": 286,
    "fbs": 0,
    "restecg": 0,
    "thalach": 108,
    "exang": 1,
    "oldpeak": 1.5,
    "slope": 1,
    "ca": 3,
    "thal": 2,
    "target": 0
  },
  {
    "age": 67,
    "sex": 1,
    "cp": 0,
    "trestbps": 120,
    "chol": 229,
    "fbs": 0,
    "restecg": 0,
    "thalach": 129,
    "exang": 1,
    "oldpeak": 2.6,
    "slope": 1,
    "ca": 2,
    "thal": 3,
    "target": 0
  },
  {
    "age": 62,
    "sex": 0,
    "cp": 0,
    "trestbps": 140,
    "chol": 268,
    "fbs": 0,
    "restecg": 0,
    "thalach": 160,
    "exang": 0,
    "oldpeak": 3.6,
    "slope": 0,
    "ca": 2,
    "thal": 2,
    "target": 0
  },
  {
    "age": 63,
    "sex": 1,
    "cp": 0,
    "trestbps": 130,
    "chol": 254,
    "fbs": 0,
    "restecg": 0,
    "thalach": 147,
    "exang": 0,
    "oldpeak": 1.4,
    "slope": 1,
    "ca": 1,
    "thal": 3,
    "target": 0
  },
  {
    "age": 53,
    "sex": 1,
    "cp": 0,
    "trestbps": 140,
    "chol": 203,
    "fbs": 1,
    "restecg": 0,
    "thalach": 155,
    "exang": 1,
    "oldpeak": 3.1,
    "slope": 0,
    "ca": 0,
    "thal": 3,
    "target": 0
  },
  {
    "age": 56,
    "sex": 1,
    "cp": 2,
    "trestbps": 130,
    "chol": 256,
    "fbs": 1,
    "restecg": 0,
    "thalach": 142,
    "exang": 1,
    "oldpeak": 0.6,
    "slope": 1,
    "ca": 1,
    "thal": 1,
    "target": 0
  },
  {
    "age": 48,
    "sex": 1,
    "cp": 1,
    "trestbps": 110,
    "chol": 229,
    "fbs": 0,
    "restecg": 1,
    "thalach": 168,
    "exang": 0,
    "oldpeak": 1,
    "slope": 0,
    "ca": 0,
    "thal": 3,
    "target": 0
  },
  {
    "age": 58,
    "sex": 1,
    "cp": 1,
    "trestbps": 120,
    "chol": 284,
    "fbs": 0,
    "restecg": 0,
    "thalach": 160,
    "exang": 0,
    "oldpeak": 1.8,
    "slope": 1,
    "ca": 0,
    "thal": 2,
    "target": 0
  },
  {
    "age": 58,
    "sex": 1,
    "cp": 2,
    "trestbps": 132,
    "chol": 224,
    "fbs": 0,
    "restecg": 0,
    "thalach": 173,
    "exang": 0,
    "oldpeak": 3.2,
    "slope": 2,
    "ca": 2,
    "thal": 3,
    "target": 0
  },
  {
    "age": 60,
    "sex": 1,
    "cp": 0,
    "trestbps": 130,
    "chol": 206,
    "fbs": 0,
    "restecg": 0,
    "thalach": 132,
    "exang": 1,
    "oldpeak": 2.4,
    "slope": 1,
    "ca": 2,
    "thal": 3,
    "target": 0
  },
  {
    "age": 40,
    "sex": 1,
    "cp": 0,
    "trestbps": 110,
    "chol": 167,
    "fbs": 0,
    "restecg": 0,
    "thalach": 114,
    "exang": 1,
    "oldpeak": 2,
    "slope": 1,
    "ca": 0,
    "thal": 3,
    "target": 0
  },
  {
    "age": 60,
    "sex": 1,
    "cp": 0,
    "trestbps": 117,
    "chol": 230,
    "fbs": 1,
    "restecg": 1,
    "thalach": 160,
    "exang": 1,
    "oldpeak": 1.4,
    "slope": 2,
    "ca": 2,
    "thal": 3,
    "target": 0
  },
  {
    "age": 64,
    "sex": 1,
    "cp": 2,
    "trestbps": 140,
    "chol": 335,
    "fbs": 0,
    "restecg": 1,
    "thalach": 158,
    "exang": 0,
    "oldpeak": 0,
    "slope": 2,
    "ca": 0,
    "thal": 2,
    "target": 0
  },
  {
    "age": 43,
    "sex": 1,
    "cp": 0,
    "trestbps": 120,
    "chol": 177,
    "fbs": 0,
    "restecg": 0,
    "thalach": 120,
    "exang": 1,
    "oldpeak": 2.5,
    "slope": 1,
    "ca": 0,
    "thal": 3,
    "target": 0
  },
  {
    "age": 57,
    "sex": 1,
    "cp": 0,
    "trestbps": 150,
    "chol": 276,
    "fbs": 0,
    "restecg": 0,
    "thalach": 112,
    "exang": 1,
    "oldpeak": 0.6,
    "slope": 1,
    "ca": 1,
    "thal": 1,
    "target": 0
  },
  {
    "age": 55,
    "sex": 1,
    "cp": 0,
    "trestbps": 132,
    "chol": 353,
    "fbs": 0,
    "restecg": 1,
    "thalach": 132,
    "exang": 1,
    "oldpeak": 1.2,
    "slope": 1,
    "ca": 1,
    "thal": 3,
    "target": 0
  },
  {
    "age": 65,
    "sex": 0,
    "cp": 0,
    "trestbps": 150,
    "chol": 225,
    "fbs": 0,
    "restecg": 0,
    "thalach": 114,
    "exang": 0,
    "oldpeak": 1,
    "slope": 1,
    "ca": 3,
    "thal": 3,
    "target": 0
  },
  {
    "age": 61,
    "sex": 0,
    "cp": 0,
    "trestbps": 130,
    "chol": 330,
    "fbs": 0,
    "restecg": 0,
    "thalach": 169,
    "exang": 0,
    "oldpeak": 0,
    "slope": 2,
    "ca": 0,
    "thal": 2,
    "target": 0
  },
  {
    "age": 58,
    "sex": 1,
    "cp": 2,
    "trestbps": 112,
    "chol": 230,
    "fbs": 0,
    "restecg": 0,
    "thalach": 165,
    "exang": 0,
    "oldpeak": 2.5,
    "slope": 1,
    "ca": 1,
    "thal": 3,
    "target": 0
  },
  {
    "age": 50,
    "sex": 1,
    "cp": 0,
    "trestbps": 150,
    "chol": 243,
    "fbs": 0,
    "restecg": 0,
    "thalach": 128,
    "exang": 0,
    "oldpeak": 2.6,
    "slope": 1,
    "ca": 0,
    "thal": 3,
    "target": 0
  },
  {
    "age": 44,
    "sex": 1,
    "cp": 0,
    "trestbps": 112,
    "chol": 290,
    "fbs": 0,
    "restecg": 0,
    "thalach": 153,
    "exang": 0,
    "oldpeak": 0,
    "slope": 2,
    "ca": 1,
    "thal": 2,
    "target": 0
  },
  {
    "age": 60,
    "sex": 1,
    "cp": 0,
    "trestbps": 130,
    "chol": 253,
    "fbs": 0,
    "restecg": 1,
    "thalach": 144,
    "exang": 1,
    "oldpeak": 1.4,
    "slope": 2,
    "ca": 1,
    "thal": 3,
    "target": 0
  },
  {
    "age": 54,
    "sex": 1,
    "cp": 0,
    "trestbps": 124,
    "chol": 266,
    "fbs": 0,
    "restecg": 0,
    "thalach": 109,
    "exang": 1,
    "oldpeak": 2.2,
    "slope": 1,
    "ca": 1,
    "thal": 3,
    "target": 0
  },
  {
    "age": 50,
    "sex": 1,
    "cp": 2,
    "trestbps": 140,
    "chol": 233,
    "fbs": 0,
    "restecg": 1,
    "thalach": 163,
    "exang": 0,
    "oldpeak": 0.6,
    "slope": 1,
    "ca": 1,
    "thal": 3,
    "target": 0
  },
  {
    "age": 41,
    "sex": 1,
    "cp": 0,
    "trestbps": 110,
    "chol": 172,
    "fbs": 0,
    "restecg": 0,
    "thalach": 158,
    "exang": 0,
    "oldpeak": 0,
    "slope": 2,
    "ca": 0,
    "thal": 3,
    "target": 0
  },
  {
    "age": 51,
    "sex": 0,
    "cp": 0,
    "trestbps": 130,
    "chol": 305,
    "fbs": 0,
    "restecg": 1,
    "thalach": 142,
    "exang": 1,
    "oldpeak": 1.2,
    "slope": 1,
    "ca": 0,
    "thal": 3,
    "target": 0
  },
  {
    "age": 58,
    "sex": 1,
    "cp": 0,
    "trestbps": 128,
    "chol": 216,
    "fbs": 0,
    "restecg": 0,
    "thalach": 131,
    "exang": 1,
    "oldpeak": 2.2,
    "slope": 1,
    "ca": 3,
    "thal": 3,
    "target": 0
  },
  {
    "age": 54,
    "sex": 1,
    "cp": 0,
    "trestbps": 120,
    "chol": 188,
    "fbs": 0,
    "restecg": 1,
    "thalach": 113,
    "exang": 0,
    "oldpeak": 1.4,
    "slope": 1,
    "ca": 1,
    "thal": 3,
    "target": 0
  },
  {
    "age": 60,
    "sex": 1,
    "cp": 0,
    "trestbps": 145,
    "chol": 282,
    "fbs": 0,
    "restecg": 0,
    "thalach": 142,
    "exang": 1,
    "oldpeak": 2.8,
    "slope": 1,
    "ca": 2,
    "thal": 3,
    "target": 0
  },
  {
    "age": 60,
    "sex": 1,
    "cp": 2,
    "trestbps": 140,
    "chol": 185,
    "fbs": 0,
    "restecg": 0,
    "thalach": 155,
    "exang": 0,
    "oldpeak": 3,
    "slope": 1,
    "ca": 0,
    "thal": 2,
    "target": 0
  },
  {
    "age": 59,
    "sex": 1,
    "cp": 0,
    "trestbps": 170,
    "chol": 326,
    "fbs": 0,
    "restecg": 0,
    "thalach": 140,
    "exang": 1,
    "oldpeak": 3.4,
    "slope": 0,
    "ca": 0,
    "thal": 3,
    "target": 0
  },
  {
    "age": 46,
    "sex": 1,
    "cp": 2,
    "trestbps": 150,
    "chol": 231,
    "fbs": 0,
    "restecg": 1,
    "thalach": 147,
    "exang": 0,
    "oldpeak": 3.6,
    "slope": 1,
    "ca": 0,
    "thal": 2,
    "target": 0
  },
  {
    "age": 67,
    "sex": 1,
    "cp": 0,
    "trestbps": 125,
    "chol": 254,
    "fbs": 1,
    "restecg": 1,
    "thalach": 163,
    "exang": 0,
    "oldpeak": 0.2,
    "slope": 1,
    "ca": 2,
    "thal": 3,
    "target": 0
  },
  {
    "age": 62,
    "sex": 1,
    "cp": 0,
    "trestbps": 120,
    "chol": 267,
    "fbs": 0,
    "restecg": 1,
    "thalach": 99,
    "exang": 1,
    "oldpeak": 1.8,
    "slope": 1,
    "ca": 2,
    "thal": 3,
    "target": 0
  },
  {
    "age": 65,
    "sex": 1,
    "cp": 0,
    "trestbps": 110,
    "chol": 248,
    "fbs": 0,
    "restecg": 0,
    "thalach": 158,
    "exang": 0,
    "oldpeak": 0.6,
    "slope": 2,
    "ca": 2,
    "thal": 1,
    "target": 0
  },
  {
    "age": 44,
    "sex": 1,
    "cp": 0,
    "trestbps": 110,
    "chol": 197,
    "fbs": 0,
    "restecg": 0,
    "thalach": 177,
    "exang": 0,
    "oldpeak": 0,
    "slope": 2,
    "ca": 1,
    "thal": 2,
    "target": 0
  },
  {
    "age": 60,
    "sex": 1,
    "cp": 0,
    "trestbps": 125,
    "chol": 258,
    "fbs": 0,
    "restecg": 0,
    "thalach": 141,
    "exang": 1,
    "oldpeak": 2.8,
    "slope": 1,
    "ca": 1,
    "thal": 3,
    "target": 0
  },
  {
    "age": 58,
    "sex": 1,
    "cp": 0,
    "trestbps": 150,
    "chol": 270,
    "fbs": 0,
    "restecg": 0,
    "thalach": 111,
    "exang": 1,
    "oldpeak": 0.8,
    "slope": 2,
    "ca": 0,
    "thal": 3,
    "target": 0
  },
  {
    "age": 68,
    "sex": 1,
    "cp": 2,
    "trestbps": 180,
    "chol": 274,
    "fbs": 1,
    "restecg": 0,
    "thalach": 150,
    "exang": 1,
    "oldpeak": 1.6,
    "slope": 1,
    "ca": 0,
    "thal": 3,
    "target": 0
  },
  {
    "age": 62,
    "sex": 0,
    "cp": 0,
    "trestbps": 160,
    "chol": 164,
    "fbs": 0,
    "restecg": 0,
    "thalach": 145,
    "exang": 0,
    "oldpeak": 6.2,
    "slope": 0,
    "ca": 3,
    "thal": 3,
    "target": 0
  },
  {
    "age": 52,
    "sex": 1,
    "cp": 0,
    "trestbps": 128,
    "chol": 255,
    "fbs": 0,
    "restecg": 1,
    "thalach": 161,
    "exang": 1,
    "oldpeak": 0,
    "slope": 2,
    "ca": 1,
    "thal": 3,
    "target": 0
  },
  {
    "age": 59,
    "sex": 1,
    "cp": 0,
    "trestbps": 110,
    "chol": 239,
    "fbs": 0,
    "restecg": 0,
    "thalach": 142,
    "exang": 1,
    "oldpeak": 1.2,
    "slope": 1,
    "ca": 1,
    "thal": 3,
    "target": 0
  },
  {
    "age": 60,
    "sex": 0,
    "cp": 0,
    "trestbps": 150,
    "chol": 258,
    "fbs": 0,
    "restecg": 0,
    "thalach": 157,
    "exang": 0,
    "oldpeak": 2.6,
    "slope": 1,
    "ca": 2,
    "thal": 3,
    "target": 0
  },
  {
    "age": 49,
    "sex": 1,
    "cp": 2,
    "trestbps": 120,
    "chol": 188,
    "fbs": 0,
    "restecg": 1,
    "thalach": 139,
    "exang": 0,
    "oldpeak": 2,
    "slope": 1,
    "ca": 3,
    "thal": 3,
    "target": 0
  },
  {
    "age": 59,
    "sex": 1,
    "cp": 0,
    "trestbps": 140,
    "chol": 177,
    "fbs": 0,
    "restecg": 1,
    "thalach": 162,
    "exang": 1,
    "oldpeak": 0,
    "slope": 2,
    "ca": 1,
    "thal": 3,
    "target": 0
  },
  {
    "age": 57,
    "sex": 1,
    "cp": 2,
    "trestbps": 128,
    "chol": 229,
    "fbs": 0,
    "restecg": 0,
    "thalach": 150,
    "exang": 0,
    "oldpeak": 0.4,
    "slope": 1,
    "ca": 1,
    "thal": 3,
    "target": 0
  },
  {
    "age": 61,
    "sex": 1,
    "cp": 0,
    "trestbps": 120,
    "chol": 260,
    "fbs": 0,
    "restecg": 1,
    "thalach": 140,
    "exang": 1,
    "oldpeak": 3.6,
    "slope": 1,
    "ca": 1,
    "thal": 3,
    "target": 0
  },
  {
    "age": 39,
    "sex": 1,
    "cp": 0,
    "trestbps": 118,
    "chol": 219,
    "fbs": 0,
    "restecg": 1,
    "thalach": 140,
    "exang": 0,
    "oldpeak": 1.2,
    "slope": 1,
    "ca": 0,
    "thal": 3,
    "target": 0
  },
  {
    "age": 61,
    "sex": 0,
    "cp": 0,
    "trestbps": 145,
    "chol": 307,
    "fbs": 0,
    "restecg": 0,
    "thalach": 146,
    "exang": 1,
    "oldpeak": 1,
    "slope": 1,
    "ca": 0,
    "thal": 3,
    "target": 0
  },
  {
    "age": 56,
    "sex": 1,
    "cp": 0,
    "trestbps": 125,
    "chol": 249,
    "fbs": 1,
    "restecg": 0,
    "thalach": 144,
    "exang": 1,
    "oldpeak": 1.2,
    "slope": 1,
    "ca": 1,
    "thal": 2,
    "target": 0
  },
  {
    "age": 43,
    "sex": 0,
    "cp": 0,
    "trestbps": 132,
    "chol": 341,
    "fbs": 1,
    "restecg": 0,
    "thalach": 136,
    "exang": 1,
    "oldpeak": 3,
    "slope": 1,
    "ca": 0,
    "thal": 3,
    "target": 0
  },
  {
    "age": 62,
    "sex": 0,
    "cp": 2,
    "trestbps": 130,
    "chol": 263,
    "fbs": 0,
    "restecg": 1,
    "thalach": 97,
    "exang": 0,
    "oldpeak": 1.2,
    "slope": 1,
    "ca": 1,
    "thal": 3,
    "target": 0
  },
  {
    "age": 63,
    "sex": 1,
    "cp": 0,
    "trestbps": 130,
    "chol": 330,
    "fbs": 1,
    "restecg": 0,
    "thalach": 132,
    "exang": 1,
    "oldpeak": 1.8,
    "slope": 2,
    "ca": 3,
    "thal": 3,
    "target": 0
  },
  {
    "age": 65,
    "sex": 1,
    "cp": 0,
    "trestbps": 135,
    "chol": 254,
    "fbs": 0,
    "restecg": 0,
    "thalach": 127,
    "exang": 0,
    "oldpeak": 2.8,
    "slope": 1,
    "ca": 1,
    "thal": 3,
    "target": 0
  },
  {
    "age": 48,
    "sex": 1,
    "cp": 0,
    "trestbps": 130,
    "chol": 256,
    "fbs": 1,
    "restecg": 0,
    "thalach": 150,
    "exang": 1,
    "oldpeak": 0,
    "slope": 2,
    "ca": 2,
    "thal": 3,
    "target": 0
  },
  {
    "age": 63,
    "sex": 0,
    "cp": 0,
    "trestbps": 150,
    "chol": 407,
    "fbs": 0,
    "restecg": 0,
    "thalach": 154,
    "exang": 0,
    "oldpeak": 4,
    "slope": 1,
    "ca": 3,
    "thal": 3,
    "target": 0
  },
  {
    "age": 55,
    "sex": 1,
    "cp": 0,
    "trestbps": 140,
    "chol": 217,
    "fbs": 0,
    "restecg": 1,
    "thalach": 111,
    "exang": 1,
    "oldpeak": 5.6,
    "slope": 0,
    "ca": 0,
    "thal": 3,
    "target": 0
  },
  {
    "age": 65,
    "sex": 1,
    "cp": 3,
    "trestbps": 138,
    "chol": 282,
    "fbs": 1,
    "restecg": 0,
    "thalach": 174,
    "exang": 0,
    "oldpeak": 1.4,
    "slope": 1,
    "ca": 1,
    "thal": 2,
    "target": 0
  },
  {
    "age": 56,
    "sex": 0,
    "cp": 0,
    "trestbps": 200,
    "chol": 288,
    "fbs": 1,
    "restecg": 0,
    "thalach": 133,
    "exang": 1,
    "oldpeak": 4,
    "slope": 0,
    "ca": 2,
    "thal": 3,
    "target": 0
  },
  {
    "age": 54,
    "sex": 1,
    "cp": 0,
    "trestbps": 110,
    "chol": 239,
    "fbs": 0,
    "restecg": 1,
    "thalach": 126,
    "exang": 1,
    "oldpeak": 2.8,
    "slope": 1,
    "ca": 1,
    "thal": 3,
    "target": 0
  },
  {
    "age": 70,
    "sex": 1,
    "cp": 0,
    "trestbps": 145,
    "chol": 174,
    "fbs": 0,
    "restecg": 1,
    "thalach": 125,
    "exang": 1,
    "oldpeak": 2.6,
    "slope": 0,
    "ca": 0,
    "thal": 3,
    "target": 0
  },
  {
    "age": 62,
    "sex": 1,
    "cp": 1,
    "trestbps": 120,
    "chol": 281,
    "fbs": 0,
    "restecg": 0,
    "thalach": 103,
    "exang": 0,
    "oldpeak": 1.4,
    "slope": 1,
    "ca": 1,
    "thal": 3,
    "target": 0
  },
  {
    "age": 35,
    "sex": 1,
    "cp": 0,
    "trestbps": 120,
    "chol": 198,
    "fbs": 0,
    "restecg": 1,
    "thalach": 130,
    "exang": 1,
    "oldpeak": 1.6,
    "slope": 1,
    "ca": 0,
    "thal": 3,
    "target": 0
  },
  {
    "age": 59,
    "sex": 1,
    "cp": 3,
    "trestbps": 170,
    "chol": 288,
    "fbs": 0,
    "restecg": 0,
    "thalach": 159,
    "exang": 0,
    "oldpeak": 0.2,
    "slope": 1,
    "ca": 0,
    "thal": 3,
    "target": 0
  },
  {
    "age": 64,
    "sex": 1,
    "cp": 2,
    "trestbps": 125,
    "chol": 309,
    "fbs": 0,
    "restecg": 1,
    "thalach": 131,
    "exang": 1,
    "oldpeak": 1.8,
    "slope": 1,
    "ca": 0,
    "thal": 3,
    "target": 0
  },
  {
    "age": 47,
    "sex": 1,
    "cp": 2,
    "trestbps": 108,
    "chol": 243,
    "fbs": 0,
    "restecg": 1,
    "thalach": 152,
    "exang": 0,
    "oldpeak": 0,
    "slope": 2,
    "ca": 0,
    "thal": 2,
    "target": 0
  },
  {
    "age": 57,
    "sex": 1,
    "cp": 0,
    "trestbps": 165,
    "chol": 289,
    "fbs": 1,
    "restecg": 0,
    "thalach": 124,
    "exang": 0,
    "oldpeak": 1,
    "slope": 1,
    "ca": 3,
    "thal": 3,
    "target": 0
  },
  {
    "age": 55,
    "sex": 1,
    "cp": 0,
    "trestbps": 160,
    "chol": 289,
    "fbs": 0,
    "restecg": 0,
    "thalach": 145,
    "exang": 1,
    "oldpeak": 0.8,
    "slope": 1,
    "ca": 1,
    "thal": 3,
    "target": 0
  },
  {
    "age": 64,
    "sex": 1,
    "cp": 0,
    "trestbps": 120,
    "chol": 246,
    "fbs": 0,
    "restecg": 0,
    "thalach": 96,
    "exang": 1,
    "oldpeak": 2.2,
    "slope": 0,
    "ca": 1,
    "thal": 2,
    "target": 0
  },
  {
    "age": 70,
    "sex": 1,
    "cp": 0,
    "trestbps": 130,
    "chol": 322,
    "fbs": 0,
    "restecg": 0,
    "thalach": 109,
    "exang": 0,
    "oldpeak": 2.4,
    "slope": 1,
    "ca": 3,
    "thal": 2,
    "target": 0
  },
  {
    "age": 51,
    "sex": 1,
    "cp": 0,
    "trestbps": 140,
    "chol": 299,
    "fbs": 0,
    "restecg": 1,
    "thalach": 173,
    "exang": 1,
    "oldpeak": 1.6,
    "slope": 2,
    "ca": 0,
    "thal": 3,
    "target": 0
  },
  {
    "age": 58,
    "sex": 1,
    "cp": 0,
    "trestbps": 125,
    "chol": 300,
    "fbs": 0,
    "restecg": 0,
    "thalach": 171,
    "exang": 0,
    "oldpeak": 0,
    "slope": 2,
    "ca": 2,
    "thal": 3,
    "target": 0
  },
  {
    "age": 60,
    "sex": 1,
    "cp": 0,
    "trestbps": 140,
    "chol": 293,
    "fbs": 0,
    "restecg": 0,
    "thalach": 170,
    "exang": 0,
    "oldpeak": 1.2,
    "slope": 1,
    "ca": 2,
    "thal": 3,
    "target": 0
  },
  {
    "age": 77,
    "sex": 1,
    "cp": 0,
    "trestbps": 125,
    "chol": 304,
    "fbs": 0,
    "restecg": 0,
    "thalach": 162,
    "exang": 1,
    "oldpeak": 0,
    "slope": 2,
    "ca": 3,
    "thal": 2,
    "target": 0
  },
  {
    "age": 35,
    "sex": 1,
    "cp": 0,
    "trestbps": 126,
    "chol": 282,
    "fbs": 0,
    "restecg": 0,
    "thalach": 156,
    "exang": 1,
    "oldpeak": 0,
    "slope": 2,
    "ca": 0,
    "thal": 3,
    "target": 0
  },
  {
    "age": 70,
    "sex": 1,
    "cp": 2,
    "trestbps": 160,
    "chol": 269,
    "fbs": 0,
    "restecg": 1,
    "thalach": 112,
    "exang": 1,
    "oldpeak": 2.9,
    "slope": 1,
    "ca": 1,
    "thal": 3,
    "target": 0
  },
  {
    "age": 59,
    "sex": 0,
    "cp": 0,
    "trestbps": 174,
    "chol": 249,
    "fbs": 0,
    "restecg": 1,
    "thalach": 143,
    "exang": 1,
    "oldpeak": 0,
    "slope": 1,
    "ca": 0,
    "thal": 2,
    "target": 0
  },
  {
    "age": 64,
    "sex": 1,
    "cp": 0,
    "trestbps": 145,
    "chol": 212,
    "fbs": 0,
    "restecg": 0,
    "thalach": 132,
    "exang": 0,
    "oldpeak": 2,
    "slope": 1,
    "ca": 2,
    "thal": 1,
    "target": 0
  },
  {
    "age": 57,
    "sex": 1,
    "cp": 0,
    "trestbps": 152,
    "chol": 274,
    "fbs": 0,
    "restecg": 1,
    "thalach": 88,
    "exang": 1,
    "oldpeak": 1.2,
    "slope": 1,
    "ca": 1,
    "thal": 3,
    "target": 0
  },
  {
    "age": 56,
    "sex": 1,
    "cp": 0,
    "trestbps": 132,
    "chol": 184,
    "fbs": 0,
    "restecg": 0,
    "thalach": 105,
    "exang": 1,
    "oldpeak": 2.1,
    "slope": 1,
    "ca": 1,
    "thal": 1,
    "target": 0
  },
  {
    "age": 48,
    "sex": 1,
    "cp": 0,
    "trestbps": 124,
    "chol": 274,
    "fbs": 0,
    "restecg": 0,
    "thalach": 166,
    "exang": 0,
    "oldpeak": 0.5,
    "slope": 1,
    "ca": 0,
    "thal": 3,
    "target": 0
  },
  {
    "age": 56,
    "sex": 0,
    "cp": 0,
    "trestbps": 134,
    "chol": 409,
    "fbs": 0,
    "restecg": 0,
    "thalach": 150,
    "exang": 1,
    "oldpeak": 1.9,
    "slope": 1,
    "ca": 2,
    "thal": 3,
    "target": 0
  },
  {
    "age": 66,
    "sex": 1,
    "cp": 1,
    "trestbps": 160,
    "chol": 246,
    "fbs": 0,
    "restecg": 1,
    "thalach": 120,
    "exang": 1,
    "oldpeak": 0,
    "slope": 1,
    "ca": 3,
    "thal": 1,
    "target": 0
  },
  {
    "age": 54,
    "sex": 1,
    "cp": 1,
    "trestbps": 192,
    "chol": 283,
    "fbs": 0,
    "restecg": 0,
    "thalach": 195,
    "exang": 0,
    "oldpeak": 0,
    "slope": 2,
    "ca": 1,
    "thal": 3,
    "target": 0
  },
  {
    "age": 69,
    "sex": 1,
    "cp": 2,
    "trestbps": 140,
    "chol": 254,
    "fbs": 0,
    "restecg": 0,
    "thalach": 146,
    "exang": 0,
    "oldpeak": 2,
    "slope": 1,
    "ca": 3,
    "thal": 3,
    "target": 0
  },
  {
    "age": 51,
    "sex": 1,
    "cp": 0,
    "trestbps": 140,
    "chol": 298,
    "fbs": 0,
    "restecg": 1,
    "thalach": 122,
    "exang": 1,
    "oldpeak": 4.2,
    "slope": 1,
    "ca": 3,
    "thal": 3,
    "target": 0
  },
  {
    "age": 43,
    "sex": 1,
    "cp": 0,
    "trestbps": 132,
    "chol": 247,
    "fbs": 1,
    "restecg": 0,
    "thalach": 143,
    "exang": 1,
    "oldpeak": 0.1,
    "slope": 1,
    "ca": 4,
    "thal": 3,
    "target": 0
  },
  {
    "age": 62,
    "sex": 0,
    "cp": 0,
    "trestbps": 138,
    "chol": 294,
    "fbs": 1,
    "restecg": 1,
    "thalach": 106,
    "exang": 0,
    "oldpeak": 1.9,
    "slope": 1,
    "ca": 3,
    "thal": 2,
    "target": 0
  },
  {
    "age": 67,
    "sex": 1,
    "cp": 0,
    "trestbps": 100,
    "chol": 299,
    "fbs": 0,
    "restecg": 0,
    "thalach": 125,
    "exang": 1,
    "oldpeak": 0.9,
    "slope": 1,
    "ca": 2,
    "thal": 2,
    "target": 0
  },
  {
    "age": 59,
    "sex": 1,
    "cp": 3,
    "trestbps": 160,
    "chol": 273,
    "fbs": 0,
    "restecg": 0,
    "thalach": 125,
    "exang": 0,
    "oldpeak": 0,
    "slope": 2,
    "ca": 0,
    "thal": 2,
    "target": 0
  },
  {
    "age": 45,
    "sex": 1,
    "cp": 0,
    "trestbps": 142,
    "chol": 309,
    "fbs": 0,
    "restecg": 0,
    "thalach": 147,
    "exang": 1,
    "oldpeak": 0,
    "slope": 1,
    "ca": 3,
    "thal": 3,
    "target": 0
  },
  {
    "age": 58,
    "sex": 1,
    "cp": 0,
    "trestbps": 128,
    "chol": 259,
    "fbs": 0,
    "restecg": 0,
    "thalach": 130,
    "exang": 1,
    "oldpeak": 3,
    "slope": 1,
    "ca": 2,
    "thal": 3,
    "target": 0
  },
  {
    "age": 50,
    "sex": 1,
    "cp": 0,
    "trestbps": 144,
    "chol": 200,
    "fbs": 0,
    "restecg": 0,
    "thalach": 126,
    "exang": 1,
    "oldpeak": 0.9,
    "slope": 1,
    "ca": 0,
    "thal": 3,
    "target": 0
  },
  {
    "age": 62,
    "sex": 0,
    "cp": 0,
    "trestbps": 150,
    "chol": 244,
    "fbs": 0,
    "restecg": 1,
    "thalach": 154,
    "exang": 1,
    "oldpeak": 1.4,
    "slope": 1,
    "ca": 0,
    "thal": 2,
    "target": 0
  },
  {
    "age": 38,
    "sex": 1,
    "cp": 3,
    "trestbps": 120,
    "chol": 231,
    "fbs": 0,
    "restecg": 1,
    "thalach": 182,
    "exang": 1,
    "oldpeak": 3.8,
    "slope": 1,
    "ca": 0,
    "thal": 3,
    "target": 0
  },
  {
    "age": 66,
    "sex": 0,
    "cp": 0,
    "trestbps": 178,
    "chol": 228,
    "fbs": 1,
    "restecg": 1,
    "thalach": 165,
    "exang": 1,
    "oldpeak": 1,
    "slope": 1,
    "ca": 2,
    "thal": 3,
    "target": 0
  },
  {
    "age": 52,
    "sex": 1,
    "cp": 0,
    "trestbps": 112,
    "chol": 230,
    "fbs": 0,
    "restecg": 1,
    "thalach": 160,
    "exang": 0,
    "oldpeak": 0,
    "slope": 2,
    "ca": 1,
    "thal": 2,
    "target": 0
  },
  {
    "age": 53,
    "sex": 1,
    "cp": 0,
    "trestbps": 123,
    "chol": 282,
    "fbs": 0,
    "restecg": 1,
    "thalach": 95,
    "exang": 1,
    "oldpeak": 2,
    "slope": 1,
    "ca": 2,
    "thal": 3,
    "target": 0
  },
  {
    "age": 63,
    "sex": 0,
    "cp": 0,
    "trestbps": 108,
    "chol": 269,
    "fbs": 0,
    "restecg": 1,
    "thalach": 169,
    "exang": 1,
    "oldpeak": 1.8,
    "slope": 1,
    "ca": 2,
    "thal": 2,
    "target": 0
  },
  {
    "age": 54,
    "sex": 1,
    "cp": 0,
    "trestbps": 110,
    "chol": 206,
    "fbs": 0,
    "restecg": 0,
    "thalach": 108,
    "exang": 1,
    "oldpeak": 0,
    "slope": 1,
    "ca": 1,
    "thal": 2,
    "target": 0
  },
  {
    "age": 66,
    "sex": 1,
    "cp": 0,
    "trestbps": 112,
    "chol": 212,
    "fbs": 0,
    "restecg": 0,
    "thalach": 132,
    "exang": 1,
    "oldpeak": 0.1,
    "slope": 2,
    "ca": 1,
    "thal": 2,
    "target": 0
  },
  {
    "age": 55,
    "sex": 0,
    "cp": 0,
    "trestbps": 180,
    "chol": 327,
    "fbs": 0,
    "restecg": 2,
    "thalach": 117,
    "exang": 1,
    "oldpeak": 3.4,
    "slope": 1,
    "ca": 0,
    "thal": 2,
    "target": 0
  },
  {
    "age": 49,
    "sex": 1,
    "cp": 2,
    "trestbps": 118,
    "chol": 149,
    "fbs": 0,
    "restecg": 0,
    "thalach": 126,
    "exang": 0,
    "oldpeak": 0.8,
    "slope": 2,
    "ca": 3,
    "thal": 2,
    "target": 0
  },
  {
    "age": 54,
    "sex": 1,
    "cp": 0,
    "trestbps": 122,
    "chol": 286,
    "fbs": 0,
    "restecg": 0,
    "thalach": 116,
    "exang": 1,
    "oldpeak": 3.2,
    "slope": 1,
    "ca": 2,
    "thal": 2,
    "target": 0
  },
  {
    "age": 56,
    "sex": 1,
    "cp": 0,
    "trestbps": 130,
    "chol": 283,
    "fbs": 1,
    "restecg": 0,
    "thalach": 103,
    "exang": 1,
    "oldpeak": 1.6,
    "slope": 0,
    "ca": 0,
    "thal": 3,
    "target": 0
  },
  {
    "age": 46,
    "sex": 1,
    "cp": 0,
    "trestbps": 120,
    "chol": 249,
    "fbs": 0,
    "restecg": 0,
    "thalach": 144,
    "exang": 0,
    "oldpeak": 0.8,
    "slope": 2,
    "ca": 0,
    "thal": 3,
    "target": 0
  },
  {
    "age": 61,
    "sex": 1,
    "cp": 3,
    "trestbps": 134,
    "chol": 234,
    "fbs": 0,
    "restecg": 1,
    "thalach": 145,
    "exang": 0,
    "oldpeak": 2.6,
    "slope": 1,
    "ca": 2,
    "thal": 2,
    "target": 0
  },
  {
    "age": 67,
    "sex": 1,
    "cp": 0,
    "trestbps": 120,
    "chol": 237,
    "fbs": 0,
    "restecg": 1,
    "thalach": 71,
    "exang": 0,
    "oldpeak": 1,
    "slope": 1,
    "ca": 0,
    "thal": 2,
    "target": 0
  },
  {
    "age": 58,
    "sex": 1,
    "cp": 0,
    "trestbps": 100,
    "chol": 234,
    "fbs": 0,
    "restecg": 1,
    "thalach": 156,
    "exang": 0,
    "oldpeak": 0.1,
    "slope": 2,
    "ca": 1,
    "thal": 3,
    "target": 0
  },
  {
    "age": 47,
    "sex": 1,
    "cp": 0,
    "trestbps": 110,
    "chol": 275,
    "fbs": 0,
    "restecg": 0,
    "thalach": 118,
    "exang": 1,
    "oldpeak": 1,
    "slope": 1,
    "ca": 1,
    "thal": 2,
    "target": 0
  },
  {
    "age": 52,
    "sex": 1,
    "cp": 0,
    "trestbps": 125,
    "chol": 212,
    "fbs": 0,
    "restecg": 1,
    "thalach": 168,
    "exang": 0,
    "oldpeak": 1,
    "slope": 2,
    "ca": 2,
    "thal": 3,
    "target": 0
  },
  {
    "age": 58,
    "sex": 1,
    "cp": 0,
    "trestbps": 146,
    "chol": 218,
    "fbs": 0,
    "restecg": 1,
    "thalach": 105,
    "exang": 0,
    "oldpeak": 2,
    "slope": 1,
    "ca": 1,
    "thal": 3,
    "target": 0
  },
  {
    "age": 57,
    "sex": 1,
    "cp": 1,
    "trestbps": 124,
    "chol": 261,
    "fbs": 0,
    "restecg": 1,
    "thalach": 141,
    "exang": 0,
    "oldpeak": 0.3,
    "slope": 2,
    "ca": 0,
    "thal": 3,
    "target": 0
  },
  {
    "age": 58,
    "sex": 0,
    "cp": 1,
    "trestbps": 136,
    "chol": 319,
    "fbs": 1,
    "restecg": 0,
    "thalach": 152,
    "exang": 0,
    "oldpeak": 0,
    "slope": 2,
    "ca": 2,
    "thal": 2,
    "target": 0
  },
  {
    "age": 61,
    "sex": 1,
    "cp": 0,
    "trestbps": 138,
    "chol": 166,
    "fbs": 0,
    "restecg": 0,
    "thalach": 125,
    "exang": 1,
    "oldpeak": 3.6,
    "slope": 1,
    "ca": 1,
    "thal": 2,
    "target": 0
  },
  {
    "age": 42,
    "sex": 1,
    "cp": 0,
    "trestbps": 136,
    "chol": 315,
    "fbs": 0,
    "restecg": 1,
    "thalach": 125,
    "exang": 1,
    "oldpeak": 1.8,
    "slope": 1,
    "ca": 0,
    "thal": 1,
    "target": 0
  },
  {
    "age": 52,
    "sex": 1,
    "cp": 0,
    "trestbps": 128,
    "chol": 204,
    "fbs": 1,
    "restecg": 1,
    "thalach": 156,
    "exang": 1,
    "oldpeak": 1,
    "slope": 1,
    "ca": 0,
    "thal": 0,
    "target": 0
  },
  {
    "age": 59,
    "sex": 1,
    "cp": 2,
    "trestbps": 126,
    "chol": 218,
    "fbs": 1,
    "restecg": 1,
    "thalach": 134,
    "exang": 0,
    "oldpeak": 2.2,
    "slope": 1,
    "ca": 1,
    "thal": 1,
    "target": 0
  },
  {
    "age": 40,
    "sex": 1,
    "cp": 0,
    "trestbps": 152,
    "chol": 223,
    "fbs": 0,
    "restecg": 1,
    "thalach": 181,
    "exang": 0,
    "oldpeak": 0,
    "slope": 2,
    "ca": 0,
    "thal": 3,
    "target": 0
  },
  {
    "age": 61,
    "sex": 1,
    "cp": 0,
    "trestbps": 140,
    "chol": 207,
    "fbs": 0,
    "restecg": 0,
    "thalach": 138,
    "exang": 1,
    "oldpeak": 1.9,
    "slope": 2,
    "ca": 1,
    "thal": 3,
    "target": 0
  },
  {
    "age": 46,
    "sex": 1,
    "cp": 0,
    "trestbps": 140,
    "chol": 311,
    "fbs": 0,
    "restecg": 1,
    "thalach": 120,
    "exang": 1,
    "oldpeak": 1.8,
    "slope": 1,
    "ca": 2,
    "thal": 3,
    "target": 0
  },
  {
    "age": 59,
    "sex": 1,
    "cp": 3,
    "trestbps": 134,
    "chol": 204,
    "fbs": 0,
    "restecg": 1,
    "thalach": 162,
    "exang": 0,
    "oldpeak": 0.8,
    "slope": 2,
    "ca": 2,
    "thal": 2,
    "target": 0
  },
  {
    "age": 57,
    "sex": 1,
    "cp": 1,
    "trestbps": 154,
    "chol": 232,
    "fbs": 0,
    "restecg": 0,
    "thalach": 164,
    "exang": 0,
    "oldpeak": 0,
    "slope": 2,
    "ca": 1,
    "thal": 2,
    "target": 0
  },
  {
    "age": 57,
    "sex": 1,
    "cp": 0,
    "trestbps": 110,
    "chol": 335,
    "fbs": 0,
    "restecg": 1,
    "thalach": 143,
    "exang": 1,
    "oldpeak": 3,
    "slope": 1,
    "ca": 1,
    "thal": 3,
    "target": 0
  },
  {
    "age": 55,
    "sex": 0,
    "cp": 0,
    "trestbps": 128,
    "chol": 205,
    "fbs": 0,
    "restecg": 2,
    "thalach": 130,
    "exang": 1,
    "oldpeak": 2,
    "slope": 1,
    "ca": 1,
    "thal": 3,
    "target": 0
  },
  {
    "age": 61,
    "sex": 1,
    "cp": 0,
    "trestbps": 148,
    "chol": 203,
    "fbs": 0,
    "restecg": 1,
    "thalach": 161,
    "exang": 0,
    "oldpeak": 0,
    "slope": 2,
    "ca": 1,
    "thal": 3,
    "target": 0
  },
  {
    "age": 58,
    "sex": 1,
    "cp": 0,
    "trestbps": 114,
    "chol": 318,
    "fbs": 0,
    "restecg": 2,
    "thalach": 140,
    "exang": 0,
    "oldpeak": 4.4,
    "slope": 0,
    "ca": 3,
    "thal": 1,
    "target": 0
  },
  {
    "age": 58,
    "sex": 0,
    "cp": 0,
    "trestbps": 170,
    "chol": 225,
    "fbs": 1,
    "restecg": 0,
    "thalach": 146,
    "exang": 1,
    "oldpeak": 2.8,
    "slope": 1,
    "ca": 2,
    "thal": 1,
    "target": 0
  },
  {
    "age": 67,
    "sex": 1,
    "cp": 2,
    "trestbps": 152,
    "chol": 212,
    "fbs": 0,
    "restecg": 0,
    "thalach": 150,
    "exang": 0,
    "oldpeak": 0.8,
    "slope": 1,
    "ca": 0,
    "thal": 3,
    "target": 0
  },
  {
    "age": 44,
    "sex": 1,
    "cp": 0,
    "trestbps": 120,
    "chol": 169,
    "fbs": 0,
    "restecg": 1,
    "thalach": 144,
    "exang": 1,
    "oldpeak": 2.8,
    "slope": 0,
    "ca": 0,
    "thal": 1,
    "target": 0
  },
  {
    "age": 63,
    "sex": 1,
    "cp": 0,
    "trestbps": 140,
    "chol": 187,
    "fbs": 0,
    "restecg": 0,
    "thalach": 144,
    "exang": 1,
    "oldpeak": 4,
    "slope": 2,
    "ca": 2,
    "thal": 3,
    "target": 0
  },
  {
    "age": 63,
    "sex": 0,
    "cp": 0,
    "trestbps": 124,
    "chol": 197,
    "fbs": 0,
    "restecg": 1,
    "thalach": 136,
    "exang": 1,
    "oldpeak": 0,
    "slope": 1,
    "ca": 0,
    "thal": 2,
    "target": 0
  },
  {
    "age": 59,
    "sex": 1,
    "cp": 0,
    "trestbps": 164,
    "chol": 176,
    "fbs": 1,
    "restecg": 0,
    "thalach": 90,
    "exang": 0,
    "oldpeak": 1,
    "slope": 1,
    "ca": 2,
    "thal": 1,
    "target": 0
  },
  {
    "age": 57,
    "sex": 0,
    "cp": 0,
    "trestbps": 140,
    "chol": 241,
    "fbs": 0,
    "restecg": 1,
    "thalach": 123,
    "exang": 1,
    "oldpeak": 0.2,
    "slope": 1,
    "ca": 0,
    "thal": 3,
    "target": 0
  },
  {
    "age": 45,
    "sex": 1,
    "cp": 3,
    "trestbps": 110,
    "chol": 264,
    "fbs": 0,
    "restecg": 1,
    "thalach": 132,
    "exang": 0,
    "oldpeak": 1.2,
    "slope": 1,
    "ca": 0,
    "thal": 3,
    "target": 0
  },
  {
    "age": 68,
    "sex": 1,
    "cp": 0,
    "trestbps": 144,
    "chol": 193,
    "fbs": 1,
    "restecg": 1,
    "thalach": 141,
    "exang": 0,
    "oldpeak": 3.4,
    "slope": 1,
    "ca": 2,
    "thal": 3,
    "target": 0
  },
  {
    "age": 57,
    "sex": 1,
    "cp": 0,
    "trestbps": 130,
    "chol": 131,
    "fbs": 0,
    "restecg": 1,
    "thalach": 115,
    "exang": 1,
    "oldpeak": 1.2,
    "slope": 1,
    "ca": 1,
    "thal": 3,
    "target": 0
  },
  {
    "age": 57,
    "sex": 0,
    "cp": 1,
    "trestbps": 130,
    "chol": 236,
    "fbs": 0,
    "restecg": 0,
    "thalach": 174,
    "exang": 0,
    "oldpeak": 0,
    "slope": 1,
    "ca": 1,
    "thal": 2,
    "target": 0
  }
]
