# Supplementary material for: Heart disease severity level identification system on Hyperledger consortium network
Source: PeerJ Comput Sci. 2023 Oct 12;9:e1626. doi: 10.7717/peerj-cs.1626 (PMC10588697; doi:10.7717/peerj-cs.1626)
Supplement: Supplemental Information 3 — The overall Hyperledger network implementation information is available in the test-network folder. The chaincode files, which are used for EHR data storage and retrieval, attribute-based access control policy implementation, and heart disease prediction with disease severity identification function, are contained in the medical-asset-transfer folder. [file peerj-cs-09-1626-s003.zip › Source-code/medical-asset-transfer/chaincode/lib/initLedger.json]

[
    {
        "role":"doctor",
        "name": "kishore",
        "docType": "users",
        "username": "kishore",
        "password": "password",
        "bloodGroup": "A1+ve",
        "age": 21,
        "userId": "1",
        "dob": "09/10/2001",
        "speciality": "pediatrics",
        "organization": "1",
        "active": true,
        "createdUnder": "org1admin",
        "phone": "+919842018224",
        "address": "No.1 Tollgate, Trichy,Tamil Nadu - 621216",
        "state": "TamilNadu",
        "country": "India",
        "gender": "Male",
        "martialStatus": "Single",
        "height": "180",
        "weight": "80"
    },
    {
        "role":"admin",
        "name": "org1admin",
        "username": "orgadmin1",
        "password": "password",
        "docType": "users",
        "age": 21,
        "organization": "1",
        "createdUnder": "",
        "speciality": "",
        "active": true,
        "userId": "2",
        "gender": "Male",
        "martialStatus": "Single"
    },
    {
        "role":"admin",
        "name": "org2admin",
        "username": "orgadmin2",
        "password": "password",
        "organization": "2",
        "active": true,
        "createdUnder": "",
        "speciality": "",
        "docType": "users",
        "age": 21,
        "userId": "2",
        "gender": "Male",
        "martialStatus": "Single"
    },
    {
        "role":"doctor",
        "name": "aswin",
        "username": "aswin",
        "password": "password",
        "organization": "2",
        "active": true,
        "createdUnder": "kishore",
        "docType": "users",
        "speciality": "gynocology",
        "age": 21,
        "userId": "2",
        "gender": "Male",
        "martialStatus": "Single"
    },
    {
        "role":"patient",
        "name": "jana",
        "username": "jana",
        "password": "password",
        "docType": "users",
        "organization": "1",
        "active": true,
        "speciality": "",
        "createdUnder": "aswin",
        "age": 21,
        "userId": "3",
        "gender": "Male",
        "martialStatus": "Single"
    },
    {
        "name": "Patten Juorio",
        "username": "pjuorio0",
        "password": "password",
        "phone": 9076858331,
        "gender": "female",
        "docType": "users",
        "role": "patient",
        "age": 23,
        "dob": "1/17/2023",
        "organization": 2,
        "active": true,
        "state": "",
        "country": "Poland",
        "martialStatus": "Single",
        "address": "Suite 57",
        "createdUnder": "aswin",
        "speciality": ""
    },
    {
        "name": "Quinn Ritzman",
        "username": "qritzman1",
        "password": "password",
        "phone": 7143538045,
        "gender": "female",
        "docType": "users",
        "role": "patient",
        "age": 69,
        "dob": "11/28/2022",
        "organization": 1,
        "active": true,
        "state": "",
        "country": "China",
        "martialStatus": "Single",
        "address": "Room 1622",
        "createdUnder": "kishore",
        "speciality": ""
    },
    {
        "name": "Mead Ceillier",
        "username": "mceillier2",
        "password": "password",
        "phone": 7942061528,
        "gender": "male",
        "docType": "users",
        "role": "doctor",
        "age": 10,
        "dob": "1/20/2023",
        "organization": 1,
        "active": true,
        "state": "",
        "country": "Belarus",
        "martialStatus": "Single",
        "address": "Apt 39",
        "createdUnder": "orgadmin1",
        "speciality": "Infectious disease"
    },
    {
        "name": "Allys Muffin",
        "username": "amuffin3",
        "password": "password",
        "phone": 1652448957,
        "gender": "male",
        "docType": "users",
        "role": "patient",
        "age": 65,
        "dob": "12/4/2022",
        "organization": 1,
        "active": true,
        "state": "",
        "country": "Kenya",
        "martialStatus": "Married",
        "address": "Room 1824",
        "createdUnder": "kishore",
        "speciality": ""
    },
    {
        "name": "Pennie Lorenzo",
        "username": "plorenzo4",
        "password": "password",
        "phone": 6597631338,
        "gender": "female",
        "docType": "users",
        "role": "doctor",
        "age": 66,
        "dob": "7/8/2022",
        "organization": 1,
        "active": true,
        "state": "",
        "country": "Indonesia",
        "martialStatus": "Married",
        "address": "PO Box 30294",
        "createdUnder": "orgadmin1",
        "speciality": "Ophthalmologist"
    },
    {
        "name": "Costa Endean",
        "username": "cendean5",
        "password": "password",
        "phone": 9254077331,
        "gender": "female",
        "docType": "users",
        "role": "doctor",
        "age": 17,
        "dob": "7/31/2022",
        "organization": 1,
        "active": true,
        "state": "",
        "country": "Armenia",
        "martialStatus": "Single",
        "address": "Suite 83",
        "createdUnder": "orgadmin1",
        "speciality": "Family medicine"
    },
    {
        "name": "Jelene Cloutt",
        "username": "jcloutt6",
        "password": "password",
        "phone": 2621611236,
        "gender": "female",
        "docType": "users",
        "role": "doctor",
        "age": 61,
        "dob": "5/4/2022",
        "organization": 2,
        "active": true,
        "state": "",
        "country": "Croatia",
        "martialStatus": "Single",
        "address": "PO Box 1695",
        "createdUnder": "orgadmin2",
        "speciality": "Psychiatrist"
    },
    {
        "name": "Beatriz Mousley",
        "username": "bmousley7",
        "password": "password",
        "phone": 4256203083,
        "gender": "male",
        "docType": "users",
        "role": "patient",
        "age": 16,
        "dob": "4/30/2022",
        "organization": 1,
        "active": true,
        "state": "Porto",
        "country": "Portugal",
        "martialStatus": "Single",
        "address": "4th Floor",
        "createdUnder": "kishore",
        "speciality": ""
    },
    {
        "name": "Pauli Murra",
        "username": "pmurra8",
        "password": "password",
        "phone": 4973602375,
        "gender": "male",
        "docType": "users",
        "role": "patient",
        "age": 44,
        "dob": "12/11/2022",
        "organization": 2,
        "active": true,
        "state": "",
        "country": "Indonesia",
        "martialStatus": "Married",
        "address": "11th Floor",
        "createdUnder": "aswin",
        "speciality": ""
    },
    {
        "name": "Philis Florey",
        "username": "pflorey9",
        "password": "password",
        "phone": 5066286776,
        "gender": "male",
        "docType": "users",
        "role": "patient",
        "age": 78,
        "dob": "4/14/2022",
        "organization": 1,
        "active": true,
        "state": "",
        "country": "Russia",
        "martialStatus": "Married",
        "address": "Room 1909",
        "createdUnder": "kishore",
        "speciality": ""
    },
    {
        "name": "Claus O'Connor",
        "username": "coconnora",
        "password": "password",
        "phone": 9336364232,
        "gender": "male",
        "docType": "users",
        "role": "patient",
        "age": 34,
        "dob": "12/4/2022",
        "organization": 1,
        "active": true,
        "state": "",
        "country": "Poland",
        "martialStatus": "Married",
        "address": "PO Box 60720",
        "createdUnder": "kishore",
        "speciality": ""
    },
    {
        "name": "Ferdie Leworthy",
        "username": "fleworthyb",
        "password": "password",
        "phone": 9441281985,
        "gender": "female",
        "docType": "users",
        "role": "doctor",
        "age": 6,
        "dob": "6/28/2022",
        "organization": 2,
        "active": true,
        "state": "Pays de la Loire",
        "country": "France",
        "martialStatus": "Married",
        "address": "Apt 282",
        "createdUnder": "orgadmin2",
        "speciality": "Family medicine"
    },
    {
        "name": "Mead Rollitt",
        "username": "mrollittc",
        "password": "password",
        "phone": 6852082731,
        "gender": "female",
        "docType": "users",
        "role": "patient",
        "age": 74,
        "dob": "5/13/2022",
        "organization": 1,
        "active": true,
        "state": "Ontario",
        "country": "Canada",
        "martialStatus": "Single",
        "address": "Apt 1572",
        "createdUnder": "kishore",
        "speciality": ""
    },
    {
        "name": "Rutledge Curtoys",
        "username": "rcurtoysd",
        "password": "password",
        "phone": 5262798583,
        "gender": "male",
        "docType": "users",
        "role": "doctor",
        "age": 32,
        "dob": "12/28/2022",
        "organization": 1,
        "active": true,
        "state": "",
        "country": "China",
        "martialStatus": "Married",
        "address": "Apt 1658",
        "createdUnder": "orgadmin1",
        "speciality": "Physician executive"
    },
    {
        "name": "Flore Sullens",
        "username": "fsullense",
        "password": "password",
        "phone": 9842586315,
        "gender": "male",
        "docType": "users",
        "role": "doctor",
        "age": 32,
        "dob": "1/14/2023",
        "organization": 1,
        "active": true,
        "state": "",
        "country": "Brazil",
        "martialStatus": "Married",
        "address": "Suite 45",
        "createdUnder": "orgadmin1",
        "speciality": "Pulmonologist"
    },
    {
        "name": "Modesta Edmand",
        "username": "medmandf",
        "password": "password",
        "phone": 3885773264,
        "gender": "female",
        "docType": "users",
        "role": "patient",
        "age": 7,
        "dob": "4/14/2022",
        "organization": 1,
        "active": true,
        "state": "",
        "country": "Uganda",
        "martialStatus": "Married",
        "address": "Suite 3",
        "createdUnder": "kishore",
        "speciality": ""
    },
    {
        "name": "Francesca Bicheno",
        "username": "fbichenog",
        "password": "password",
        "phone": 5946822024,
        "gender": "female",
        "docType": "users",
        "role": "patient",
        "age": 67,
        "dob": "6/23/2022",
        "organization": 1,
        "active": true,
        "state": "",
        "country": "Rwanda",
        "martialStatus": "Married",
        "address": "10th Floor",
        "createdUnder": "kishore",
        "speciality": ""
    },
    {
        "name": "Letty O'Neill",
        "username": "loneillh",
        "password": "password",
        "phone": 2328612854,
        "gender": "male",
        "docType": "users",
        "role": "doctor",
        "age": 7,
        "dob": "8/21/2022",
        "organization": 1,
        "active": true,
        "state": "",
        "country": "China",
        "martialStatus": "Single",
        "address": "Room 737",
        "createdUnder": "orgadmin1",
        "speciality": "Nephrologist"
    },
    {
        "name": "Nikolai Bullar",
        "username": "nbullari",
        "password": "password",
        "phone": 6386242506,
        "gender": "male",
        "docType": "users",
        "role": "patient",
        "age": 56,
        "dob": "4/30/2022",
        "organization": 2,
        "active": true,
        "state": "",
        "country": "Philippines",
        "martialStatus": "Single",
        "address": "10th Floor",
        "createdUnder": "aswin",
        "speciality": ""
    },
    {
        "name": "Julius Fortesquieu",
        "username": "jfortesquieuj",
        "password": "password",
        "phone": 2227998745,
        "gender": "female",
        "docType": "users",
        "role": "patient",
        "age": 52,
        "dob": "5/18/2022",
        "organization": 1,
        "active": true,
        "state": "",
        "country": "Thailand",
        "martialStatus": "Single",
        "address": "Apt 1006",
        "createdUnder": "kishore",
        "speciality": ""
    },
    {
        "name": "Elene Marmion",
        "username": "emarmionk",
        "password": "password",
        "phone": 4461904749,
        "gender": "female",
        "docType": "users",
        "role": "patient",
        "age": 32,
        "dob": "3/2/2023",
        "organization": 1,
        "active": true,
        "state": "",
        "country": "Greece",
        "martialStatus": "Single",
        "address": "15th Floor",
        "createdUnder": "kishore",
        "speciality": ""
    },
    {
        "name": "Rey Menichino",
        "username": "rmenichinol",
        "password": "password",
        "phone": 8879100976,
        "gender": "male",
        "docType": "users",
        "role": "patient",
        "age": 61,
        "dob": "10/29/2022",
        "organization": 1,
        "active": true,
        "state": "",
        "country": "Croatia",
        "martialStatus": "Single",
        "address": "Suite 14",
        "createdUnder": "kishore",
        "speciality": ""
    },
    {
        "name": "Tomas Attwool",
        "username": "tattwoolm",
        "password": "password",
        "phone": 2938653264,
        "gender": "female",
        "docType": "users",
        "role": "patient",
        "age": 75,
        "dob": "4/1/2022",
        "organization": 1,
        "active": true,
        "state": "",
        "country": "Indonesia",
        "martialStatus": "Married",
        "address": "18th Floor",
        "createdUnder": "kishore",
        "speciality": ""
    },
    {
        "name": "Kym Grabeham",
        "username": "kgrabehamn",
        "password": "password",
        "phone": 6271141028,
        "gender": "female",
        "docType": "users",
        "role": "patient",
        "age": 44,
        "dob": "6/19/2022",
        "organization": 1,
        "active": true,
        "state": "",
        "country": "Costa Rica",
        "martialStatus": "Single",
        "address": "6th Floor",
        "createdUnder": "kishore",
        "speciality": ""
    },
    {
        "name": "Marigold Vallens",
        "username": "mvallenso",
        "password": "password",
        "phone": 9831107876,
        "gender": "female",
        "docType": "users",
        "role": "doctor",
        "age": 100,
        "dob": "11/10/2022",
        "organization": 2,
        "active": true,
        "state": "",
        "country": "China",
        "martialStatus": "Single",
        "address": "Apt 1681",
        "createdUnder": "orgadmin2",
        "speciality": "Psychiatrist"
    },
    {
        "name": "Remy Poveleye",
        "username": "rpoveleyep",
        "password": "password",
        "phone": 7087333194,
        "gender": "male",
        "docType": "users",
        "role": "patient",
        "age": 87,
        "dob": "6/28/2022",
        "organization": 2,
        "active": true,
        "state": "",
        "country": "China",
        "martialStatus": "Married",
        "address": "Apt 1930",
        "createdUnder": "aswin",
        "speciality": ""
    },
    {
        "name": "Farlie Limbourne",
        "username": "flimbourneq",
        "password": "password",
        "phone": 6469600303,
        "gender": "female",
        "docType": "users",
        "role": "doctor",
        "age": 88,
        "dob": "1/15/2023",
        "organization": 2,
        "active": true,
        "state": "",
        "country": "Ukraine",
        "martialStatus": "Single",
        "address": "PO Box 16673",
        "createdUnder": "orgadmin2",
        "speciality": "Anesthesiologist"
    },
    {
        "name": "Natassia Astlet",
        "username": "nastletr",
        "password": "password",
        "phone": 1766313062,
        "gender": "male",
        "docType": "users",
        "role": "patient",
        "age": 93,
        "dob": "5/2/2022",
        "organization": 2,
        "active": true,
        "state": "",
        "country": "Indonesia",
        "martialStatus": "Married",
        "address": "Suite 28",
        "createdUnder": "aswin",
        "speciality": ""
    },
    {
        "name": "Valentine McEwan",
        "username": "vmcewans",
        "password": "password",
        "phone": 9781203669,
        "gender": "male",
        "docType": "users",
        "role": "doctor",
        "age": 25,
        "dob": "7/11/2022",
        "organization": 2,
        "active": true,
        "state": "",
        "country": "Dominican Republic",
        "martialStatus": "Single",
        "address": "Apt 1838",
        "createdUnder": "orgadmin2",
        "speciality": "Psychiatrist"
    },
    {
        "name": "Rolando Dacca",
        "username": "rdaccat",
        "password": "password",
        "phone": 7683535869,
        "gender": "male",
        "docType": "users",
        "role": "patient",
        "age": 10,
        "dob": "6/23/2022",
        "organization": 2,
        "active": true,
        "state": "",
        "country": "Honduras",
        "martialStatus": "Married",
        "address": "Suite 9",
        "createdUnder": "aswin",
        "speciality": ""
    },
    {
        "name": "Vinson Redfearn",
        "username": "vredfearnu",
        "password": "password",
        "phone": 2231321769,
        "gender": "male",
        "docType": "users",
        "role": "patient",
        "age": 49,
        "dob": "12/27/2022",
        "organization": 2,
        "active": true,
        "state": "",
        "country": "China",
        "martialStatus": "Single",
        "address": "Apt 796",
        "createdUnder": "aswin",
        "speciality": ""
    },
    {
        "name": "Berkeley Wetton",
        "username": "bwettonv",
        "password": "password",
        "phone": 8898017663,
        "gender": "male",
        "docType": "users",
        "role": "doctor",
        "age": 13,
        "dob": "4/22/2022",
        "organization": 2,
        "active": true,
        "state": "",
        "country": "Chile",
        "martialStatus": "Married",
        "address": "Apt 997",
        "createdUnder": "orgadmin2",
        "speciality": "Psychiatrist"
    },
    {
        "name": "Marianne Maghull",
        "username": "mmaghullw",
        "password": "password",
        "phone": 2112683355,
        "gender": "male",
        "docType": "users",
        "role": "patient",
        "age": 12,
        "dob": "8/16/2022",
        "organization": 2,
        "active": true,
        "state": "",
        "country": "Philippines",
        "martialStatus": "Single",
        "address": "Apt 1371",
        "createdUnder": "aswin",
        "speciality": ""
    },
    {
        "name": "Annabell Thunnercliff",
        "username": "athunnercliffx",
        "password": "password",
        "phone": 4023181674,
        "gender": "female",
        "docType": "users",
        "role": "patient",
        "age": 40,
        "dob": "2/15/2023",
        "organization": 2,
        "active": true,
        "state": "",
        "country": "Russia",
        "martialStatus": "Married",
        "address": "Suite 73",
        "createdUnder": "aswin",
        "speciality": ""
    },
    {
        "name": "Redford Ould",
        "username": "rouldy",
        "password": "password",
        "phone": 3998568498,
        "gender": "male",
        "docType": "users",
        "role": "doctor",
        "age": 99,
        "dob": "2/19/2023",
        "organization": 1,
        "active": true,
        "state": "",
        "country": "Indonesia",
        "martialStatus": "Married",
        "address": "PO Box 94573",
        "createdUnder": "orgadmin1",
        "speciality": "Cardiologist"
    },
    {
        "name": "Trev Palfree",
        "username": "tpalfreez",
        "password": "password",
        "phone": 5156983650,
        "gender": "male",
        "docType": "users",
        "role": "patient",
        "age": 74,
        "dob": "11/19/2022",
        "organization": 2,
        "active": true,
        "state": "",
        "country": "Zambia",
        "martialStatus": "Married",
        "address": "5th Floor",
        "createdUnder": "aswin",
        "speciality": ""
    },
    {
        "name": "Feliks Dowyer",
        "username": "fdowyer10",
        "password": "password",
        "phone": 9628527478,
        "gender": "male",
        "docType": "users",
        "role": "doctor",
        "age": 45,
        "dob": "12/31/2022",
        "organization": 2,
        "active": true,
        "state": "",
        "country": "China",
        "martialStatus": "Single",
        "address": "Room 1258",
        "createdUnder": "orgadmin2",
        "speciality": "Nephrologist"
    },
    {
        "name": "Eran Titlow",
        "username": "etitlow11",
        "password": "password",
        "phone": 1286227758,
        "gender": "female",
        "docType": "users",
        "role": "patient",
        "age": 71,
        "dob": "2/26/2023",
        "organization": 2,
        "active": true,
        "state": "",
        "country": "China",
        "martialStatus": "Married",
        "address": "PO Box 11896",
        "createdUnder": "aswin",
        "speciality": ""
    },
    {
        "name": "Mahmud Dalgliesh",
        "username": "mdalgliesh12",
        "password": "password",
        "phone": 6913001373,
        "gender": "male",
        "docType": "users",
        "role": "doctor",
        "age": 96,
        "dob": "3/31/2022",
        "organization": 1,
        "active": true,
        "state": "",
        "country": "Russia",
        "martialStatus": "Single",
        "address": "Apt 956",
        "createdUnder": "orgadmin1",
        "speciality": "Infectious disease"
    },
    {
        "name": "Demetre Joscelin",
        "username": "djoscelin13",
        "password": "password",
        "phone": 3803600820,
        "gender": "male",
        "docType": "users",
        "role": "doctor",
        "age": 55,
        "dob": "6/19/2022",
        "organization": 2,
        "active": true,
        "state": "",
        "country": "China",
        "martialStatus": "Single",
        "address": "Apt 324",
        "createdUnder": "orgadmin2",
        "speciality": "Cardiologist"
    },
    {
        "name": "Hazel Garwood",
        "username": "hgarwood14",
        "password": "password",
        "phone": 7612810747,
        "gender": "male",
        "docType": "users",
        "role": "patient",
        "age": 4,
        "dob": "11/4/2022",
        "organization": 2,
        "active": true,
        "state": "Stockholm",
        "country": "Sweden",
        "martialStatus": "Single",
        "address": "12th Floor",
        "createdUnder": "aswin",
        "speciality": ""
    },
    {
        "name": "Baron Rohlf",
        "username": "brohlf15",
        "password": "password",
        "phone": 1719593361,
        "gender": "female",
        "docType": "users",
        "role": "patient",
        "age": 28,
        "dob": "6/8/2022",
        "organization": 1,
        "active": true,
        "state": "",
        "country": "China",
        "martialStatus": "Single",
        "address": "7th Floor",
        "createdUnder": "kishore",
        "speciality": ""
    },
    {
        "name": "Gwennie Houlworth",
        "username": "ghoulworth16",
        "password": "password",
        "phone": 5496925842,
        "gender": "female",
        "docType": "users",
        "role": "doctor",
        "age": 23,
        "dob": "7/2/2022",
        "organization": 1,
        "active": true,
        "state": "",
        "country": "Czech Republic",
        "martialStatus": "Single",
        "address": "15th Floor",
        "createdUnder": "orgadmin1",
        "speciality": "Family medicine"
    },
    {
        "name": "Leanor Derwin",
        "username": "lderwin17",
        "password": "password",
        "phone": 9856440678,
        "gender": "male",
        "docType": "users",
        "role": "patient",
        "age": 75,
        "dob": "3/14/2023",
        "organization": 2,
        "active": true,
        "state": "New South Wales",
        "country": "Australia",
        "martialStatus": "Single",
        "address": "Apt 77",
        "createdUnder": "aswin",
        "speciality": ""
    },
    {
        "name": "Clyde Hamlyn",
        "username": "chamlyn18",
        "password": "password",
        "phone": 5446884409,
        "gender": "female",
        "docType": "users",
        "role": "doctor",
        "age": 41,
        "dob": "8/21/2022",
        "organization": 1,
        "active": true,
        "state": "",
        "country": "Philippines",
        "martialStatus": "Married",
        "address": "16th Floor",
        "createdUnder": "orgadmin1",
        "speciality": "Dermatologist"
    },
    {
        "name": "Lark Robun",
        "username": "lrobun19",
        "password": "password",
        "phone": 8555192472,
        "gender": "male",
        "docType": "users",
        "role": "doctor",
        "age": 66,
        "dob": "9/10/2022",
        "organization": 1,
        "active": true,
        "state": "",
        "country": "China",
        "martialStatus": "Married",
        "address": "Room 472",
        "createdUnder": "orgadmin1",
        "speciality": "Radiologist"
    },
    {
        "name": "Erick Godleman",
        "username": "egodleman1a",
        "password": "password",
        "phone": 1944781944,
        "gender": "male",
        "docType": "users",
        "role": "patient",
        "age": 32,
        "dob": "11/18/2022",
        "organization": 1,
        "active": true,
        "state": "",
        "country": "China",
        "martialStatus": "Single",
        "address": "PO Box 95290",
        "createdUnder": "kishore",
        "speciality": ""
    },
    {
        "name": "Freddi Thaxter",
        "username": "fthaxter1b",
        "password": "password",
        "phone": 8366680906,
        "gender": "female",
        "docType": "users",
        "role": "patient",
        "age": 93,
        "dob": "10/17/2022",
        "organization": 2,
        "active": true,
        "state": "",
        "country": "Greece",
        "martialStatus": "Married",
        "address": "1st Floor",
        "createdUnder": "aswin",
        "speciality": ""
    },
    {
        "name": "Alicea Redemile",
        "username": "aredemile1c",
        "password": "password",
        "phone": 3201120677,
        "gender": "female",
        "docType": "users",
        "role": "patient",
        "age": 94,
        "dob": "6/1/2022",
        "organization": 2,
        "active": true,
        "state": "",
        "country": "Colombia",
        "martialStatus": "Married",
        "address": "Room 1357",
        "createdUnder": "aswin",
        "speciality": ""
    },
    {
        "name": "Dawn Spraging",
        "username": "dspraging1d",
        "password": "password",
        "phone": 8346893646,
        "gender": "male",
        "docType": "users",
        "role": "doctor",
        "age": 34,
        "dob": "1/29/2023",
        "organization": 1,
        "active": true,
        "state": "",
        "country": "Bahrain",
        "martialStatus": "Single",
        "address": "13th Floor",
        "createdUnder": "orgadmin1",
        "speciality": "Nephrologist"
    },
    {
        "name": "Baryram Pocklington",
        "username": "bpocklington1e",
        "password": "password",
        "phone": 4529684857,
        "gender": "female",
        "docType": "users",
        "role": "doctor",
        "age": 70,
        "dob": "7/12/2022",
        "organization": 2,
        "active": true,
        "state": "",
        "country": "Poland",
        "martialStatus": "Single",
        "address": "14th Floor",
        "createdUnder": "orgadmin2",
        "speciality": "Radiologist"
    },
    {
        "name": "Milli Goble",
        "username": "mgoble1f",
        "password": "password",
        "phone": 1534253055,
        "gender": "male",
        "docType": "users",
        "role": "doctor",
        "age": 16,
        "dob": "8/28/2022",
        "organization": 2,
        "active": true,
        "state": "",
        "country": "China",
        "martialStatus": "Single",
        "address": "15th Floor",
        "createdUnder": "orgadmin2",
        "speciality": "Gastroenterologist"
    },
    {
        "name": "Lauree Maggiore",
        "username": "lmaggiore1g",
        "password": "password",
        "phone": 3454385184,
        "gender": "female",
        "docType": "users",
        "role": "patient",
        "age": 79,
        "dob": "9/5/2022",
        "organization": 2,
        "active": true,
        "state": "Jönköping",
        "country": "Sweden",
        "martialStatus": "Married",
        "address": "9th Floor",
        "createdUnder": "aswin",
        "speciality": ""
    },
    {
        "name": "Zacharie Holtom",
        "username": "zholtom1h",
        "password": "password",
        "phone": 1171046102,
        "gender": "male",
        "docType": "users",
        "role": "patient",
        "age": 42,
        "dob": "10/25/2022",
        "organization": 2,
        "active": true,
        "state": "Gävleborg",
        "country": "Sweden",
        "martialStatus": "Single",
        "address": "Room 1745",
        "createdUnder": "aswin",
        "speciality": ""
    },
    {
        "name": "Norby Tapton",
        "username": "ntapton1i",
        "password": "password",
        "phone": 3479223445,
        "gender": "male",
        "docType": "users",
        "role": "doctor",
        "age": 76,
        "dob": "6/19/2022",
        "organization": 2,
        "active": true,
        "state": "",
        "country": "Brazil",
        "martialStatus": "Single",
        "address": "PO Box 5588",
        "createdUnder": "orgadmin2",
        "speciality": "Endocrinologist"
    },
    {
        "name": "Hercules Mothersdale",
        "username": "hmothersdale1j",
        "password": "password",
        "phone": 4261005882,
        "gender": "female",
        "docType": "users",
        "role": "doctor",
        "age": 14,
        "dob": "2/5/2023",
        "organization": 1,
        "active": true,
        "state": "Québec",
        "country": "Canada",
        "martialStatus": "Single",
        "address": "11th Floor",
        "createdUnder": "orgadmin1",
        "speciality": "Cardiologist"
    },
    {
        "name": "Willie Brotherick",
        "username": "wbrotherick1k",
        "password": "password",
        "phone": 4436153559,
        "gender": "female",
        "docType": "users",
        "role": "doctor",
        "age": 61,
        "dob": "3/3/2023",
        "organization": 2,
        "active": true,
        "state": "",
        "country": "Poland",
        "martialStatus": "Single",
        "address": "Room 1703",
        "createdUnder": "orgadmin2",
        "speciality": "Gastroenterologist"
    },
    {
        "name": "Cleopatra Orviss",
        "username": "corviss1l",
        "password": "password",
        "phone": 9447745897,
        "gender": "male",
        "docType": "users",
        "role": "patient",
        "age": 75,
        "dob": "1/3/2023",
        "organization": 2,
        "active": true,
        "state": "Västra Götaland",
        "country": "Sweden",
        "martialStatus": "Single",
        "address": "PO Box 65535",
        "createdUnder": "aswin",
        "speciality": ""
    },
    {
        "name": "Levin Jiggle",
        "username": "ljiggle1m",
        "password": "password",
        "phone": 7712618226,
        "gender": "female",
        "docType": "users",
        "role": "doctor",
        "age": 62,
        "dob": "2/7/2023",
        "organization": 1,
        "active": true,
        "state": "",
        "country": "Albania",
        "martialStatus": "Single",
        "address": "PO Box 22234",
        "createdUnder": "orgadmin1",
        "speciality": "Endocrinologist"
    },
    {
        "name": "Sheila Haseley",
        "username": "shaseley1n",
        "password": "password",
        "phone": 6428494878,
        "gender": "female",
        "docType": "users",
        "role": "patient",
        "age": 57,
        "dob": "9/25/2022",
        "organization": 1,
        "active": true,
        "state": "",
        "country": "China",
        "martialStatus": "Single",
        "address": "Apt 345",
        "createdUnder": "kishore",
        "speciality": ""
    },
    {
        "name": "Bale Wincer",
        "username": "bwincer1o",
        "password": "password",
        "phone": 5088101599,
        "gender": "male",
        "docType": "users",
        "role": "doctor",
        "age": 87,
        "dob": "7/28/2022",
        "organization": 2,
        "active": true,
        "state": "Massachusetts",
        "country": "United States",
        "martialStatus": "Married",
        "address": "12th Floor",
        "createdUnder": "orgadmin2",
        "speciality": "Family medicine"
    },
    {
        "name": "Hannie Jerrard",
        "username": "hjerrard1p",
        "password": "password",
        "phone": 1357979903,
        "gender": "male",
        "docType": "users",
        "role": "doctor",
        "age": 67,
        "dob": "11/13/2022",
        "organization": 2,
        "active": true,
        "state": "",
        "country": "Bulgaria",
        "martialStatus": "Married",
        "address": "PO Box 95267",
        "createdUnder": "orgadmin2",
        "speciality": "Oncologist"
    },
    {
        "name": "Jenda Critten",
        "username": "jcritten1q",
        "password": "password",
        "phone": 4594173226,
        "gender": "male",
        "docType": "users",
        "role": "patient",
        "age": 88,
        "dob": "5/12/2022",
        "organization": 1,
        "active": true,
        "state": "",
        "country": "Cameroon",
        "martialStatus": "Married",
        "address": "Room 1296",
        "createdUnder": "kishore",
        "speciality": ""
    },
    {
        "name": "Tyrus Van Cassel",
        "username": "tvan1r",
        "password": "password",
        "phone": 9717802740,
        "gender": "male",
        "docType": "users",
        "role": "patient",
        "age": 42,
        "dob": "1/4/2023",
        "organization": 2,
        "active": true,
        "state": "Selangor",
        "country": "Malaysia",
        "martialStatus": "Single",
        "address": "Room 1253",
        "createdUnder": "aswin",
        "speciality": ""
    },
    {
        "name": "Gusella O'Towey",
        "username": "gotowey1s",
        "password": "password",
        "phone": 3618149208,
        "gender": "female",
        "docType": "users",
        "role": "patient",
        "age": 75,
        "dob": "10/8/2022",
        "organization": 2,
        "active": true,
        "state": "",
        "country": "China",
        "martialStatus": "Married",
        "address": "19th Floor",
        "createdUnder": "aswin",
        "speciality": ""
    },
    {
        "name": "Ola Munkton",
        "username": "omunkton1t",
        "password": "password",
        "phone": 3476366343,
        "gender": "female",
        "docType": "users",
        "role": "patient",
        "age": 9,
        "dob": "2/27/2023",
        "organization": 2,
        "active": true,
        "state": "",
        "country": "Poland",
        "martialStatus": "Single",
        "address": "16th Floor",
        "createdUnder": "aswin",
        "speciality": ""
    },
    {
        "name": "Emmalynne Iacovacci",
        "username": "eiacovacci1u",
        "password": "password",
        "phone": 4275386468,
        "gender": "male",
        "docType": "users",
        "role": "doctor",
        "age": 10,
        "dob": "8/21/2022",
        "organization": 2,
        "active": true,
        "state": "",
        "country": "China",
        "martialStatus": "Married",
        "address": "Suite 12",
        "createdUnder": "orgadmin2",
        "speciality": "Cardiologist"
    },
    {
        "name": "Dulcy Selley",
        "username": "dselley1v",
        "password": "password",
        "phone": 1664115731,
        "gender": "male",
        "docType": "users",
        "role": "doctor",
        "age": 14,
        "dob": "12/16/2022",
        "organization": 2,
        "active": true,
        "state": "",
        "country": "Serbia",
        "martialStatus": "Married",
        "address": "PO Box 99495",
        "createdUnder": "orgadmin2",
        "speciality": "Otolaryngologist"
    },
    {
        "name": "Bard Sherwill",
        "username": "bsherwill1w",
        "password": "password",
        "phone": 1603891572,
        "gender": "female",
        "docType": "users",
        "role": "doctor",
        "age": 24,
        "dob": "10/30/2022",
        "organization": 1,
        "active": true,
        "state": "",
        "country": "El Salvador",
        "martialStatus": "Married",
        "address": "10th Floor",
        "createdUnder": "orgadmin1",
        "speciality": "Otolaryngologist"
    },
    {
        "name": "Salim Varian",
        "username": "svarian1x",
        "password": "password",
        "phone": 5723971057,
        "gender": "male",
        "docType": "users",
        "role": "patient",
        "age": 81,
        "dob": "2/3/2023",
        "organization": 1,
        "active": true,
        "state": "",
        "country": "Brazil",
        "martialStatus": "Married",
        "address": "18th Floor",
        "createdUnder": "kishore",
        "speciality": ""
    },
    {
        "name": "Phelia Besson",
        "username": "pbesson1y",
        "password": "password",
        "phone": 7214949930,
        "gender": "female",
        "docType": "users",
        "role": "doctor",
        "age": 46,
        "dob": "4/27/2022",
        "organization": 2,
        "active": true,
        "state": "",
        "country": "Russia",
        "martialStatus": "Single",
        "address": "Apt 960",
        "createdUnder": "orgadmin2",
        "speciality": "Oncologist"
    },
    {
        "name": "Thorpe Gallaway",
        "username": "tgallaway1z",
        "password": "password",
        "phone": 4778451275,
        "gender": "female",
        "docType": "users",
        "role": "doctor",
        "age": 72,
        "dob": "11/8/2022",
        "organization": 1,
        "active": true,
        "state": "",
        "country": "China",
        "martialStatus": "Married",
        "address": "Suite 65",
        "createdUnder": "orgadmin1",
        "speciality": "Obstetricians/gynecologist (OBGYNs)"
    },
    {
        "name": "Shaylyn Robecon",
        "username": "srobecon20",
        "password": "password",
        "phone": 8463646336,
        "gender": "female",
        "docType": "users",
        "role": "doctor",
        "age": 73,
        "dob": "6/19/2022",
        "organization": 2,
        "active": true,
        "state": "",
        "country": "South Africa",
        "martialStatus": "Married",
        "address": "17th Floor",
        "createdUnder": "orgadmin2",
        "speciality": "Internal Medicine"
    },
    {
        "name": "Helge Basketter",
        "username": "hbasketter21",
        "password": "password",
        "phone": 9622931365,
        "gender": "male",
        "docType": "users",
        "role": "doctor",
        "age": 87,
        "dob": "5/27/2022",
        "organization": 1,
        "active": true,
        "state": "Vila Real",
        "country": "Portugal",
        "martialStatus": "Single",
        "address": "Suite 49",
        "createdUnder": "orgadmin1",
        "speciality": "Pediatrician"
    },
    {
        "name": "Alwyn Churly",
        "username": "achurly22",
        "password": "password",
        "phone": 3318795342,
        "gender": "male",
        "docType": "users",
        "role": "doctor",
        "age": 45,
        "dob": "9/17/2022",
        "organization": 2,
        "active": true,
        "state": "",
        "country": "Albania",
        "martialStatus": "Married",
        "address": "PO Box 85155",
        "createdUnder": "orgadmin2",
        "speciality": "Ophthalmologist"
    },
    {
        "name": "Pavlov Hurry",
        "username": "phurry23",
        "password": "password",
        "phone": 7959275920,
        "gender": "female",
        "docType": "users",
        "role": "doctor",
        "age": 85,
        "dob": "2/26/2023",
        "organization": 1,
        "active": true,
        "state": "Galicia",
        "country": "Spain",
        "martialStatus": "Single",
        "address": "Apt 910",
        "createdUnder": "orgadmin1",
        "speciality": "Physician executive"
    },
    {
        "name": "Filip Gresswood",
        "username": "fgresswood24",
        "password": "password",
        "phone": 4312029044,
        "gender": "female",
        "docType": "users",
        "role": "patient",
        "age": 34,
        "dob": "4/5/2022",
        "organization": 2,
        "active": true,
        "state": "",
        "country": "Thailand",
        "martialStatus": "Married",
        "address": "PO Box 49138",
        "createdUnder": "aswin",
        "speciality": ""
    },
    {
        "name": "Burton Statefield",
        "username": "bstatefield25",
        "password": "password",
        "phone": 7683700947,
        "gender": "male",
        "docType": "users",
        "role": "doctor",
        "age": 23,
        "dob": "7/22/2022",
        "organization": 1,
        "active": true,
        "state": "",
        "country": "Brazil",
        "martialStatus": "Married",
        "address": "PO Box 43888",
        "createdUnder": "orgadmin1",
        "speciality": "Neurologist"
    },
    {
        "name": "Davidson Kave",
        "username": "dkave26",
        "password": "password",
        "phone": 2823054253,
        "gender": "male",
        "docType": "users",
        "role": "doctor",
        "age": 18,
        "dob": "2/4/2023",
        "organization": 1,
        "active": true,
        "state": "",
        "country": "Thailand",
        "martialStatus": "Single",
        "address": "Apt 1078",
        "createdUnder": "orgadmin1",
        "speciality": "Obstetricians/gynecologist (OBGYNs)"
    },
    {
        "name": "Padgett Nursey",
        "username": "pnursey27",
        "password": "password",
        "phone": 8805387177,
        "gender": "male",
        "docType": "users",
        "role": "patient",
        "age": 67,
        "dob": "4/21/2022",
        "organization": 1,
        "active": true,
        "state": "",
        "country": "China",
        "martialStatus": "Single",
        "address": "Suite 74",
        "createdUnder": "kishore",
        "speciality": ""
    },
    {
        "name": "Javier Coade",
        "username": "jcoade28",
        "password": "password",
        "phone": 9873160051,
        "gender": "male",
        "docType": "users",
        "role": "patient",
        "age": 48,
        "dob": "3/2/2023",
        "organization": 2,
        "active": true,
        "state": "",
        "country": "China",
        "martialStatus": "Single",
        "address": "Room 990",
        "createdUnder": "aswin",
        "speciality": ""
    },
    {
        "name": "Claybourne Charnick",
        "username": "ccharnick29",
        "password": "password",
        "phone": 3758880205,
        "gender": "male",
        "docType": "users",
        "role": "doctor",
        "age": 23,
        "dob": "7/31/2022",
        "organization": 2,
        "active": true,
        "state": "",
        "country": "China",
        "martialStatus": "Single",
        "address": "PO Box 41716",
        "createdUnder": "orgadmin2",
        "speciality": "Radiologist"
    },
    {
        "name": "Codi Buncom",
        "username": "cbuncom2a",
        "password": "password",
        "phone": 4064116780,
        "gender": "female",
        "docType": "users",
        "role": "doctor",
        "age": 99,
        "dob": "12/19/2022",
        "organization": 1,
        "active": true,
        "state": "",
        "country": "Greenland",
        "martialStatus": "Married",
        "address": "Apt 187",
        "createdUnder": "orgadmin1",
        "speciality": "Internal Medicine"
    },
    {
        "name": "Helli Fairlie",
        "username": "hfairlie2b",
        "password": "password",
        "phone": 3854207770,
        "gender": "female",
        "docType": "users",
        "role": "doctor",
        "age": 23,
        "dob": "10/9/2022",
        "organization": 1,
        "active": true,
        "state": "",
        "country": "Indonesia",
        "martialStatus": "Single",
        "address": "Apt 783",
        "createdUnder": "orgadmin1",
        "speciality": "Radiologist"
    },
    {
        "name": "Carlin Wretham",
        "username": "cwretham2c",
        "password": "password",
        "phone": 4699244111,
        "gender": "female",
        "docType": "users",
        "role": "doctor",
        "age": 81,
        "dob": "6/14/2022",
        "organization": 2,
        "active": true,
        "state": "",
        "country": "Argentina",
        "martialStatus": "Single",
        "address": "Suite 94",
        "createdUnder": "orgadmin2",
        "speciality": "Neurologist"
    },
    {
        "name": "Preston McCormack",
        "username": "pmccormack2d",
        "password": "password",
        "phone": 1092043836,
        "gender": "male",
        "docType": "users",
        "role": "patient",
        "age": 41,
        "dob": "9/25/2022",
        "organization": 1,
        "active": true,
        "state": "",
        "country": "Armenia",
        "martialStatus": "Married",
        "address": "Apt 1143",
        "createdUnder": "kishore",
        "speciality": ""
    },
    {
        "name": "Stacia Sparks",
        "username": "ssparks2e",
        "password": "password",
        "phone": 6562176964,
        "gender": "male",
        "docType": "users",
        "role": "doctor",
        "age": 83,
        "dob": "7/14/2022",
        "organization": 2,
        "active": true,
        "state": "",
        "country": "Nepal",
        "martialStatus": "Married",
        "address": "PO Box 71098",
        "createdUnder": "orgadmin2",
        "speciality": "Internal Medicine"
    },
    {
        "name": "Giacobo Halling",
        "username": "ghalling2f",
        "password": "password",
        "phone": 2588365448,
        "gender": "male",
        "docType": "users",
        "role": "patient",
        "age": 25,
        "dob": "1/15/2023",
        "organization": 2,
        "active": true,
        "state": "",
        "country": "Croatia",
        "martialStatus": "Single",
        "address": "PO Box 22346",
        "createdUnder": "aswin",
        "speciality": ""
    },
    {
        "name": "Darcie Crudginton",
        "username": "dcrudginton2g",
        "password": "password",
        "phone": 2925436636,
        "gender": "female",
        "docType": "users",
        "role": "patient",
        "age": 79,
        "dob": "9/7/2022",
        "organization": 1,
        "active": true,
        "state": "",
        "country": "China",
        "martialStatus": "Single",
        "address": "Room 1397",
        "createdUnder": "kishore",
        "speciality": ""
    },
    {
        "name": "Quentin Lenthall",
        "username": "qlenthall2h",
        "password": "password",
        "phone": 9845107698,
        "gender": "male",
        "docType": "users",
        "role": "patient",
        "age": 10,
        "dob": "2/10/2023",
        "organization": 1,
        "active": true,
        "state": "",
        "country": "Ukraine",
        "martialStatus": "Married",
        "address": "17th Floor",
        "createdUnder": "kishore",
        "speciality": ""
    },
    {
        "name": "Ashlee Jumont",
        "username": "ajumont2i",
        "password": "password",
        "phone": 2363373110,
        "gender": "male",
        "docType": "users",
        "role": "patient",
        "age": 15,
        "dob": "11/11/2022",
        "organization": 1,
        "active": true,
        "state": "",
        "country": "Indonesia",
        "martialStatus": "Married",
        "address": "Apt 1983",
        "createdUnder": "kishore",
        "speciality": ""
    },
    {
        "name": "Kristina Abbie",
        "username": "kabbie2j",
        "password": "password",
        "phone": 2265116953,
        "gender": "male",
        "docType": "users",
        "role": "doctor",
        "age": 6,
        "dob": "10/14/2022",
        "organization": 2,
        "active": true,
        "state": "",
        "country": "Poland",
        "martialStatus": "Married",
        "address": "Room 1376",
        "createdUnder": "orgadmin2",
        "speciality": "Otolaryngologist"
    },
    {
        "name": "Clemmy Frake",
        "username": "cfrake2k",
        "password": "password",
        "phone": 5819084383,
        "gender": "female",
        "docType": "users",
        "role": "doctor",
        "age": 70,
        "dob": "11/26/2022",
        "organization": 1,
        "active": true,
        "state": "",
        "country": "Indonesia",
        "martialStatus": "Single",
        "address": "Apt 1687",
        "createdUnder": "orgadmin1",
        "speciality": "Ophthalmologist"
    },
    {
        "name": "Marleen Doerrling",
        "username": "mdoerrling2l",
        "password": "password",
        "phone": 9032509318,
        "gender": "male",
        "docType": "users",
        "role": "patient",
        "age": 80,
        "dob": "3/13/2023",
        "organization": 1,
        "active": true,
        "state": "",
        "country": "Niger",
        "martialStatus": "Single",
        "address": "Room 124",
        "createdUnder": "kishore",
        "speciality": ""
    },
    {
        "name": "Chrissy Gaine",
        "username": "cgaine2m",
        "password": "password",
        "phone": 6032044565,
        "gender": "female",
        "docType": "users",
        "role": "doctor",
        "age": 99,
        "dob": "3/13/2023",
        "organization": 1,
        "active": true,
        "state": "",
        "country": "Indonesia",
        "martialStatus": "Single",
        "address": "10th Floor",
        "createdUnder": "orgadmin1",
        "speciality": "Surgeon"
    },
    {
        "name": "Cordie Collcott",
        "username": "ccollcott2n",
        "password": "password",
        "phone": 2773101187,
        "gender": "female",
        "docType": "users",
        "role": "doctor",
        "age": 90,
        "dob": "11/29/2022",
        "organization": 1,
        "active": true,
        "state": "",
        "country": "Russia",
        "martialStatus": "Single",
        "address": "Room 610",
        "createdUnder": "orgadmin1",
        "speciality": "Oncologist"
    },
    {
        "name": "Olympie Evans",
        "username": "oevans2o",
        "password": "password",
        "phone": 9468915063,
        "gender": "female",
        "docType": "users",
        "role": "patient",
        "age": 87,
        "dob": "8/20/2022",
        "organization": 1,
        "active": true,
        "state": "",
        "country": "Poland",
        "martialStatus": "Married",
        "address": "Suite 94",
        "createdUnder": "kishore",
        "speciality": ""
    },
    {
        "name": "Raynard Tremayne",
        "username": "rtremayne2p",
        "password": "password",
        "phone": 1408524308,
        "gender": "female",
        "docType": "users",
        "role": "patient",
        "age": 58,
        "dob": "11/21/2022",
        "organization": 1,
        "active": true,
        "state": "",
        "country": "Russia",
        "martialStatus": "Single",
        "address": "Room 71",
        "createdUnder": "kishore",
        "speciality": ""
    },
    {
        "name": "Palmer Gridon",
        "username": "pgridon2q",
        "password": "password",
        "phone": 8821691800,
        "gender": "female",
        "docType": "users",
        "role": "patient",
        "age": 5,
        "dob": "8/4/2022",
        "organization": 2,
        "active": true,
        "state": "Setúbal",
        "country": "Portugal",
        "martialStatus": "Single",
        "address": "5th Floor",
        "createdUnder": "aswin",
        "speciality": ""
    },
    {
        "name": "Shermie Garvan",
        "username": "sgarvan2r",
        "password": "password",
        "phone": 4555594776,
        "gender": "male",
        "docType": "users",
        "role": "doctor",
        "age": 67,
        "dob": "4/29/2022",
        "organization": 2,
        "active": true,
        "state": "",
        "country": "Afghanistan",
        "martialStatus": "Single",
        "address": "Room 267",
        "createdUnder": "orgadmin2",
        "speciality": "Ophthalmologist"
    },
    {
        "name": "Vidovic Fortnon",
        "username": "vfortnon2s",
        "password": "password",
        "phone": 6355189572,
        "gender": "male",
        "docType": "users",
        "role": "patient",
        "age": 44,
        "dob": "10/10/2022",
        "organization": 1,
        "active": true,
        "state": "",
        "country": "Russia",
        "martialStatus": "Single",
        "address": "20th Floor",
        "createdUnder": "kishore",
        "speciality": ""
    },
    {
        "name": "Jeanette Betts",
        "username": "jbetts2t",
        "password": "password",
        "phone": 1997173770,
        "gender": "female",
        "docType": "users",
        "role": "doctor",
        "age": 85,
        "dob": "8/24/2022",
        "organization": 2,
        "active": true,
        "state": "",
        "country": "Nicaragua",
        "martialStatus": "Married",
        "address": "Apt 306",
        "createdUnder": "orgadmin2",
        "speciality": "Neurologist"
    },
    {
        "name": "Yolanda Ryves",
        "username": "yryves2u",
        "password": "password",
        "phone": 7977366361,
        "gender": "male",
        "docType": "users",
        "role": "doctor",
        "age": 36,
        "dob": "2/3/2023",
        "organization": 1,
        "active": true,
        "state": "",
        "country": "Russia",
        "martialStatus": "Single",
        "address": "7th Floor",
        "createdUnder": "orgadmin1",
        "speciality": "Physician executive"
    },
    {
        "name": "Brigitte Dranfield",
        "username": "bdranfield2v",
        "password": "password",
        "phone": 4893062156,
        "gender": "male",
        "docType": "users",
        "role": "patient",
        "age": 87,
        "dob": "3/28/2022",
        "organization": 1,
        "active": true,
        "state": "",
        "country": "Angola",
        "martialStatus": "Married",
        "address": "PO Box 70862",
        "createdUnder": "kishore",
        "speciality": ""
    },
    {
        "name": "Reagen Cicchetto",
        "username": "rcicchetto2w",
        "password": "password",
        "phone": 3661265951,
        "gender": "female",
        "docType": "users",
        "role": "patient",
        "age": 85,
        "dob": "7/3/2022",
        "organization": 2,
        "active": true,
        "state": "",
        "country": "Japan",
        "martialStatus": "Single",
        "address": "Room 894",
        "createdUnder": "aswin",
        "speciality": ""
    },
    {
        "name": "Tome Semrad",
        "username": "tsemrad2x",
        "password": "password",
        "phone": 1589814389,
        "gender": "female",
        "docType": "users",
        "role": "doctor",
        "age": 71,
        "dob": "6/19/2022",
        "organization": 2,
        "active": true,
        "state": "",
        "country": "Ukraine",
        "martialStatus": "Single",
        "address": "Room 1482",
        "createdUnder": "orgadmin2",
        "speciality": "Endocrinologist"
    },
    {
        "name": "Boothe Leynagh",
        "username": "bleynagh2y",
        "password": "password",
        "phone": 6651752793,
        "gender": "male",
        "docType": "users",
        "role": "patient",
        "age": 70,
        "dob": "9/13/2022",
        "organization": 2,
        "active": true,
        "state": "",
        "country": "China",
        "martialStatus": "Married",
        "address": "PO Box 86958",
        "createdUnder": "aswin",
        "speciality": ""
    },
    {
        "name": "Mechelle Shead",
        "username": "mshead2z",
        "password": "password",
        "phone": 8272901599,
        "gender": "female",
        "docType": "users",
        "role": "doctor",
        "age": 76,
        "dob": "4/14/2022",
        "organization": 1,
        "active": true,
        "state": "",
        "country": "Philippines",
        "martialStatus": "Married",
        "address": "13th Floor",
        "createdUnder": "orgadmin1",
        "speciality": "Infectious disease"
    },
    {
        "name": "Dorolice Oloshin",
        "username": "doloshin30",
        "password": "password",
        "phone": 1957838335,
        "gender": "female",
        "docType": "users",
        "role": "patient",
        "age": 36,
        "dob": "2/2/2023",
        "organization": 2,
        "active": true,
        "state": "",
        "country": "Indonesia",
        "martialStatus": "Single",
        "address": "Room 76",
        "createdUnder": "aswin",
        "speciality": ""
    },
    {
        "name": "Rodger Aland",
        "username": "raland31",
        "password": "password",
        "phone": 1638799900,
        "gender": "male",
        "docType": "users",
        "role": "patient",
        "age": 54,
        "dob": "10/14/2022",
        "organization": 2,
        "active": true,
        "state": "Île-de-France",
        "country": "France",
        "martialStatus": "Single",
        "address": "Suite 95",
        "createdUnder": "aswin",
        "speciality": ""
    },
    {
        "name": "Gratiana Faichnie",
        "username": "gfaichnie32",
        "password": "password",
        "phone": 6129404004,
        "gender": "male",
        "docType": "users",
        "role": "doctor",
        "age": 90,
        "dob": "12/10/2022",
        "organization": 2,
        "active": true,
        "state": "",
        "country": "Brazil",
        "martialStatus": "Single",
        "address": "Suite 65",
        "createdUnder": "orgadmin2",
        "speciality": "Obstetricians/gynecologist (OBGYNs)"
    },
    {
        "name": "Morissa Harrisson",
        "username": "mharrisson33",
        "password": "password",
        "phone": 6107045343,
        "gender": "male",
        "docType": "users",
        "role": "doctor",
        "age": 12,
        "dob": "10/30/2022",
        "organization": 1,
        "active": true,
        "state": "Alberta",
        "country": "Canada",
        "martialStatus": "Married",
        "address": "PO Box 51393",
        "createdUnder": "orgadmin1",
        "speciality": "Cardiologist"
    },
    {
        "name": "Rozina Poile",
        "username": "rpoile34",
        "password": "password",
        "phone": 2888950552,
        "gender": "male",
        "docType": "users",
        "role": "doctor",
        "age": 91,
        "dob": "6/2/2022",
        "organization": 2,
        "active": true,
        "state": "",
        "country": "Bulgaria",
        "martialStatus": "Married",
        "address": "Apt 71",
        "createdUnder": "orgadmin2",
        "speciality": "Dermatologist"
    },
    {
        "name": "Monika Urling",
        "username": "murling35",
        "password": "password",
        "phone": 3232191990,
        "gender": "female",
        "docType": "users",
        "role": "doctor",
        "age": 82,
        "dob": "7/14/2022",
        "organization": 2,
        "active": true,
        "state": "",
        "country": "China",
        "martialStatus": "Single",
        "address": "19th Floor",
        "createdUnder": "orgadmin2",
        "speciality": "Internal Medicine"
    },
    {
        "name": "Luise Boyd",
        "username": "lboyd36",
        "password": "password",
        "phone": 5227082174,
        "gender": "male",
        "docType": "users",
        "role": "doctor",
        "age": 33,
        "dob": "12/15/2022",
        "organization": 1,
        "active": true,
        "state": "",
        "country": "China",
        "martialStatus": "Married",
        "address": "Room 190",
        "createdUnder": "orgadmin1",
        "speciality": "Internal Medicine"
    },
    {
        "name": "Thorstein Ranby",
        "username": "tranby37",
        "password": "password",
        "phone": 7486992900,
        "gender": "female",
        "docType": "users",
        "role": "patient",
        "age": 67,
        "dob": "6/2/2022",
        "organization": 2,
        "active": true,
        "state": "",
        "country": "Czech Republic",
        "martialStatus": "Single",
        "address": "PO Box 33036",
        "createdUnder": "aswin",
        "speciality": ""
    },
    {
        "name": "Myles Chamley",
        "username": "mchamley38",
        "password": "password",
        "phone": 7776889546,
        "gender": "female",
        "docType": "users",
        "role": "doctor",
        "age": 4,
        "dob": "8/2/2022",
        "organization": 2,
        "active": true,
        "state": "",
        "country": "Yemen",
        "martialStatus": "Single",
        "address": "Apt 378",
        "createdUnder": "orgadmin2",
        "speciality": "Cardiologist"
    },
    {
        "name": "Yurik Brittlebank",
        "username": "ybrittlebank39",
        "password": "password",
        "phone": 2422644570,
        "gender": "female",
        "docType": "users",
        "role": "patient",
        "age": 68,
        "dob": "6/14/2022",
        "organization": 2,
        "active": true,
        "state": "",
        "country": "Czech Republic",
        "martialStatus": "Single",
        "address": "Suite 81",
        "createdUnder": "aswin",
        "speciality": ""
    },
    {
        "name": "Kassi Lucock",
        "username": "klucock3a",
        "password": "password",
        "phone": 4206482981,
        "gender": "male",
        "docType": "users",
        "role": "patient",
        "age": 92,
        "dob": "1/11/2023",
        "organization": 2,
        "active": true,
        "state": "",
        "country": "China",
        "martialStatus": "Married",
        "address": "Suite 93",
        "createdUnder": "aswin",
        "speciality": ""
    },
    {
        "name": "Idaline Jaouen",
        "username": "ijaouen3b",
        "password": "password",
        "phone": 4655371523,
        "gender": "female",
        "docType": "users",
        "role": "doctor",
        "age": 3,
        "dob": "11/6/2022",
        "organization": 2,
        "active": true,
        "state": "",
        "country": "Philippines",
        "martialStatus": "Single",
        "address": "Apt 465",
        "createdUnder": "orgadmin2",
        "speciality": "Obstetricians/gynecologist (OBGYNs)"
    },
    {
        "name": "Marleen Hudson",
        "username": "mhudson3c",
        "password": "password",
        "phone": 9111506879,
        "gender": "female",
        "docType": "users",
        "role": "doctor",
        "age": 90,
        "dob": "6/2/2022",
        "organization": 1,
        "active": true,
        "state": "",
        "country": "Philippines",
        "martialStatus": "Married",
        "address": "PO Box 99448",
        "createdUnder": "orgadmin1",
        "speciality": "Oncologist"
    },
    {
        "name": "Alfonso Crutch",
        "username": "acrutch3d",
        "password": "password",
        "phone": 8412788862,
        "gender": "female",
        "docType": "users",
        "role": "doctor",
        "age": 77,
        "dob": "10/25/2022",
        "organization": 2,
        "active": true,
        "state": "",
        "country": "Bosnia and Herzegovina",
        "martialStatus": "Single",
        "address": "Apt 1170",
        "createdUnder": "orgadmin2",
        "speciality": "Radiologist"
    },
    {
        "name": "Kelcey Mac Geaney",
        "username": "kmac3e",
        "password": "password",
        "phone": 3895406257,
        "gender": "female",
        "docType": "users",
        "role": "doctor",
        "age": 69,
        "dob": "10/22/2022",
        "organization": 1,
        "active": true,
        "state": "Île-de-France",
        "country": "France",
        "martialStatus": "Single",
        "address": "2nd Floor",
        "createdUnder": "orgadmin1",
        "speciality": "Endocrinologist"
    },
    {
        "name": "Catrina Routham",
        "username": "croutham3f",
        "password": "password",
        "phone": 7456754371,
        "gender": "female",
        "docType": "users",
        "role": "patient",
        "age": 32,
        "dob": "7/2/2022",
        "organization": 1,
        "active": true,
        "state": "",
        "country": "Mozambique",
        "martialStatus": "Married",
        "address": "Room 340",
        "createdUnder": "kishore",
        "speciality": ""
    },
    {
        "name": "Berty Readitt",
        "username": "breaditt3g",
        "password": "password",
        "phone": 8205583095,
        "gender": "female",
        "docType": "users",
        "role": "patient",
        "age": 89,
        "dob": "12/21/2022",
        "organization": 1,
        "active": true,
        "state": "",
        "country": "Ireland",
        "martialStatus": "Single",
        "address": "PO Box 36678",
        "createdUnder": "kishore",
        "speciality": ""
    },
    {
        "name": "Karyl Borley",
        "username": "kborley3h",
        "password": "password",
        "phone": 6018918150,
        "gender": "female",
        "docType": "users",
        "role": "doctor",
        "age": 65,
        "dob": "7/31/2022",
        "organization": 2,
        "active": true,
        "state": "",
        "country": "China",
        "martialStatus": "Single",
        "address": "7th Floor",
        "createdUnder": "orgadmin2",
        "speciality": "Anesthesiologist"
    },
    {
        "name": "Kerry Vasyunkin",
        "username": "kvasyunkin3i",
        "password": "password",
        "phone": 2667186756,
        "gender": "male",
        "docType": "users",
        "role": "patient",
        "age": 90,
        "dob": "2/19/2023",
        "organization": 1,
        "active": true,
        "state": "",
        "country": "China",
        "martialStatus": "Single",
        "address": "Suite 36",
        "createdUnder": "kishore",
        "speciality": ""
    },
    {
        "name": "Matthias Avrasin",
        "username": "mavrasin3j",
        "password": "password",
        "phone": 3803059377,
        "gender": "male",
        "docType": "users",
        "role": "patient",
        "age": 56,
        "dob": "7/26/2022",
        "organization": 2,
        "active": true,
        "state": "",
        "country": "Thailand",
        "martialStatus": "Single",
        "address": "Room 1487",
        "createdUnder": "aswin",
        "speciality": ""
    },
    {
        "name": "Decca Risbrough",
        "username": "drisbrough3k",
        "password": "password",
        "phone": 7825189146,
        "gender": "female",
        "docType": "users",
        "role": "patient",
        "age": 92,
        "dob": "6/2/2022",
        "organization": 2,
        "active": true,
        "state": "",
        "country": "Pakistan",
        "martialStatus": "Married",
        "address": "Apt 975",
        "createdUnder": "aswin",
        "speciality": ""
    },
    {
        "name": "Storm Pipping",
        "username": "spipping3l",
        "password": "password",
        "phone": 5825378960,
        "gender": "male",
        "docType": "users",
        "role": "patient",
        "age": 50,
        "dob": "8/20/2022",
        "organization": 1,
        "active": true,
        "state": "",
        "country": "China",
        "martialStatus": "Married",
        "address": "Suite 32",
        "createdUnder": "kishore",
        "speciality": ""
    },
    {
        "name": "Shir Izkovitz",
        "username": "sizkovitz3m",
        "password": "password",
        "phone": 2961991116,
        "gender": "female",
        "docType": "users",
        "role": "patient",
        "age": 2,
        "dob": "11/6/2022",
        "organization": 1,
        "active": true,
        "state": "",
        "country": "Philippines",
        "martialStatus": "Single",
        "address": "PO Box 38100",
        "createdUnder": "kishore",
        "speciality": ""
    },
    {
        "name": "Delano Nunn",
        "username": "dnunn3n",
        "password": "password",
        "phone": 9639845065,
        "gender": "female",
        "docType": "users",
        "role": "patient",
        "age": 28,
        "dob": "7/30/2022",
        "organization": 2,
        "active": true,
        "state": "",
        "country": "China",
        "martialStatus": "Married",
        "address": "13th Floor",
        "createdUnder": "aswin",
        "speciality": ""
    },
    {
        "name": "Barnie Cissen",
        "username": "bcissen3o",
        "password": "password",
        "phone": 4225388519,
        "gender": "female",
        "docType": "users",
        "role": "doctor",
        "age": 88,
        "dob": "10/13/2022",
        "organization": 2,
        "active": true,
        "state": "",
        "country": "Serbia",
        "martialStatus": "Single",
        "address": "Suite 23",
        "createdUnder": "orgadmin2",
        "speciality": "Infectious disease"
    },
    {
        "name": "Toma Brabin",
        "username": "tbrabin3p",
        "password": "password",
        "phone": 2899305448,
        "gender": "male",
        "docType": "users",
        "role": "patient",
        "age": 73,
        "dob": "3/15/2023",
        "organization": 2,
        "active": true,
        "state": "",
        "country": "Indonesia",
        "martialStatus": "Married",
        "address": "17th Floor",
        "createdUnder": "aswin",
        "speciality": ""
    },
    {
        "name": "Linda Burgon",
        "username": "lburgon3q",
        "password": "password",
        "phone": 4366777539,
        "gender": "female",
        "docType": "users",
        "role": "patient",
        "age": 18,
        "dob": "8/31/2022",
        "organization": 1,
        "active": true,
        "state": "Västra Götaland",
        "country": "Sweden",
        "martialStatus": "Married",
        "address": "Apt 1205",
        "createdUnder": "kishore",
        "speciality": ""
    },
    {
        "name": "Lindy De Micoli",
        "username": "lde3r",
        "password": "password",
        "phone": 7899345042,
        "gender": "female",
        "docType": "users",
        "role": "doctor",
        "age": 56,
        "dob": "11/9/2022",
        "organization": 1,
        "active": true,
        "state": "",
        "country": "Russia",
        "martialStatus": "Married",
        "address": "16th Floor",
        "createdUnder": "orgadmin1",
        "speciality": "Nephrologist"
    },
    {
        "name": "Joshia Simoncini",
        "username": "jsimoncini3s",
        "password": "password",
        "phone": 9788413559,
        "gender": "male",
        "docType": "users",
        "role": "doctor",
        "age": 6,
        "dob": "3/28/2022",
        "organization": 1,
        "active": true,
        "state": "Provence-Alpes-Côte d'Azur",
        "country": "France",
        "martialStatus": "Married",
        "address": "Suite 34",
        "createdUnder": "orgadmin1",
        "speciality": "Otolaryngologist"
    },
    {
        "name": "Ranice Camerana",
        "username": "rcamerana3t",
        "password": "password",
        "phone": 8125724503,
        "gender": "male",
        "docType": "users",
        "role": "patient",
        "age": 47,
        "dob": "12/22/2022",
        "organization": 1,
        "active": true,
        "state": "",
        "country": "Russia",
        "martialStatus": "Married",
        "address": "Room 732",
        "createdUnder": "kishore",
        "speciality": ""
    },
    {
        "name": "Joleen Spacie",
        "username": "jspacie3u",
        "password": "password",
        "phone": 1006105495,
        "gender": "female",
        "docType": "users",
        "role": "patient",
        "age": 54,
        "dob": "6/2/2022",
        "organization": 2,
        "active": true,
        "state": "",
        "country": "Indonesia",
        "martialStatus": "Single",
        "address": "Room 1242",
        "createdUnder": "aswin",
        "speciality": ""
    },
    {
        "name": "Catharine Pietzke",
        "username": "cpietzke3v",
        "password": "password",
        "phone": 1146893946,
        "gender": "female",
        "docType": "users",
        "role": "patient",
        "age": 13,
        "dob": "12/24/2022",
        "organization": 1,
        "active": true,
        "state": "",
        "country": "Serbia",
        "martialStatus": "Married",
        "address": "Suite 1",
        "createdUnder": "kishore",
        "speciality": ""
    },
    {
        "name": "Merwin Porrett",
        "username": "mporrett3w",
        "password": "password",
        "phone": 7081847961,
        "gender": "female",
        "docType": "users",
        "role": "doctor",
        "age": 35,
        "dob": "2/7/2023",
        "organization": 2,
        "active": true,
        "state": "",
        "country": "Indonesia",
        "martialStatus": "Single",
        "address": "7th Floor",
        "createdUnder": "orgadmin2",
        "speciality": "Family medicine"
    },
    {
        "name": "Carmine Gedling",
        "username": "cgedling3x",
        "password": "password",
        "phone": 2929405476,
        "gender": "female",
        "docType": "users",
        "role": "doctor",
        "age": 84,
        "dob": "3/10/2023",
        "organization": 1,
        "active": true,
        "state": "",
        "country": "Andorra",
        "martialStatus": "Single",
        "address": "PO Box 6378",
        "createdUnder": "orgadmin1",
        "speciality": "Pediatrician"
    },
    {
        "name": "Fleming Lapree",
        "username": "flapree3y",
        "password": "password",
        "phone": 4323002753,
        "gender": "male",
        "docType": "users",
        "role": "doctor",
        "age": 73,
        "dob": "10/31/2022",
        "organization": 1,
        "active": true,
        "state": "Île-de-France",
        "country": "France",
        "martialStatus": "Married",
        "address": "14th Floor",
        "createdUnder": "orgadmin1",
        "speciality": "Nephrologist"
    },
    {
        "name": "Amii Grocock",
        "username": "agrocock3z",
        "password": "password",
        "phone": 6643277185,
        "gender": "male",
        "docType": "users",
        "role": "doctor",
        "age": 32,
        "dob": "1/16/2023",
        "organization": 2,
        "active": true,
        "state": "Chiapas",
        "country": "Mexico",
        "martialStatus": "Single",
        "address": "16th Floor",
        "createdUnder": "orgadmin2",
        "speciality": "Anesthesiologist"
    },
    {
        "name": "Margo Ghidelli",
        "username": "mghidelli40",
        "password": "password",
        "phone": 8166134181,
        "gender": "male",
        "docType": "users",
        "role": "doctor",
        "age": 86,
        "dob": "1/19/2023",
        "organization": 2,
        "active": true,
        "state": "",
        "country": "China",
        "martialStatus": "Married",
        "address": "Suite 88",
        "createdUnder": "orgadmin2",
        "speciality": "Dermatologist"
    },
    {
        "name": "Bonnee Jenman",
        "username": "bjenman41",
        "password": "password",
        "phone": 7653942918,
        "gender": "female",
        "docType": "users",
        "role": "doctor",
        "age": 59,
        "dob": "5/28/2022",
        "organization": 2,
        "active": true,
        "state": "",
        "country": "Indonesia",
        "martialStatus": "Single",
        "address": "Room 347",
        "createdUnder": "orgadmin2",
        "speciality": "Cardiologist"
    },
    {
        "name": "Ros Devorill",
        "username": "rdevorill42",
        "password": "password",
        "phone": 5416381963,
        "gender": "female",
        "docType": "users",
        "role": "patient",
        "age": 77,
        "dob": "2/21/2023",
        "organization": 2,
        "active": true,
        "state": "",
        "country": "China",
        "martialStatus": "Married",
        "address": "Apt 1655",
        "createdUnder": "aswin",
        "speciality": ""
    },
    {
        "name": "Andree Rosterne",
        "username": "arosterne43",
        "password": "password",
        "phone": 9828711513,
        "gender": "female",
        "docType": "users",
        "role": "patient",
        "age": 60,
        "dob": "12/26/2022",
        "organization": 1,
        "active": true,
        "state": "",
        "country": "China",
        "martialStatus": "Married",
        "address": "Room 746",
        "createdUnder": "kishore",
        "speciality": ""
    },
    {
        "name": "Ellery Thickpenny",
        "username": "ethickpenny44",
        "password": "password",
        "phone": 3804319083,
        "gender": "male",
        "docType": "users",
        "role": "patient",
        "age": 10,
        "dob": "11/27/2022",
        "organization": 1,
        "active": true,
        "state": "Provincie Noord-Holland",
        "country": "Netherlands",
        "martialStatus": "Single",
        "address": "2nd Floor",
        "createdUnder": "kishore",
        "speciality": ""
    },
    {
        "name": "Patton Sexcey",
        "username": "psexcey45",
        "password": "password",
        "phone": 1228423086,
        "gender": "male",
        "docType": "users",
        "role": "doctor",
        "age": 32,
        "dob": "2/2/2023",
        "organization": 1,
        "active": true,
        "state": "",
        "country": "Russia",
        "martialStatus": "Married",
        "address": "Apt 165",
        "createdUnder": "orgadmin1",
        "speciality": "Neurologist"
    },
    {
        "name": "Berny Staning",
        "username": "bstaning46",
        "password": "password",
        "phone": 4298935448,
        "gender": "female",
        "docType": "users",
        "role": "doctor",
        "age": 56,
        "dob": "11/30/2022",
        "organization": 2,
        "active": true,
        "state": "",
        "country": "Honduras",
        "martialStatus": "Married",
        "address": "PO Box 91950",
        "createdUnder": "orgadmin2",
        "speciality": "Pulmonologist"
    },
    {
        "name": "Lucina Laming",
        "username": "llaming47",
        "password": "password",
        "phone": 5534813336,
        "gender": "female",
        "docType": "users",
        "role": "patient",
        "age": 95,
        "dob": "9/9/2022",
        "organization": 2,
        "active": true,
        "state": "",
        "country": "Indonesia",
        "martialStatus": "Married",
        "address": "PO Box 60911",
        "createdUnder": "aswin",
        "speciality": ""
    },
    {
        "name": "Cyndia Cecere",
        "username": "ccecere48",
        "password": "password",
        "phone": 5672976352,
        "gender": "female",
        "docType": "users",
        "role": "doctor",
        "age": 40,
        "dob": "3/11/2023",
        "organization": 1,
        "active": true,
        "state": "",
        "country": "China",
        "martialStatus": "Single",
        "address": "PO Box 8110",
        "createdUnder": "orgadmin1",
        "speciality": "Neurologist"
    },
    {
        "name": "Germain Iacabucci",
        "username": "giacabucci49",
        "password": "password",
        "phone": 8847264731,
        "gender": "female",
        "docType": "users",
        "role": "patient",
        "age": 66,
        "dob": "1/20/2023",
        "organization": 2,
        "active": true,
        "state": "",
        "country": "Czech Republic",
        "martialStatus": "Single",
        "address": "PO Box 16615",
        "createdUnder": "aswin",
        "speciality": ""
    },
    {
        "name": "Abigael Finker",
        "username": "afinker4a",
        "password": "password",
        "phone": 1887280616,
        "gender": "female",
        "docType": "users",
        "role": "doctor",
        "age": 29,
        "dob": "7/7/2022",
        "organization": 1,
        "active": true,
        "state": "",
        "country": "Turkmenistan",
        "martialStatus": "Married",
        "address": "Room 1079",
        "createdUnder": "orgadmin1",
        "speciality": "Neurologist"
    },
    {
        "name": "Guss Ely",
        "username": "gely4b",
        "password": "password",
        "phone": 7872001406,
        "gender": "male",
        "docType": "users",
        "role": "doctor",
        "age": 34,
        "dob": "8/2/2022",
        "organization": 2,
        "active": true,
        "state": "",
        "country": "China",
        "martialStatus": "Married",
        "address": "Apt 1767",
        "createdUnder": "orgadmin2",
        "speciality": "Pulmonologist"
    },
    {
        "name": "Melvyn Bourton",
        "username": "mbourton4c",
        "password": "password",
        "phone": 1358956316,
        "gender": "male",
        "docType": "users",
        "role": "doctor",
        "age": 25,
        "dob": "6/5/2022",
        "organization": 1,
        "active": true,
        "state": "",
        "country": "Indonesia",
        "martialStatus": "Single",
        "address": "Suite 88",
        "createdUnder": "orgadmin1",
        "speciality": "Endocrinologist"
    },
    {
        "name": "Ody Le Breton",
        "username": "ole4d",
        "password": "password",
        "phone": 1029877471,
        "gender": "male",
        "docType": "users",
        "role": "patient",
        "age": 20,
        "dob": "5/29/2022",
        "organization": 2,
        "active": true,
        "state": "",
        "country": "Indonesia",
        "martialStatus": "Married",
        "address": "PO Box 71657",
        "createdUnder": "aswin",
        "speciality": ""
    },
    {
        "name": "Lurline Osmar",
        "username": "losmar4e",
        "password": "password",
        "phone": 6019490495,
        "gender": "male",
        "docType": "users",
        "role": "doctor",
        "age": 39,
        "dob": "1/18/2023",
        "organization": 1,
        "active": true,
        "state": "",
        "country": "Indonesia",
        "martialStatus": "Married",
        "address": "Apt 970",
        "createdUnder": "orgadmin1",
        "speciality": "Anesthesiologist"
    },
    {
        "name": "Erhard Macken",
        "username": "emacken4f",
        "password": "password",
        "phone": 9789740224,
        "gender": "male",
        "docType": "users",
        "role": "patient",
        "age": 91,
        "dob": "5/26/2022",
        "organization": 2,
        "active": true,
        "state": "",
        "country": "Poland",
        "martialStatus": "Single",
        "address": "Suite 44",
        "createdUnder": "aswin",
        "speciality": ""
    },
    {
        "name": "Hermon Amoss",
        "username": "hamoss4g",
        "password": "password",
        "phone": 5483630088,
        "gender": "female",
        "docType": "users",
        "role": "patient",
        "age": 64,
        "dob": "4/29/2022",
        "organization": 2,
        "active": true,
        "state": "",
        "country": "Peru",
        "martialStatus": "Single",
        "address": "Suite 59",
        "createdUnder": "aswin",
        "speciality": ""
    },
    {
        "name": "Marrissa Robben",
        "username": "mrobben4h",
        "password": "password",
        "phone": 6085885368,
        "gender": "female",
        "docType": "users",
        "role": "patient",
        "age": 68,
        "dob": "10/9/2022",
        "organization": 2,
        "active": true,
        "state": "Centre",
        "country": "France",
        "martialStatus": "Married",
        "address": "Apt 629",
        "createdUnder": "aswin",
        "speciality": ""
    },
    {
        "name": "Milzie Sibbs",
        "username": "msibbs4i",
        "password": "password",
        "phone": 1025839987,
        "gender": "female",
        "docType": "users",
        "role": "patient",
        "age": 65,
        "dob": "3/23/2023",
        "organization": 1,
        "active": true,
        "state": "Ontario",
        "country": "Canada",
        "martialStatus": "Single",
        "address": "Apt 1095",
        "createdUnder": "kishore",
        "speciality": ""
    },
    {
        "name": "Bettina Balnaves",
        "username": "bbalnaves4j",
        "password": "password",
        "phone": 8894293553,
        "gender": "female",
        "docType": "users",
        "role": "doctor",
        "age": 90,
        "dob": "6/14/2022",
        "organization": 1,
        "active": true,
        "state": "",
        "country": "China",
        "martialStatus": "Married",
        "address": "Suite 49",
        "createdUnder": "orgadmin1",
        "speciality": "Radiologist"
    },
    {
        "name": "Ethe Jandak",
        "username": "ejandak4k",
        "password": "password",
        "phone": 6887071171,
        "gender": "female",
        "docType": "users",
        "role": "patient",
        "age": 30,
        "dob": "7/11/2022",
        "organization": 1,
        "active": true,
        "state": "",
        "country": "Indonesia",
        "martialStatus": "Married",
        "address": "Room 1004",
        "createdUnder": "kishore",
        "speciality": ""
    },
    {
        "name": "Tobin Errichiello",
        "username": "terrichiello4l",
        "password": "password",
        "phone": 9431978225,
        "gender": "female",
        "docType": "users",
        "role": "patient",
        "age": 22,
        "dob": "6/29/2022",
        "organization": 1,
        "active": true,
        "state": "",
        "country": "Lithuania",
        "martialStatus": "Single",
        "address": "Suite 34",
        "createdUnder": "kishore",
        "speciality": ""
    },
    {
        "name": "Babette Schofield",
        "username": "bschofield4m",
        "password": "password",
        "phone": 6065138612,
        "gender": "male",
        "docType": "users",
        "role": "patient",
        "age": 48,
        "dob": "6/1/2022",
        "organization": 2,
        "active": true,
        "state": "",
        "country": "Ivory Coast",
        "martialStatus": "Single",
        "address": "PO Box 460",
        "createdUnder": "aswin",
        "speciality": ""
    },
    {
        "name": "Isaiah Hegg",
        "username": "ihegg4n",
        "password": "password",
        "phone": 2872891740,
        "gender": "male",
        "docType": "users",
        "role": "patient",
        "age": 55,
        "dob": "12/27/2022",
        "organization": 1,
        "active": true,
        "state": "Skåne",
        "country": "Sweden",
        "martialStatus": "Single",
        "address": "Suite 18",
        "createdUnder": "kishore",
        "speciality": ""
    },
    {
        "name": "Wilmer McEniry",
        "username": "wmceniry4o",
        "password": "password",
        "phone": 8822251706,
        "gender": "male",
        "docType": "users",
        "role": "patient",
        "age": 26,
        "dob": "8/1/2022",
        "organization": 1,
        "active": true,
        "state": "",
        "country": "Brazil",
        "martialStatus": "Married",
        "address": "16th Floor",
        "createdUnder": "kishore",
        "speciality": ""
    },
    {
        "name": "Nettie Galbraeth",
        "username": "ngalbraeth4p",
        "password": "password",
        "phone": 7671148086,
        "gender": "female",
        "docType": "users",
        "role": "patient",
        "age": 15,
        "dob": "7/31/2022",
        "organization": 1,
        "active": true,
        "state": "",
        "country": "China",
        "martialStatus": "Single",
        "address": "Apt 1904",
        "createdUnder": "kishore",
        "speciality": ""
    },
    {
        "name": "Jed Lorentzen",
        "username": "jlorentzen4q",
        "password": "password",
        "phone": 3215454346,
        "gender": "female",
        "docType": "users",
        "role": "patient",
        "age": 32,
        "dob": "6/21/2022",
        "organization": 1,
        "active": true,
        "state": "",
        "country": "Japan",
        "martialStatus": "Married",
        "address": "Suite 86",
        "createdUnder": "kishore",
        "speciality": ""
    },
    {
        "name": "Chaddy Halworth",
        "username": "chalworth4r",
        "password": "password",
        "phone": 3094550318,
        "gender": "female",
        "docType": "users",
        "role": "doctor",
        "age": 76,
        "dob": "2/26/2023",
        "organization": 2,
        "active": true,
        "state": "",
        "country": "Indonesia",
        "martialStatus": "Single",
        "address": "Suite 88",
        "createdUnder": "orgadmin2",
        "speciality": "Oncologist"
    },
    {
        "name": "Tate Jodrelle",
        "username": "tjodrelle4s",
        "password": "password",
        "phone": 2739743464,
        "gender": "male",
        "docType": "users",
        "role": "doctor",
        "age": 44,
        "dob": "2/26/2023",
        "organization": 1,
        "active": true,
        "state": "",
        "country": "Ivory Coast",
        "martialStatus": "Married",
        "address": "15th Floor",
        "createdUnder": "orgadmin1",
        "speciality": "Family medicine"
    },
    {
        "name": "Rosaline Gayden",
        "username": "rgayden4t",
        "password": "password",
        "phone": 3018114664,
        "gender": "male",
        "docType": "users",
        "role": "doctor",
        "age": 81,
        "dob": "2/21/2023",
        "organization": 1,
        "active": true,
        "state": "",
        "country": "Ukraine",
        "martialStatus": "Single",
        "address": "7th Floor",
        "createdUnder": "orgadmin1",
        "speciality": "Otolaryngologist"
    },
    {
        "name": "Tish Lafont",
        "username": "tlafont4u",
        "password": "password",
        "phone": 9691779680,
        "gender": "male",
        "docType": "users",
        "role": "doctor",
        "age": 67,
        "dob": "4/25/2022",
        "organization": 1,
        "active": true,
        "state": "",
        "country": "Indonesia",
        "martialStatus": "Single",
        "address": "Room 458",
        "createdUnder": "orgadmin1",
        "speciality": "Otolaryngologist"
    },
    {
        "name": "Albrecht Halsey",
        "username": "ahalsey4v",
        "password": "password",
        "phone": 4265953762,
        "gender": "female",
        "docType": "users",
        "role": "doctor",
        "age": 36,
        "dob": "12/7/2022",
        "organization": 1,
        "active": true,
        "state": "",
        "country": "Belarus",
        "martialStatus": "Married",
        "address": "3rd Floor",
        "createdUnder": "orgadmin1",
        "speciality": "Oncologist"
    },
    {
        "name": "Gregg Gillan",
        "username": "ggillan4w",
        "password": "password",
        "phone": 1679224608,
        "gender": "male",
        "docType": "users",
        "role": "doctor",
        "age": 34,
        "dob": "1/29/2023",
        "organization": 2,
        "active": true,
        "state": "",
        "country": "New Zealand",
        "martialStatus": "Single",
        "address": "PO Box 31818",
        "createdUnder": "orgadmin2",
        "speciality": "Psychiatrist"
    },
    {
        "name": "Joy Hovington",
        "username": "jhovington4x",
        "password": "password",
        "phone": 2022742915,
        "gender": "male",
        "docType": "users",
        "role": "patient",
        "age": 61,
        "dob": "8/25/2022",
        "organization": 2,
        "active": true,
        "state": "",
        "country": "China",
        "martialStatus": "Single",
        "address": "11th Floor",
        "createdUnder": "aswin",
        "speciality": ""
    },
    {
        "name": "Dean Crat",
        "username": "dcrat4y",
        "password": "password",
        "phone": 7109577413,
        "gender": "female",
        "docType": "users",
        "role": "doctor",
        "age": 85,
        "dob": "1/8/2023",
        "organization": 2,
        "active": true,
        "state": "",
        "country": "Peru",
        "martialStatus": "Single",
        "address": "17th Floor",
        "createdUnder": "orgadmin2",
        "speciality": "Otolaryngologist"
    },
    {
        "name": "Murvyn Fullegar",
        "username": "mfullegar4z",
        "password": "password",
        "phone": 6047144009,
        "gender": "male",
        "docType": "users",
        "role": "patient",
        "age": 59,
        "dob": "9/17/2022",
        "organization": 1,
        "active": true,
        "state": "",
        "country": "China",
        "martialStatus": "Single",
        "address": "Room 1700",
        "createdUnder": "kishore",
        "speciality": ""
    },
    {
        "name": "Steven Tuckerman",
        "username": "stuckerman50",
        "password": "password",
        "phone": 2795403991,
        "gender": "male",
        "docType": "users",
        "role": "patient",
        "age": 91,
        "dob": "8/25/2022",
        "organization": 2,
        "active": true,
        "state": "",
        "country": "Czech Republic",
        "martialStatus": "Married",
        "address": "2nd Floor",
        "createdUnder": "aswin",
        "speciality": ""
    },
    {
        "name": "Shirl Jales",
        "username": "sjales51",
        "password": "password",
        "phone": 4224433985,
        "gender": "male",
        "docType": "users",
        "role": "doctor",
        "age": 56,
        "dob": "7/21/2022",
        "organization": 2,
        "active": true,
        "state": "",
        "country": "China",
        "martialStatus": "Married",
        "address": "Apt 329",
        "createdUnder": "orgadmin2",
        "speciality": "Surgeon"
    },
    {
        "name": "Terrell Pilfold",
        "username": "tpilfold52",
        "password": "password",
        "phone": 8504030028,
        "gender": "female",
        "docType": "users",
        "role": "patient",
        "age": 85,
        "dob": "11/16/2022",
        "organization": 1,
        "active": true,
        "state": "Florida",
        "country": "United States",
        "martialStatus": "Single",
        "address": "Room 919",
        "createdUnder": "kishore",
        "speciality": ""
    },
    {
        "name": "Nollie Partleton",
        "username": "npartleton53",
        "password": "password",
        "phone": 2373631927,
        "gender": "male",
        "docType": "users",
        "role": "doctor",
        "age": 94,
        "dob": "6/2/2022",
        "organization": 2,
        "active": true,
        "state": "",
        "country": "Russia",
        "martialStatus": "Married",
        "address": "PO Box 40891",
        "createdUnder": "orgadmin2",
        "speciality": "Ophthalmologist"
    },
    {
        "name": "Teddy Wimpeney",
        "username": "twimpeney54",
        "password": "password",
        "phone": 1487938371,
        "gender": "male",
        "docType": "users",
        "role": "patient",
        "age": 96,
        "dob": "4/19/2022",
        "organization": 1,
        "active": true,
        "state": "",
        "country": "Czech Republic",
        "martialStatus": "Single",
        "address": "5th Floor",
        "createdUnder": "kishore",
        "speciality": ""
    },
    {
        "name": "Jenni Kingscote",
        "username": "jkingscote55",
        "password": "password",
        "phone": 5116937485,
        "gender": "male",
        "docType": "users",
        "role": "doctor",
        "age": 88,
        "dob": "6/29/2022",
        "organization": 2,
        "active": true,
        "state": "",
        "country": "Philippines",
        "martialStatus": "Single",
        "address": "Suite 10",
        "createdUnder": "orgadmin2",
        "speciality": "Internal Medicine"
    },
    {
        "name": "Jerrylee Edmett",
        "username": "jedmett56",
        "password": "password",
        "phone": 1652064104,
        "gender": "male",
        "docType": "users",
        "role": "patient",
        "age": 79,
        "dob": "1/30/2023",
        "organization": 2,
        "active": true,
        "state": "",
        "country": "Lithuania",
        "martialStatus": "Single",
        "address": "Room 241",
        "createdUnder": "aswin",
        "speciality": ""
    },
    {
        "name": "Reggy Duggen",
        "username": "rduggen57",
        "password": "password",
        "phone": 1722457305,
        "gender": "female",
        "docType": "users",
        "role": "doctor",
        "age": 67,
        "dob": "12/30/2022",
        "organization": 1,
        "active": true,
        "state": "",
        "country": "Japan",
        "martialStatus": "Single",
        "address": "2nd Floor",
        "createdUnder": "orgadmin1",
        "speciality": "Surgeon"
    },
    {
        "name": "Caldwell Riccardo",
        "username": "criccardo58",
        "password": "password",
        "phone": 4202804176,
        "gender": "female",
        "docType": "users",
        "role": "doctor",
        "age": 85,
        "dob": "8/6/2022",
        "organization": 1,
        "active": true,
        "state": "",
        "country": "Russia",
        "martialStatus": "Married",
        "address": "Apt 1796",
        "createdUnder": "orgadmin1",
        "speciality": "Gastroenterologist"
    },
    {
        "name": "Trev Ivory",
        "username": "tivory59",
        "password": "password",
        "phone": 3384371334,
        "gender": "female",
        "docType": "users",
        "role": "doctor",
        "age": 27,
        "dob": "10/19/2022",
        "organization": 2,
        "active": true,
        "state": "",
        "country": "Brazil",
        "martialStatus": "Married",
        "address": "8th Floor",
        "createdUnder": "orgadmin2",
        "speciality": "Nephrologist"
    },
    {
        "name": "Lowe Yorkston",
        "username": "lyorkston5a",
        "password": "password",
        "phone": 1864716377,
        "gender": "male",
        "docType": "users",
        "role": "patient",
        "age": 45,
        "dob": "3/12/2023",
        "organization": 2,
        "active": true,
        "state": "",
        "country": "Indonesia",
        "martialStatus": "Single",
        "address": "16th Floor",
        "createdUnder": "aswin",
        "speciality": ""
    },
    {
        "name": "Marc Peschet",
        "username": "mpeschet5b",
        "password": "password",
        "phone": 7235361859,
        "gender": "male",
        "docType": "users",
        "role": "doctor",
        "age": 53,
        "dob": "10/16/2022",
        "organization": 1,
        "active": true,
        "state": "",
        "country": "Argentina",
        "martialStatus": "Married",
        "address": "Room 949",
        "createdUnder": "orgadmin1",
        "speciality": "Pediatrician"
    },
    {
        "name": "Emmy Spencook",
        "username": "espencook5c",
        "password": "password",
        "phone": 9673105018,
        "gender": "female",
        "docType": "users",
        "role": "doctor",
        "age": 81,
        "dob": "11/10/2022",
        "organization": 2,
        "active": true,
        "state": "",
        "country": "Russia",
        "martialStatus": "Married",
        "address": "PO Box 70383",
        "createdUnder": "orgadmin2",
        "speciality": "Ophthalmologist"
    },
    {
        "name": "Page Klaves",
        "username": "pklaves5d",
        "password": "password",
        "phone": 6488400895,
        "gender": "female",
        "docType": "users",
        "role": "patient",
        "age": 63,
        "dob": "3/26/2023",
        "organization": 1,
        "active": true,
        "state": "",
        "country": "China",
        "martialStatus": "Single",
        "address": "Apt 673",
        "createdUnder": "kishore",
        "speciality": ""
    },
    {
        "name": "Daffi Berthel",
        "username": "dberthel5e",
        "password": "password",
        "phone": 6963127206,
        "gender": "male",
        "docType": "users",
        "role": "doctor",
        "age": 13,
        "dob": "12/14/2022",
        "organization": 1,
        "active": true,
        "state": "",
        "country": "China",
        "martialStatus": "Single",
        "address": "PO Box 36686",
        "createdUnder": "orgadmin1",
        "speciality": "Psychiatrist"
    },
    {
        "name": "Magdalena Cotton",
        "username": "mcotton5f",
        "password": "password",
        "phone": 9349324539,
        "gender": "male",
        "docType": "users",
        "role": "doctor",
        "age": 57,
        "dob": "11/23/2022",
        "organization": 2,
        "active": true,
        "state": "",
        "country": "Ivory Coast",
        "martialStatus": "Single",
        "address": "PO Box 47219",
        "createdUnder": "orgadmin2",
        "speciality": "Infectious disease"
    },
    {
        "name": "Loree Mion",
        "username": "lmion5g",
        "password": "password",
        "phone": 3036604236,
        "gender": "male",
        "docType": "users",
        "role": "patient",
        "age": 88,
        "dob": "11/18/2022",
        "organization": 2,
        "active": true,
        "state": "",
        "country": "Chile",
        "martialStatus": "Single",
        "address": "Suite 38",
        "createdUnder": "aswin",
        "speciality": ""
    },
    {
        "name": "Boonie Carlsen",
        "username": "bcarlsen5h",
        "password": "password",
        "phone": 2553140321,
        "gender": "female",
        "docType": "users",
        "role": "patient",
        "age": 13,
        "dob": "5/10/2022",
        "organization": 2,
        "active": true,
        "state": "",
        "country": "Angola",
        "martialStatus": "Married",
        "address": "PO Box 37546",
        "createdUnder": "aswin",
        "speciality": ""
    },
    {
        "name": "Emmery Kuhnert",
        "username": "ekuhnert5i",
        "password": "password",
        "phone": 4378439484,
        "gender": "male",
        "docType": "users",
        "role": "patient",
        "age": 91,
        "dob": "6/19/2022",
        "organization": 2,
        "active": true,
        "state": "",
        "country": "Russia",
        "martialStatus": "Married",
        "address": "11th Floor",
        "createdUnder": "aswin",
        "speciality": ""
    },
    {
        "name": "Jessalin Lavalde",
        "username": "jlavalde5j",
        "password": "password",
        "phone": 9078940733,
        "gender": "male",
        "docType": "users",
        "role": "patient",
        "age": 72,
        "dob": "1/26/2023",
        "organization": 1,
        "active": true,
        "state": "",
        "country": "Indonesia",
        "martialStatus": "Single",
        "address": "Apt 888",
        "createdUnder": "kishore",
        "speciality": ""
    },
    {
        "name": "Malachi Eronie",
        "username": "meronie5k",
        "password": "password",
        "phone": 4155065335,
        "gender": "male",
        "docType": "users",
        "role": "doctor",
        "age": 23,
        "dob": "9/17/2022",
        "organization": 2,
        "active": true,
        "state": "",
        "country": "Philippines",
        "martialStatus": "Married",
        "address": "Suite 11",
        "createdUnder": "orgadmin2",
        "speciality": "Infectious disease"
    },
    {
        "name": "Tyson Kenwright",
        "username": "tkenwright5l",
        "password": "password",
        "phone": 5393340962,
        "gender": "male",
        "docType": "users",
        "role": "doctor",
        "age": 22,
        "dob": "11/23/2022",
        "organization": 1,
        "active": true,
        "state": "",
        "country": "Indonesia",
        "martialStatus": "Single",
        "address": "Room 1959",
        "createdUnder": "orgadmin1",
        "speciality": "Pulmonologist"
    },
    {
        "name": "Felicio Parsand",
        "username": "fparsand5m",
        "password": "password",
        "phone": 4139965607,
        "gender": "female",
        "docType": "users",
        "role": "doctor",
        "age": 21,
        "dob": "3/23/2023",
        "organization": 2,
        "active": true,
        "state": "",
        "country": "China",
        "martialStatus": "Married",
        "address": "Apt 1826",
        "createdUnder": "orgadmin2",
        "speciality": "Infectious disease"
    },
    {
        "name": "Tomasina Dislee",
        "username": "tdislee5n",
        "password": "password",
        "phone": 2644270754,
        "gender": "female",
        "docType": "users",
        "role": "patient",
        "age": 2,
        "dob": "10/26/2022",
        "organization": 2,
        "active": true,
        "state": "Västerbotten",
        "country": "Sweden",
        "martialStatus": "Single",
        "address": "Suite 26",
        "createdUnder": "aswin",
        "speciality": ""
    },
    {
        "name": "Fancie Bengough",
        "username": "fbengough5o",
        "password": "password",
        "phone": 1937354038,
        "gender": "male",
        "docType": "users",
        "role": "patient",
        "age": 44,
        "dob": "4/3/2022",
        "organization": 2,
        "active": true,
        "state": "",
        "country": "Russia",
        "martialStatus": "Single",
        "address": "PO Box 28016",
        "createdUnder": "aswin",
        "speciality": ""
    },
    {
        "name": "Linet Load",
        "username": "lload5p",
        "password": "password",
        "phone": 9148721050,
        "gender": "female",
        "docType": "users",
        "role": "doctor",
        "age": 27,
        "dob": "11/9/2022",
        "organization": 1,
        "active": true,
        "state": "Östergötland",
        "country": "Sweden",
        "martialStatus": "Single",
        "address": "Suite 35",
        "createdUnder": "orgadmin1",
        "speciality": "Pulmonologist"
    },
    {
        "name": "Claiborn Gauvin",
        "username": "cgauvin5q",
        "password": "password",
        "phone": 8006136301,
        "gender": "male",
        "docType": "users",
        "role": "doctor",
        "age": 5,
        "dob": "5/23/2022",
        "organization": 2,
        "active": true,
        "state": "Île-de-France",
        "country": "France",
        "martialStatus": "Single",
        "address": "Apt 105",
        "createdUnder": "orgadmin2",
        "speciality": "Psychiatrist"
    },
    {
        "name": "Maryrose July",
        "username": "mjuly5r",
        "password": "password",
        "phone": 9476368705,
        "gender": "female",
        "docType": "users",
        "role": "patient",
        "age": 68,
        "dob": "3/6/2023",
        "organization": 2,
        "active": true,
        "state": "",
        "country": "Finland",
        "martialStatus": "Married",
        "address": "Apt 323",
        "createdUnder": "aswin",
        "speciality": ""
    },
    {
        "name": "Gaspard Roebottom",
        "username": "groebottom5s",
        "password": "password",
        "phone": 2537758384,
        "gender": "female",
        "docType": "users",
        "role": "patient",
        "age": 23,
        "dob": "5/30/2022",
        "organization": 1,
        "active": true,
        "state": "",
        "country": "Brazil",
        "martialStatus": "Single",
        "address": "Suite 92",
        "createdUnder": "kishore",
        "speciality": ""
    },
    {
        "name": "Noelle Braitling",
        "username": "nbraitling5t",
        "password": "password",
        "phone": 7086001671,
        "gender": "male",
        "docType": "users",
        "role": "patient",
        "age": 27,
        "dob": "12/28/2022",
        "organization": 1,
        "active": true,
        "state": "",
        "country": "Indonesia",
        "martialStatus": "Married",
        "address": "7th Floor",
        "createdUnder": "kishore",
        "speciality": ""
    },
    {
        "name": "Roberta Barnaclough",
        "username": "rbarnaclough5u",
        "password": "password",
        "phone": 1833655340,
        "gender": "female",
        "docType": "users",
        "role": "doctor",
        "age": 64,
        "dob": "3/26/2023",
        "organization": 2,
        "active": true,
        "state": "",
        "country": "Greece",
        "martialStatus": "Single",
        "address": "Suite 23",
        "createdUnder": "orgadmin2",
        "speciality": "Gastroenterologist"
    },
    {
        "name": "Em Meadowcraft",
        "username": "emeadowcraft5v",
        "password": "password",
        "phone": 3382407117,
        "gender": "female",
        "docType": "users",
        "role": "doctor",
        "age": 24,
        "dob": "10/12/2022",
        "organization": 2,
        "active": true,
        "state": "",
        "country": "Russia",
        "martialStatus": "Married",
        "address": "PO Box 2326",
        "createdUnder": "orgadmin2",
        "speciality": "Radiologist"
    },
    {
        "name": "Lambert Althorp",
        "username": "lalthorp5w",
        "password": "password",
        "phone": 4917438259,
        "gender": "female",
        "docType": "users",
        "role": "doctor",
        "age": 51,
        "dob": "9/19/2022",
        "organization": 1,
        "active": true,
        "state": "",
        "country": "Cameroon",
        "martialStatus": "Single",
        "address": "Apt 976",
        "createdUnder": "orgadmin1",
        "speciality": "Pulmonologist"
    },
    {
        "name": "Estel Lougheed",
        "username": "elougheed5x",
        "password": "password",
        "phone": 5368835964,
        "gender": "female",
        "docType": "users",
        "role": "doctor",
        "age": 84,
        "dob": "6/15/2022",
        "organization": 2,
        "active": true,
        "state": "Québec",
        "country": "Canada",
        "martialStatus": "Single",
        "address": "Room 1304",
        "createdUnder": "orgadmin2",
        "speciality": "Ophthalmologist"
    },
    {
        "name": "Umberto Emblow",
        "username": "uemblow5y",
        "password": "password",
        "phone": 7345792863,
        "gender": "male",
        "docType": "users",
        "role": "patient",
        "age": 82,
        "dob": "3/27/2023",
        "organization": 2,
        "active": true,
        "state": "",
        "country": "Colombia",
        "martialStatus": "Married",
        "address": "7th Floor",
        "createdUnder": "aswin",
        "speciality": ""
    },
    {
        "name": "Brande Lethby",
        "username": "blethby5z",
        "password": "password",
        "phone": 7422449295,
        "gender": "female",
        "docType": "users",
        "role": "patient",
        "age": 62,
        "dob": "5/17/2022",
        "organization": 2,
        "active": true,
        "state": "",
        "country": "China",
        "martialStatus": "Single",
        "address": "PO Box 13726",
        "createdUnder": "aswin",
        "speciality": ""
    },
    {
        "name": "Tiena Wysome",
        "username": "twysome60",
        "password": "password",
        "phone": 4519986483,
        "gender": "male",
        "docType": "users",
        "role": "patient",
        "age": 61,
        "dob": "6/17/2022",
        "organization": 1,
        "active": true,
        "state": "",
        "country": "Indonesia",
        "martialStatus": "Married",
        "address": "Apt 1267",
        "createdUnder": "kishore",
        "speciality": ""
    },
    {
        "name": "Maurise Bassill",
        "username": "mbassill61",
        "password": "password",
        "phone": 1691071427,
        "gender": "female",
        "docType": "users",
        "role": "doctor",
        "age": 63,
        "dob": "8/2/2022",
        "organization": 2,
        "active": true,
        "state": "",
        "country": "Ukraine",
        "martialStatus": "Married",
        "address": "PO Box 83528",
        "createdUnder": "orgadmin2",
        "speciality": "Cardiologist"
    },
    {
        "name": "Matias Cato",
        "username": "mcato62",
        "password": "password",
        "phone": 1036382128,
        "gender": "female",
        "docType": "users",
        "role": "doctor",
        "age": 28,
        "dob": "6/20/2022",
        "organization": 1,
        "active": true,
        "state": "",
        "country": "China",
        "martialStatus": "Single",
        "address": "20th Floor",
        "createdUnder": "orgadmin1",
        "speciality": "Neurologist"
    },
    {
        "name": "Glynda Christene",
        "username": "gchristene63",
        "password": "password",
        "phone": 4805319050,
        "gender": "male",
        "docType": "users",
        "role": "doctor",
        "age": 91,
        "dob": "5/26/2022",
        "organization": 1,
        "active": true,
        "state": "Québec",
        "country": "Canada",
        "martialStatus": "Married",
        "address": "20th Floor",
        "createdUnder": "orgadmin1",
        "speciality": "Obstetricians/gynecologist (OBGYNs)"
    },
    {
        "name": "Hurley Mahady",
        "username": "hmahady64",
        "password": "password",
        "phone": 1392566083,
        "gender": "male",
        "docType": "users",
        "role": "doctor",
        "age": 28,
        "dob": "10/20/2022",
        "organization": 1,
        "active": true,
        "state": "Santarém",
        "country": "Portugal",
        "martialStatus": "Single",
        "address": "2nd Floor",
        "createdUnder": "orgadmin1",
        "speciality": "Internal Medicine"
    },
    {
        "name": "Antonella Howat",
        "username": "ahowat65",
        "password": "password",
        "phone": 3163709539,
        "gender": "female",
        "docType": "users",
        "role": "patient",
        "age": 28,
        "dob": "6/4/2022",
        "organization": 1,
        "active": true,
        "state": "Sonora",
        "country": "Mexico",
        "martialStatus": "Single",
        "address": "Suite 98",
        "createdUnder": "kishore",
        "speciality": ""
    },
    {
        "name": "Patience Leyre",
        "username": "pleyre66",
        "password": "password",
        "phone": 4208856373,
        "gender": "male",
        "docType": "users",
        "role": "patient",
        "age": 39,
        "dob": "12/5/2022",
        "organization": 2,
        "active": true,
        "state": "",
        "country": "Japan",
        "martialStatus": "Married",
        "address": "10th Floor",
        "createdUnder": "aswin",
        "speciality": ""
    },
    {
        "name": "Kellby Houtby",
        "username": "khoutby67",
        "password": "password",
        "phone": 6609925905,
        "gender": "female",
        "docType": "users",
        "role": "patient",
        "age": 56,
        "dob": "2/26/2023",
        "organization": 2,
        "active": true,
        "state": "",
        "country": "China",
        "martialStatus": "Married",
        "address": "Apt 357",
        "createdUnder": "aswin",
        "speciality": ""
    },
    {
        "name": "Marcus Lorain",
        "username": "mlorain68",
        "password": "password",
        "phone": 2904304025,
        "gender": "female",
        "docType": "users",
        "role": "patient",
        "age": 35,
        "dob": "1/10/2023",
        "organization": 2,
        "active": true,
        "state": "",
        "country": "Brazil",
        "martialStatus": "Married",
        "address": "Room 600",
        "createdUnder": "aswin",
        "speciality": ""
    },
    {
        "name": "Huberto Moule",
        "username": "hmoule69",
        "password": "password",
        "phone": 9811759118,
        "gender": "male",
        "docType": "users",
        "role": "patient",
        "age": 47,
        "dob": "11/1/2022",
        "organization": 1,
        "active": true,
        "state": "",
        "country": "Russia",
        "martialStatus": "Single",
        "address": "9th Floor",
        "createdUnder": "kishore",
        "speciality": ""
    },
    {
        "name": "Jehanna Rykert",
        "username": "jrykert6a",
        "password": "password",
        "phone": 1405762897,
        "gender": "female",
        "docType": "users",
        "role": "patient",
        "age": 8,
        "dob": "2/10/2023",
        "organization": 2,
        "active": true,
        "state": "",
        "country": "Philippines",
        "martialStatus": "Married",
        "address": "Suite 50",
        "createdUnder": "aswin",
        "speciality": ""
    },
    {
        "name": "Filbert Castellone",
        "username": "fcastellone6b",
        "password": "password",
        "phone": 3969854860,
        "gender": "female",
        "docType": "users",
        "role": "patient",
        "age": 9,
        "dob": "6/5/2022",
        "organization": 1,
        "active": true,
        "state": "",
        "country": "China",
        "martialStatus": "Single",
        "address": "PO Box 2737",
        "createdUnder": "kishore",
        "speciality": ""
    },
    {
        "name": "Crissie O'Hartnedy",
        "username": "cohartnedy6c",
        "password": "password",
        "phone": 6006564632,
        "gender": "female",
        "docType": "users",
        "role": "doctor",
        "age": 48,
        "dob": "11/27/2022",
        "organization": 1,
        "active": true,
        "state": "",
        "country": "Brazil",
        "martialStatus": "Married",
        "address": "PO Box 92771",
        "createdUnder": "orgadmin1",
        "speciality": "Oncologist"
    },
    {
        "name": "Erik Bails",
        "username": "ebails6d",
        "password": "password",
        "phone": 4442300229,
        "gender": "female",
        "docType": "users",
        "role": "patient",
        "age": 99,
        "dob": "11/24/2022",
        "organization": 2,
        "active": true,
        "state": "",
        "country": "China",
        "martialStatus": "Single",
        "address": "6th Floor",
        "createdUnder": "aswin",
        "speciality": ""
    },
    {
        "name": "Julie Gerrens",
        "username": "jgerrens6e",
        "password": "password",
        "phone": 7132323837,
        "gender": "female",
        "docType": "users",
        "role": "patient",
        "age": 5,
        "dob": "11/8/2022",
        "organization": 1,
        "active": true,
        "state": "",
        "country": "Ukraine",
        "martialStatus": "Married",
        "address": "6th Floor",
        "createdUnder": "kishore",
        "speciality": ""
    },
    {
        "name": "Nita Larmett",
        "username": "nlarmett6f",
        "password": "password",
        "phone": 9423081364,
        "gender": "female",
        "docType": "users",
        "role": "doctor",
        "age": 73,
        "dob": "2/26/2023",
        "organization": 1,
        "active": true,
        "state": "",
        "country": "Russia",
        "martialStatus": "Married",
        "address": "PO Box 76940",
        "createdUnder": "orgadmin1",
        "speciality": "Radiologist"
    },
    {
        "name": "Reggi Hurworth",
        "username": "rhurworth6g",
        "password": "password",
        "phone": 5813827875,
        "gender": "male",
        "docType": "users",
        "role": "patient",
        "age": 96,
        "dob": "5/30/2022",
        "organization": 2,
        "active": true,
        "state": "",
        "country": "Honduras",
        "martialStatus": "Married",
        "address": "Apt 927",
        "createdUnder": "aswin",
        "speciality": ""
    },
    {
        "name": "Cammie Marran",
        "username": "cmarran6h",
        "password": "password",
        "phone": 4639940143,
        "gender": "male",
        "docType": "users",
        "role": "doctor",
        "age": 81,
        "dob": "4/22/2022",
        "organization": 2,
        "active": true,
        "state": "",
        "country": "Japan",
        "martialStatus": "Married",
        "address": "Room 452",
        "createdUnder": "orgadmin2",
        "speciality": "Radiologist"
    },
    {
        "name": "Joshuah Bruyntjes",
        "username": "jbruyntjes6i",
        "password": "password",
        "phone": 2708597085,
        "gender": "male",
        "docType": "users",
        "role": "patient",
        "age": 68,
        "dob": "6/4/2022",
        "organization": 2,
        "active": true,
        "state": "",
        "country": "Colombia",
        "martialStatus": "Married",
        "address": "Apt 993",
        "createdUnder": "aswin",
        "speciality": ""
    },
    {
        "name": "Elayne Tyreman",
        "username": "etyreman6j",
        "password": "password",
        "phone": 7757649947,
        "gender": "female",
        "docType": "users",
        "role": "doctor",
        "age": 19,
        "dob": "5/11/2022",
        "organization": 2,
        "active": true,
        "state": "",
        "country": "China",
        "martialStatus": "Single",
        "address": "PO Box 27164",
        "createdUnder": "orgadmin2",
        "speciality": "Pediatrician"
    },
    {
        "name": "Marita Pettifer",
        "username": "mpettifer6k",
        "password": "password",
        "phone": 2953507887,
        "gender": "male",
        "docType": "users",
        "role": "patient",
        "age": 33,
        "dob": "7/11/2022",
        "organization": 2,
        "active": true,
        "state": "",
        "country": "Finland",
        "martialStatus": "Single",
        "address": "PO Box 18264",
        "createdUnder": "aswin",
        "speciality": ""
    },
    {
        "name": "Caprice Antonowicz",
        "username": "cantonowicz6l",
        "password": "password",
        "phone": 3735583934,
        "gender": "female",
        "docType": "users",
        "role": "doctor",
        "age": 80,
        "dob": "8/10/2022",
        "organization": 2,
        "active": true,
        "state": "",
        "country": "Vietnam",
        "martialStatus": "Married",
        "address": "20th Floor",
        "createdUnder": "orgadmin2",
        "speciality": "Otolaryngologist"
    },
    {
        "name": "Marlin Pietasch",
        "username": "mpietasch6m",
        "password": "password",
        "phone": 9909113707,
        "gender": "female",
        "docType": "users",
        "role": "doctor",
        "age": 18,
        "dob": "3/10/2023",
        "organization": 1,
        "active": true,
        "state": "",
        "country": "Indonesia",
        "martialStatus": "Single",
        "address": "PO Box 75554",
        "createdUnder": "orgadmin1",
        "speciality": "Cardiologist"
    },
    {
        "name": "Rorie Glavias",
        "username": "rglavias6n",
        "password": "password",
        "phone": 9441019946,
        "gender": "male",
        "docType": "users",
        "role": "patient",
        "age": 69,
        "dob": "2/18/2023",
        "organization": 1,
        "active": true,
        "state": "",
        "country": "China",
        "martialStatus": "Single",
        "address": "Room 193",
        "createdUnder": "kishore",
        "speciality": ""
    },
    {
        "name": "Ernestus Burgot",
        "username": "eburgot6o",
        "password": "password",
        "phone": 6686299492,
        "gender": "male",
        "docType": "users",
        "role": "doctor",
        "age": 18,
        "dob": "6/11/2022",
        "organization": 1,
        "active": true,
        "state": "",
        "country": "China",
        "martialStatus": "Married",
        "address": "Apt 598",
        "createdUnder": "orgadmin1",
        "speciality": "Pediatrician"
    },
    {
        "name": "Traver Scipsey",
        "username": "tscipsey6p",
        "password": "password",
        "phone": 1575532954,
        "gender": "female",
        "docType": "users",
        "role": "doctor",
        "age": 54,
        "dob": "3/6/2023",
        "organization": 1,
        "active": true,
        "state": "",
        "country": "Tunisia",
        "martialStatus": "Single",
        "address": "PO Box 47144",
        "createdUnder": "orgadmin1",
        "speciality": "Gastroenterologist"
    },
    {
        "name": "Ferd Tresvina",
        "username": "ftresvina6q",
        "password": "password",
        "phone": 1383117259,
        "gender": "male",
        "docType": "users",
        "role": "patient",
        "age": 74,
        "dob": "10/11/2022",
        "organization": 2,
        "active": true,
        "state": "Jönköping",
        "country": "Sweden",
        "martialStatus": "Single",
        "address": "12th Floor",
        "createdUnder": "aswin",
        "speciality": ""
    },
    {
        "name": "Rodge Pesticcio",
        "username": "rpesticcio6r",
        "password": "password",
        "phone": 7058289567,
        "gender": "male",
        "docType": "users",
        "role": "doctor",
        "age": 32,
        "dob": "9/8/2022",
        "organization": 1,
        "active": true,
        "state": "",
        "country": "Philippines",
        "martialStatus": "Married",
        "address": "Suite 42",
        "createdUnder": "orgadmin1",
        "speciality": "Internal Medicine"
    },
    {
        "name": "Margery Bradberry",
        "username": "mbradberry6s",
        "password": "password",
        "phone": 7278429447,
        "gender": "female",
        "docType": "users",
        "role": "doctor",
        "age": 40,
        "dob": "6/2/2022",
        "organization": 1,
        "active": true,
        "state": "",
        "country": "Colombia",
        "martialStatus": "Married",
        "address": "3rd Floor",
        "createdUnder": "orgadmin1",
        "speciality": "Endocrinologist"
    },
    {
        "name": "Elisabeth Navaro",
        "username": "enavaro6t",
        "password": "password",
        "phone": 4358543788,
        "gender": "male",
        "docType": "users",
        "role": "doctor",
        "age": 47,
        "dob": "1/30/2023",
        "organization": 2,
        "active": true,
        "state": "",
        "country": "Peru",
        "martialStatus": "Single",
        "address": "Suite 57",
        "createdUnder": "orgadmin2",
        "speciality": "Neurologist"
    },
    {
        "name": "Lorri Jupe",
        "username": "ljupe6u",
        "password": "password",
        "phone": 8173321052,
        "gender": "male",
        "docType": "users",
        "role": "doctor",
        "age": 63,
        "dob": "5/15/2022",
        "organization": 1,
        "active": true,
        "state": "",
        "country": "Indonesia",
        "martialStatus": "Married",
        "address": "Apt 948",
        "createdUnder": "orgadmin1",
        "speciality": "Obstetricians/gynecologist (OBGYNs)"
    },
    {
        "name": "Waverley Liccardo",
        "username": "wliccardo6v",
        "password": "password",
        "phone": 1969120899,
        "gender": "female",
        "docType": "users",
        "role": "patient",
        "age": 4,
        "dob": "5/22/2022",
        "organization": 2,
        "active": true,
        "state": "",
        "country": "Yemen",
        "martialStatus": "Married",
        "address": "PO Box 69033",
        "createdUnder": "aswin",
        "speciality": ""
    },
    {
        "name": "Micah Farey",
        "username": "mfarey6w",
        "password": "password",
        "phone": 1482988196,
        "gender": "male",
        "docType": "users",
        "role": "doctor",
        "age": 14,
        "dob": "10/31/2022",
        "organization": 1,
        "active": true,
        "state": "Västra Götaland",
        "country": "Sweden",
        "martialStatus": "Single",
        "address": "Room 204",
        "createdUnder": "orgadmin1",
        "speciality": "Obstetricians/gynecologist (OBGYNs)"
    },
    {
        "name": "Brod Josefs",
        "username": "bjosefs6x",
        "password": "password",
        "phone": 2489545445,
        "gender": "male",
        "docType": "users",
        "role": "patient",
        "age": 51,
        "dob": "1/15/2023",
        "organization": 1,
        "active": true,
        "state": "Michigan",
        "country": "United States",
        "martialStatus": "Single",
        "address": "PO Box 40571",
        "createdUnder": "kishore",
        "speciality": ""
    },
    {
        "name": "Janey Deetlof",
        "username": "jdeetlof6y",
        "password": "password",
        "phone": 6878558000,
        "gender": "male",
        "docType": "users",
        "role": "patient",
        "age": 99,
        "dob": "8/14/2022",
        "organization": 2,
        "active": true,
        "state": "",
        "country": "China",
        "martialStatus": "Married",
        "address": "Suite 91",
        "createdUnder": "aswin",
        "speciality": ""
    },
    {
        "name": "Angela Swanton",
        "username": "aswanton6z",
        "password": "password",
        "phone": 4914219201,
        "gender": "female",
        "docType": "users",
        "role": "doctor",
        "age": 20,
        "dob": "11/11/2022",
        "organization": 1,
        "active": true,
        "state": "Michoacan De Ocampo",
        "country": "Mexico",
        "martialStatus": "Single",
        "address": "Apt 376",
        "createdUnder": "orgadmin1",
        "speciality": "Anesthesiologist"
    },
    {
        "name": "Michell Pallatina",
        "username": "mpallatina70",
        "password": "password",
        "phone": 6731441446,
        "gender": "male",
        "docType": "users",
        "role": "patient",
        "age": 12,
        "dob": "5/21/2022",
        "organization": 2,
        "active": true,
        "state": "",
        "country": "China",
        "martialStatus": "Single",
        "address": "Suite 84",
        "createdUnder": "aswin",
        "speciality": ""
    },
    {
        "name": "Martguerita Audry",
        "username": "maudry71",
        "password": "password",
        "phone": 4001889403,
        "gender": "female",
        "docType": "users",
        "role": "patient",
        "age": 27,
        "dob": "3/29/2022",
        "organization": 1,
        "active": true,
        "state": "",
        "country": "China",
        "martialStatus": "Single",
        "address": "Suite 66",
        "createdUnder": "kishore",
        "speciality": ""
    },
    {
        "name": "Dyan Marzelo",
        "username": "dmarzelo72",
        "password": "password",
        "phone": 7113356853,
        "gender": "male",
        "docType": "users",
        "role": "doctor",
        "age": 49,
        "dob": "10/8/2022",
        "organization": 1,
        "active": true,
        "state": "",
        "country": "China",
        "martialStatus": "Single",
        "address": "5th Floor",
        "createdUnder": "orgadmin1",
        "speciality": "Otolaryngologist"
    },
    {
        "name": "Tailor Morgan",
        "username": "tmorgan73",
        "password": "password",
        "phone": 9653477152,
        "gender": "female",
        "docType": "users",
        "role": "doctor",
        "age": 29,
        "dob": "9/24/2022",
        "organization": 1,
        "active": true,
        "state": "",
        "country": "Nigeria",
        "martialStatus": "Married",
        "address": "Apt 1851",
        "createdUnder": "orgadmin1",
        "speciality": "Infectious disease"
    },
    {
        "name": "Eolanda Wimpeney",
        "username": "ewimpeney74",
        "password": "password",
        "phone": 2124087969,
        "gender": "male",
        "docType": "users",
        "role": "doctor",
        "age": 57,
        "dob": "8/28/2022",
        "organization": 2,
        "active": true,
        "state": "",
        "country": "Japan",
        "martialStatus": "Married",
        "address": "5th Floor",
        "createdUnder": "orgadmin2",
        "speciality": "Gastroenterologist"
    },
    {
        "name": "Bernadene Petts",
        "username": "bpetts75",
        "password": "password",
        "phone": 1254794313,
        "gender": "male",
        "docType": "users",
        "role": "patient",
        "age": 18,
        "dob": "10/31/2022",
        "organization": 1,
        "active": true,
        "state": "",
        "country": "China",
        "martialStatus": "Single",
        "address": "Suite 27",
        "createdUnder": "kishore",
        "speciality": ""
    },
    {
        "name": "Ritchie Inchbald",
        "username": "rinchbald76",
        "password": "password",
        "phone": 6503740863,
        "gender": "male",
        "docType": "users",
        "role": "doctor",
        "age": 10,
        "dob": "12/29/2022",
        "organization": 1,
        "active": true,
        "state": "",
        "country": "China",
        "martialStatus": "Single",
        "address": "Apt 664",
        "createdUnder": "orgadmin1",
        "speciality": "Dermatologist"
    },
    {
        "name": "Babita Sevior",
        "username": "bsevior77",
        "password": "password",
        "phone": 2247274294,
        "gender": "male",
        "docType": "users",
        "role": "patient",
        "age": 28,
        "dob": "12/13/2022",
        "organization": 2,
        "active": true,
        "state": "",
        "country": "Indonesia",
        "martialStatus": "Married",
        "address": "PO Box 36138",
        "createdUnder": "aswin",
        "speciality": ""
    },
    {
        "name": "Oates De Banke",
        "username": "ode78",
        "password": "password",
        "phone": 1592658967,
        "gender": "male",
        "docType": "users",
        "role": "patient",
        "age": 17,
        "dob": "5/8/2022",
        "organization": 1,
        "active": true,
        "state": "",
        "country": "Zimbabwe",
        "martialStatus": "Single",
        "address": "Apt 295",
        "createdUnder": "kishore",
        "speciality": ""
    },
    {
        "name": "Alleen Dyott",
        "username": "adyott79",
        "password": "password",
        "phone": 8033194315,
        "gender": "female",
        "docType": "users",
        "role": "patient",
        "age": 85,
        "dob": "10/15/2022",
        "organization": 2,
        "active": true,
        "state": "",
        "country": "China",
        "martialStatus": "Single",
        "address": "Room 971",
        "createdUnder": "aswin",
        "speciality": ""
    },
    {
        "name": "Cheslie Adolthine",
        "username": "cadolthine7a",
        "password": "password",
        "phone": 6217650363,
        "gender": "female",
        "docType": "users",
        "role": "patient",
        "age": 91,
        "dob": "8/2/2022",
        "organization": 1,
        "active": true,
        "state": "",
        "country": "Thailand",
        "martialStatus": "Married",
        "address": "PO Box 6900",
        "createdUnder": "kishore",
        "speciality": ""
    },
    {
        "name": "Janine McAulay",
        "username": "jmcaulay7b",
        "password": "password",
        "phone": 9976983471,
        "gender": "male",
        "docType": "users",
        "role": "patient",
        "age": 69,
        "dob": "11/3/2022",
        "organization": 2,
        "active": true,
        "state": "",
        "country": "Indonesia",
        "martialStatus": "Single",
        "address": "9th Floor",
        "createdUnder": "aswin",
        "speciality": ""
    },
    {
        "name": "Hyacinthia Abels",
        "username": "habels7c",
        "password": "password",
        "phone": 6832170670,
        "gender": "female",
        "docType": "users",
        "role": "doctor",
        "age": 75,
        "dob": "3/7/2023",
        "organization": 2,
        "active": true,
        "state": "",
        "country": "Ukraine",
        "martialStatus": "Married",
        "address": "Room 1209",
        "createdUnder": "orgadmin2",
        "speciality": "Radiologist"
    },
    {
        "name": "Livvyy Crallan",
        "username": "lcrallan7d",
        "password": "password",
        "phone": 5273676234,
        "gender": "female",
        "docType": "users",
        "role": "patient",
        "age": 12,
        "dob": "1/19/2023",
        "organization": 2,
        "active": true,
        "state": "",
        "country": "Bosnia and Herzegovina",
        "martialStatus": "Single",
        "address": "Suite 63",
        "createdUnder": "aswin",
        "speciality": ""
    },
    {
        "name": "Giuditta Twelvetrees",
        "username": "gtwelvetrees7e",
        "password": "password",
        "phone": 4133153350,
        "gender": "male",
        "docType": "users",
        "role": "doctor",
        "age": 48,
        "dob": "5/10/2022",
        "organization": 1,
        "active": true,
        "state": "",
        "country": "Indonesia",
        "martialStatus": "Married",
        "address": "16th Floor",
        "createdUnder": "orgadmin1",
        "speciality": "Ophthalmologist"
    },
    {
        "name": "Alyss Jannings",
        "username": "ajannings7f",
        "password": "password",
        "phone": 5268248644,
        "gender": "female",
        "docType": "users",
        "role": "patient",
        "age": 43,
        "dob": "8/11/2022",
        "organization": 2,
        "active": true,
        "state": "Rhône-Alpes",
        "country": "France",
        "martialStatus": "Single",
        "address": "5th Floor",
        "createdUnder": "aswin",
        "speciality": ""
    },
    {
        "name": "Lizbeth Tuite",
        "username": "ltuite7g",
        "password": "password",
        "phone": 4587349033,
        "gender": "male",
        "docType": "users",
        "role": "doctor",
        "age": 24,
        "dob": "10/31/2022",
        "organization": 2,
        "active": true,
        "state": "",
        "country": "Peru",
        "martialStatus": "Single",
        "address": "4th Floor",
        "createdUnder": "orgadmin2",
        "speciality": "Endocrinologist"
    },
    {
        "name": "Vonni Fuller",
        "username": "vfuller7h",
        "password": "password",
        "phone": 1814988133,
        "gender": "female",
        "docType": "users",
        "role": "patient",
        "age": 78,
        "dob": "6/6/2022",
        "organization": 1,
        "active": true,
        "state": "",
        "country": "Sierra Leone",
        "martialStatus": "Married",
        "address": "Apt 659",
        "createdUnder": "kishore",
        "speciality": ""
    },
    {
        "name": "Gwendolen Brecken",
        "username": "gbrecken7i",
        "password": "password",
        "phone": 8459366612,
        "gender": "female",
        "docType": "users",
        "role": "doctor",
        "age": 46,
        "dob": "12/11/2022",
        "organization": 2,
        "active": true,
        "state": "",
        "country": "Philippines",
        "martialStatus": "Single",
        "address": "8th Floor",
        "createdUnder": "orgadmin2",
        "speciality": "Family medicine"
    },
    {
        "name": "Alleen Castro",
        "username": "acastro7j",
        "password": "password",
        "phone": 4812754832,
        "gender": "female",
        "docType": "users",
        "role": "doctor",
        "age": 79,
        "dob": "11/3/2022",
        "organization": 2,
        "active": true,
        "state": "",
        "country": "Thailand",
        "martialStatus": "Single",
        "address": "PO Box 58401",
        "createdUnder": "orgadmin2",
        "speciality": "Psychiatrist"
    },
    {
        "name": "Noach Constantinou",
        "username": "nconstantinou7k",
        "password": "password",
        "phone": 8521964473,
        "gender": "female",
        "docType": "users",
        "role": "doctor",
        "age": 59,
        "dob": "7/27/2022",
        "organization": 2,
        "active": true,
        "state": "",
        "country": "Nigeria",
        "martialStatus": "Single",
        "address": "PO Box 15765",
        "createdUnder": "orgadmin2",
        "speciality": "Physician executive"
    },
    {
        "name": "Colleen MacDearmaid",
        "username": "cmacdearmaid7l",
        "password": "password",
        "phone": 1878071214,
        "gender": "female",
        "docType": "users",
        "role": "doctor",
        "age": 15,
        "dob": "4/23/2022",
        "organization": 2,
        "active": true,
        "state": "Hordaland",
        "country": "Norway",
        "martialStatus": "Single",
        "address": "3rd Floor",
        "createdUnder": "orgadmin2",
        "speciality": "Radiologist"
    },
    {
        "name": "Hamel Skuce",
        "username": "hskuce7m",
        "password": "password",
        "phone": 5658226831,
        "gender": "male",
        "docType": "users",
        "role": "patient",
        "age": 51,
        "dob": "7/19/2022",
        "organization": 2,
        "active": true,
        "state": "",
        "country": "Vietnam",
        "martialStatus": "Married",
        "address": "Apt 610",
        "createdUnder": "aswin",
        "speciality": ""
    },
    {
        "name": "Lauryn Pain",
        "username": "lpain7n",
        "password": "password",
        "phone": 1086923752,
        "gender": "male",
        "docType": "users",
        "role": "doctor",
        "age": 72,
        "dob": "5/7/2022",
        "organization": 2,
        "active": true,
        "state": "",
        "country": "Niger",
        "martialStatus": "Married",
        "address": "Apt 1282",
        "createdUnder": "orgadmin2",
        "speciality": "Family medicine"
    },
    {
        "name": "Sax MacCoveney",
        "username": "smaccoveney7o",
        "password": "password",
        "phone": 3664771973,
        "gender": "female",
        "docType": "users",
        "role": "patient",
        "age": 8,
        "dob": "2/23/2023",
        "organization": 2,
        "active": true,
        "state": "",
        "country": "Bosnia and Herzegovina",
        "martialStatus": "Single",
        "address": "20th Floor",
        "createdUnder": "aswin",
        "speciality": ""
    },
    {
        "name": "Benita Pelz",
        "username": "bpelz7p",
        "password": "password",
        "phone": 9791549006,
        "gender": "male",
        "docType": "users",
        "role": "patient",
        "age": 1,
        "dob": "7/3/2022",
        "organization": 2,
        "active": true,
        "state": "",
        "country": "Botswana",
        "martialStatus": "Single",
        "address": "PO Box 77430",
        "createdUnder": "aswin",
        "speciality": ""
    },
    {
        "name": "Isobel Gricks",
        "username": "igricks7q",
        "password": "password",
        "phone": 3489578708,
        "gender": "female",
        "docType": "users",
        "role": "patient",
        "age": 79,
        "dob": "5/23/2022",
        "organization": 1,
        "active": true,
        "state": "",
        "country": "Brazil",
        "martialStatus": "Single",
        "address": "Room 1145",
        "createdUnder": "kishore",
        "speciality": ""
    },
    {
        "name": "Hyacinthie Stegel",
        "username": "hstegel7r",
        "password": "password",
        "phone": 3203272286,
        "gender": "female",
        "docType": "users",
        "role": "doctor",
        "age": 44,
        "dob": "11/15/2022",
        "organization": 1,
        "active": true,
        "state": "",
        "country": "Peru",
        "martialStatus": "Single",
        "address": "PO Box 64922",
        "createdUnder": "orgadmin1",
        "speciality": "Pulmonologist"
    },
    {
        "name": "Siward Westfield",
        "username": "swestfield7s",
        "password": "password",
        "phone": 8694589826,
        "gender": "male",
        "docType": "users",
        "role": "doctor",
        "age": 21,
        "dob": "10/15/2022",
        "organization": 2,
        "active": true,
        "state": "",
        "country": "Philippines",
        "martialStatus": "Single",
        "address": "Apt 1050",
        "createdUnder": "orgadmin2",
        "speciality": "Otolaryngologist"
    },
    {
        "name": "Lynda Hainey",
        "username": "lhainey7t",
        "password": "password",
        "phone": 4031612656,
        "gender": "male",
        "docType": "users",
        "role": "doctor",
        "age": 30,
        "dob": "12/28/2022",
        "organization": 2,
        "active": true,
        "state": "",
        "country": "China",
        "martialStatus": "Married",
        "address": "Room 1953",
        "createdUnder": "orgadmin2",
        "speciality": "Pediatrician"
    },
    {
        "name": "Krystyna Kingcote",
        "username": "kkingcote7u",
        "password": "password",
        "phone": 6525382048,
        "gender": "male",
        "docType": "users",
        "role": "doctor",
        "age": 56,
        "dob": "6/3/2022",
        "organization": 2,
        "active": true,
        "state": "",
        "country": "Somalia",
        "martialStatus": "Married",
        "address": "Apt 206",
        "createdUnder": "orgadmin2",
        "speciality": "Otolaryngologist"
    },
    {
        "name": "Mickey Danilovich",
        "username": "mdanilovich7v",
        "password": "password",
        "phone": 7875087880,
        "gender": "female",
        "docType": "users",
        "role": "patient",
        "age": 35,
        "dob": "4/20/2022",
        "organization": 1,
        "active": true,
        "state": "",
        "country": "China",
        "martialStatus": "Married",
        "address": "10th Floor",
        "createdUnder": "kishore",
        "speciality": ""
    },
    {
        "name": "Revkah Garr",
        "username": "rgarr7w",
        "password": "password",
        "phone": 5639068966,
        "gender": "male",
        "docType": "users",
        "role": "doctor",
        "age": 7,
        "dob": "8/8/2022",
        "organization": 1,
        "active": true,
        "state": "",
        "country": "Guatemala",
        "martialStatus": "Married",
        "address": "Suite 48",
        "createdUnder": "orgadmin1",
        "speciality": "Anesthesiologist"
    },
    {
        "name": "Lorin Orr",
        "username": "lorr7x",
        "password": "password",
        "phone": 1976526106,
        "gender": "male",
        "docType": "users",
        "role": "doctor",
        "age": 100,
        "dob": "3/31/2022",
        "organization": 2,
        "active": true,
        "state": "",
        "country": "Indonesia",
        "martialStatus": "Single",
        "address": "Apt 236",
        "createdUnder": "orgadmin2",
        "speciality": "Internal Medicine"
    },
    {
        "name": "Nerty Mees",
        "username": "nmees7y",
        "password": "password",
        "phone": 8954833519,
        "gender": "male",
        "docType": "users",
        "role": "patient",
        "age": 30,
        "dob": "7/27/2022",
        "organization": 1,
        "active": true,
        "state": "",
        "country": "Indonesia",
        "martialStatus": "Married",
        "address": "Room 1234",
        "createdUnder": "kishore",
        "speciality": ""
    },
    {
        "name": "Gene Deacock",
        "username": "gdeacock7z",
        "password": "password",
        "phone": 4406520326,
        "gender": "female",
        "docType": "users",
        "role": "patient",
        "age": 32,
        "dob": "9/27/2022",
        "organization": 2,
        "active": true,
        "state": "",
        "country": "Argentina",
        "martialStatus": "Single",
        "address": "1st Floor",
        "createdUnder": "aswin",
        "speciality": ""
    },
    {
        "name": "Maridel Bonellie",
        "username": "mbonellie80",
        "password": "password",
        "phone": 3403033677,
        "gender": "male",
        "docType": "users",
        "role": "doctor",
        "age": 59,
        "dob": "6/23/2022",
        "organization": 2,
        "active": true,
        "state": "Bretagne",
        "country": "France",
        "martialStatus": "Married",
        "address": "Apt 552",
        "createdUnder": "orgadmin2",
        "speciality": "Pediatrician"
    },
    {
        "name": "Kermit Smithson",
        "username": "ksmithson81",
        "password": "password",
        "phone": 7432894280,
        "gender": "male",
        "docType": "users",
        "role": "patient",
        "age": 79,
        "dob": "8/14/2022",
        "organization": 2,
        "active": true,
        "state": "Viseu",
        "country": "Portugal",
        "martialStatus": "Single",
        "address": "14th Floor",
        "createdUnder": "aswin",
        "speciality": ""
    },
    {
        "name": "Celene Fuchs",
        "username": "cfuchs82",
        "password": "password",
        "phone": 7687339730,
        "gender": "female",
        "docType": "users",
        "role": "doctor",
        "age": 81,
        "dob": "8/24/2022",
        "organization": 1,
        "active": true,
        "state": "",
        "country": "Indonesia",
        "martialStatus": "Single",
        "address": "11th Floor",
        "createdUnder": "orgadmin1",
        "speciality": "Surgeon"
    },
    {
        "name": "Gray Gaskarth",
        "username": "ggaskarth83",
        "password": "password",
        "phone": 9466137881,
        "gender": "male",
        "docType": "users",
        "role": "patient",
        "age": 43,
        "dob": "10/24/2022",
        "organization": 2,
        "active": true,
        "state": "",
        "country": "China",
        "martialStatus": "Single",
        "address": "Room 1275",
        "createdUnder": "aswin",
        "speciality": ""
    },
    {
        "name": "Shellysheldon Risson",
        "username": "srisson84",
        "password": "password",
        "phone": 9846221543,
        "gender": "female",
        "docType": "users",
        "role": "doctor",
        "age": 80,
        "dob": "2/1/2023",
        "organization": 1,
        "active": true,
        "state": "",
        "country": "China",
        "martialStatus": "Single",
        "address": "Room 747",
        "createdUnder": "orgadmin1",
        "speciality": "Physician executive"
    },
    {
        "name": "Jennette Commins",
        "username": "jcommins85",
        "password": "password",
        "phone": 4934909974,
        "gender": "male",
        "docType": "users",
        "role": "patient",
        "age": 70,
        "dob": "4/7/2022",
        "organization": 2,
        "active": true,
        "state": "Jalisco",
        "country": "Mexico",
        "martialStatus": "Single",
        "address": "PO Box 91055",
        "createdUnder": "aswin",
        "speciality": ""
    },
    {
        "name": "Barney Fandrich",
        "username": "bfandrich86",
        "password": "password",
        "phone": 7793613148,
        "gender": "female",
        "docType": "users",
        "role": "doctor",
        "age": 66,
        "dob": "1/1/2023",
        "organization": 1,
        "active": true,
        "state": "",
        "country": "Indonesia",
        "martialStatus": "Married",
        "address": "1st Floor",
        "createdUnder": "orgadmin1",
        "speciality": "Radiologist"
    },
    {
        "name": "Gallagher Darko",
        "username": "gdarko87",
        "password": "password",
        "phone": 8847643695,
        "gender": "female",
        "docType": "users",
        "role": "doctor",
        "age": 36,
        "dob": "1/9/2023",
        "organization": 1,
        "active": true,
        "state": "",
        "country": "Philippines",
        "martialStatus": "Married",
        "address": "PO Box 31482",
        "createdUnder": "orgadmin1",
        "speciality": "Endocrinologist"
    },
    {
        "name": "Byram Dimitriades",
        "username": "bdimitriades88",
        "password": "password",
        "phone": 6032672670,
        "gender": "male",
        "docType": "users",
        "role": "doctor",
        "age": 13,
        "dob": "6/18/2022",
        "organization": 2,
        "active": true,
        "state": "",
        "country": "Philippines",
        "martialStatus": "Married",
        "address": "Suite 9",
        "createdUnder": "orgadmin2",
        "speciality": "Nephrologist"
    },
    {
        "name": "Maitilde Shelly",
        "username": "mshelly89",
        "password": "password",
        "phone": 6917492879,
        "gender": "female",
        "docType": "users",
        "role": "patient",
        "age": 100,
        "dob": "12/25/2022",
        "organization": 2,
        "active": true,
        "state": "",
        "country": "China",
        "martialStatus": "Single",
        "address": "PO Box 56109",
        "createdUnder": "aswin",
        "speciality": ""
    },
    {
        "name": "Christabel Chettoe",
        "username": "cchettoe8a",
        "password": "password",
        "phone": 9656235705,
        "gender": "male",
        "docType": "users",
        "role": "patient",
        "age": 39,
        "dob": "10/22/2022",
        "organization": 1,
        "active": true,
        "state": "",
        "country": "Philippines",
        "martialStatus": "Married",
        "address": "PO Box 93298",
        "createdUnder": "kishore",
        "speciality": ""
    },
    {
        "name": "Cassie Ayree",
        "username": "cayree8b",
        "password": "password",
        "phone": 4904596897,
        "gender": "male",
        "docType": "users",
        "role": "patient",
        "age": 20,
        "dob": "5/13/2022",
        "organization": 1,
        "active": true,
        "state": "",
        "country": "Indonesia",
        "martialStatus": "Married",
        "address": "Suite 46",
        "createdUnder": "kishore",
        "speciality": ""
    },
    {
        "name": "Nanine Denisevich",
        "username": "ndenisevich8c",
        "password": "password",
        "phone": 4485112661,
        "gender": "female",
        "docType": "users",
        "role": "doctor",
        "age": 12,
        "dob": "5/25/2022",
        "organization": 1,
        "active": true,
        "state": "",
        "country": "China",
        "martialStatus": "Single",
        "address": "PO Box 68947",
        "createdUnder": "orgadmin1",
        "speciality": "Cardiologist"
    },
    {
        "name": "Buddie Symcox",
        "username": "bsymcox8d",
        "password": "password",
        "phone": 1599565777,
        "gender": "female",
        "docType": "users",
        "role": "patient",
        "age": 21,
        "dob": "10/19/2022",
        "organization": 2,
        "active": true,
        "state": "",
        "country": "Indonesia",
        "martialStatus": "Single",
        "address": "Suite 15",
        "createdUnder": "aswin",
        "speciality": ""
    },
    {
        "name": "Rhonda Barsham",
        "username": "rbarsham8e",
        "password": "password",
        "phone": 2958493007,
        "gender": "female",
        "docType": "users",
        "role": "doctor",
        "age": 6,
        "dob": "2/17/2023",
        "organization": 1,
        "active": true,
        "state": "",
        "country": "Mongolia",
        "martialStatus": "Married",
        "address": "PO Box 46071",
        "createdUnder": "orgadmin1",
        "speciality": "Oncologist"
    },
    {
        "name": "Joete Boyde",
        "username": "jboyde8f",
        "password": "password",
        "phone": 2981098441,
        "gender": "female",
        "docType": "users",
        "role": "patient",
        "age": 24,
        "dob": "5/5/2022",
        "organization": 1,
        "active": true,
        "state": "",
        "country": "Philippines",
        "martialStatus": "Married",
        "address": "Room 112",
        "createdUnder": "kishore",
        "speciality": ""
    },
    {
        "name": "Mallory Bungey",
        "username": "mbungey8g",
        "password": "password",
        "phone": 2143339381,
        "gender": "female",
        "docType": "users",
        "role": "patient",
        "age": 48,
        "dob": "8/4/2022",
        "organization": 2,
        "active": true,
        "state": "",
        "country": "Philippines",
        "martialStatus": "Married",
        "address": "13th Floor",
        "createdUnder": "aswin",
        "speciality": ""
    },
    {
        "name": "Dorian Bellanger",
        "username": "dbellanger8h",
        "password": "password",
        "phone": 8348538811,
        "gender": "female",
        "docType": "users",
        "role": "patient",
        "age": 80,
        "dob": "9/2/2022",
        "organization": 1,
        "active": true,
        "state": "Veracruz Llave",
        "country": "Mexico",
        "martialStatus": "Married",
        "address": "Apt 622",
        "createdUnder": "kishore",
        "speciality": ""
    },
    {
        "name": "Duke Goodredge",
        "username": "dgoodredge8i",
        "password": "password",
        "phone": 1438826683,
        "gender": "male",
        "docType": "users",
        "role": "doctor",
        "age": 86,
        "dob": "7/27/2022",
        "organization": 1,
        "active": true,
        "state": "",
        "country": "Indonesia",
        "martialStatus": "Married",
        "address": "Suite 5",
        "createdUnder": "orgadmin1",
        "speciality": "Gastroenterologist"
    },
    {
        "name": "Henrie Huckstepp",
        "username": "hhuckstepp8j",
        "password": "password",
        "phone": 3095260432,
        "gender": "female",
        "docType": "users",
        "role": "doctor",
        "age": 63,
        "dob": "8/29/2022",
        "organization": 2,
        "active": true,
        "state": "",
        "country": "China",
        "martialStatus": "Married",
        "address": "Suite 91",
        "createdUnder": "orgadmin2",
        "speciality": "Oncologist"
    },
    {
        "name": "Darren Torrance",
        "username": "dtorrance8k",
        "password": "password",
        "phone": 6169125079,
        "gender": "female",
        "docType": "users",
        "role": "patient",
        "age": 33,
        "dob": "8/12/2022",
        "organization": 2,
        "active": true,
        "state": "",
        "country": "Bulgaria",
        "martialStatus": "Single",
        "address": "Suite 7",
        "createdUnder": "aswin",
        "speciality": ""
    },
    {
        "name": "Vere Mallord",
        "username": "vmallord8l",
        "password": "password",
        "phone": 9713338707,
        "gender": "male",
        "docType": "users",
        "role": "patient",
        "age": 58,
        "dob": "10/15/2022",
        "organization": 1,
        "active": true,
        "state": "",
        "country": "China",
        "martialStatus": "Married",
        "address": "Suite 12",
        "createdUnder": "kishore",
        "speciality": ""
    },
    {
        "name": "Maryl Altamirano",
        "username": "maltamirano8m",
        "password": "password",
        "phone": 5292496044,
        "gender": "female",
        "docType": "users",
        "role": "doctor",
        "age": 42,
        "dob": "11/27/2022",
        "organization": 1,
        "active": true,
        "state": "",
        "country": "China",
        "martialStatus": "Single",
        "address": "Suite 23",
        "createdUnder": "orgadmin1",
        "speciality": "Infectious disease"
    },
    {
        "name": "Wendell Petkovic",
        "username": "wpetkovic8n",
        "password": "password",
        "phone": 7527290964,
        "gender": "female",
        "docType": "users",
        "role": "doctor",
        "age": 55,
        "dob": "11/2/2022",
        "organization": 1,
        "active": true,
        "state": "",
        "country": "China",
        "martialStatus": "Single",
        "address": "Room 1882",
        "createdUnder": "orgadmin1",
        "speciality": "Endocrinologist"
    },
    {
        "name": "Zenia Gibbons",
        "username": "zgibbons8o",
        "password": "password",
        "phone": 2239292228,
        "gender": "male",
        "docType": "users",
        "role": "patient",
        "age": 88,
        "dob": "8/11/2022",
        "organization": 1,
        "active": true,
        "state": "",
        "country": "China",
        "martialStatus": "Married",
        "address": "PO Box 43092",
        "createdUnder": "kishore",
        "speciality": ""
    },
    {
        "name": "Ralina Flitcroft",
        "username": "rflitcroft8p",
        "password": "password",
        "phone": 7193447410,
        "gender": "male",
        "docType": "users",
        "role": "doctor",
        "age": 72,
        "dob": "7/5/2022",
        "organization": 1,
        "active": true,
        "state": "",
        "country": "Panama",
        "martialStatus": "Single",
        "address": "PO Box 83737",
        "createdUnder": "orgadmin1",
        "speciality": "Nephrologist"
    },
    {
        "name": "Had Neasam",
        "username": "hneasam8q",
        "password": "password",
        "phone": 9564044958,
        "gender": "female",
        "docType": "users",
        "role": "patient",
        "age": 20,
        "dob": "3/13/2023",
        "organization": 2,
        "active": true,
        "state": "",
        "country": "Indonesia",
        "martialStatus": "Single",
        "address": "Apt 1699",
        "createdUnder": "aswin",
        "speciality": ""
    },
    {
        "name": "Evelin Mauser",
        "username": "emauser8r",
        "password": "password",
        "phone": 3415121566,
        "gender": "male",
        "docType": "users",
        "role": "patient",
        "age": 79,
        "dob": "1/24/2023",
        "organization": 2,
        "active": true,
        "state": "",
        "country": "Greece",
        "martialStatus": "Married",
        "address": "15th Floor",
        "createdUnder": "aswin",
        "speciality": ""
    },
    {
        "name": "Kiele Lawday",
        "username": "klawday8s",
        "password": "password",
        "phone": 7404845326,
        "gender": "female",
        "docType": "users",
        "role": "doctor",
        "age": 59,
        "dob": "8/29/2022",
        "organization": 1,
        "active": true,
        "state": "",
        "country": "Morocco",
        "martialStatus": "Married",
        "address": "PO Box 41761",
        "createdUnder": "orgadmin1",
        "speciality": "Physician executive"
    },
    {
        "name": "Nell Sumpter",
        "username": "nsumpter8t",
        "password": "password",
        "phone": 8788124599,
        "gender": "female",
        "docType": "users",
        "role": "doctor",
        "age": 78,
        "dob": "12/31/2022",
        "organization": 2,
        "active": true,
        "state": "",
        "country": "Japan",
        "martialStatus": "Married",
        "address": "Apt 732",
        "createdUnder": "orgadmin2",
        "speciality": "Dermatologist"
    },
    {
        "name": "Lorelei Taill",
        "username": "ltaill8u",
        "password": "password",
        "phone": 5175747691,
        "gender": "female",
        "docType": "users",
        "role": "doctor",
        "age": 56,
        "dob": "8/22/2022",
        "organization": 1,
        "active": true,
        "state": "",
        "country": "Botswana",
        "martialStatus": "Married",
        "address": "Room 1126",
        "createdUnder": "orgadmin1",
        "speciality": "Psychiatrist"
    },
    {
        "name": "Sadella Cossans",
        "username": "scossans8v",
        "password": "password",
        "phone": 2011398192,
        "gender": "female",
        "docType": "users",
        "role": "patient",
        "age": 77,
        "dob": "3/20/2023",
        "organization": 1,
        "active": true,
        "state": "",
        "country": "China",
        "martialStatus": "Single",
        "address": "16th Floor",
        "createdUnder": "kishore",
        "speciality": ""
    },
    {
        "name": "Thorvald Witcombe",
        "username": "twitcombe8w",
        "password": "password",
        "phone": 7445906458,
        "gender": "male",
        "docType": "users",
        "role": "patient",
        "age": 67,
        "dob": "8/12/2022",
        "organization": 1,
        "active": true,
        "state": "",
        "country": "Poland",
        "martialStatus": "Married",
        "address": "3rd Floor",
        "createdUnder": "kishore",
        "speciality": ""
    },
    {
        "name": "Joaquin Kitchinghan",
        "username": "jkitchinghan8x",
        "password": "password",
        "phone": 3664220009,
        "gender": "female",
        "docType": "users",
        "role": "patient",
        "age": 19,
        "dob": "8/24/2022",
        "organization": 2,
        "active": true,
        "state": "",
        "country": "Philippines",
        "martialStatus": "Single",
        "address": "16th Floor",
        "createdUnder": "aswin",
        "speciality": ""
    },
    {
        "name": "Hill Hallam",
        "username": "hhallam8y",
        "password": "password",
        "phone": 1686523146,
        "gender": "female",
        "docType": "users",
        "role": "patient",
        "age": 17,
        "dob": "6/26/2022",
        "organization": 2,
        "active": true,
        "state": "",
        "country": "Palestinian Territory",
        "martialStatus": "Married",
        "address": "Suite 71",
        "createdUnder": "aswin",
        "speciality": ""
    },
    {
        "name": "Bradford Donnellan",
        "username": "bdonnellan8z",
        "password": "password",
        "phone": 3372288975,
        "gender": "male",
        "docType": "users",
        "role": "patient",
        "age": 14,
        "dob": "12/15/2022",
        "organization": 2,
        "active": true,
        "state": "Provincie Noord-Holland",
        "country": "Netherlands",
        "martialStatus": "Single",
        "address": "Room 1423",
        "createdUnder": "aswin",
        "speciality": ""
    },
    {
        "name": "Valery Latehouse",
        "username": "vlatehouse90",
        "password": "password",
        "phone": 9848680681,
        "gender": "female",
        "docType": "users",
        "role": "doctor",
        "age": 33,
        "dob": "4/15/2022",
        "organization": 1,
        "active": true,
        "state": "Alberta",
        "country": "Canada",
        "martialStatus": "Single",
        "address": "PO Box 1996",
        "createdUnder": "orgadmin1",
        "speciality": "Radiologist"
    },
    {
        "name": "Sylvester Hovenden",
        "username": "shovenden91",
        "password": "password",
        "phone": 7672838016,
        "gender": "female",
        "docType": "users",
        "role": "doctor",
        "age": 13,
        "dob": "12/17/2022",
        "organization": 2,
        "active": true,
        "state": "",
        "country": "Jordan",
        "martialStatus": "Single",
        "address": "Room 596",
        "createdUnder": "orgadmin2",
        "speciality": "Endocrinologist"
    },
    {
        "name": "Kathryn Baudinot",
        "username": "kbaudinot92",
        "password": "password",
        "phone": 9046214061,
        "gender": "female",
        "docType": "users",
        "role": "patient",
        "age": 87,
        "dob": "12/28/2022",
        "organization": 1,
        "active": true,
        "state": "Florida",
        "country": "United States",
        "martialStatus": "Married",
        "address": "PO Box 73302",
        "createdUnder": "kishore",
        "speciality": ""
    },
    {
        "name": "Adelaide Juszczak",
        "username": "ajuszczak93",
        "password": "password",
        "phone": 3739898268,
        "gender": "male",
        "docType": "users",
        "role": "patient",
        "age": 13,
        "dob": "3/11/2023",
        "organization": 2,
        "active": true,
        "state": "",
        "country": "Malta",
        "martialStatus": "Single",
        "address": "Apt 513",
        "createdUnder": "aswin",
        "speciality": ""
    },
    {
        "name": "Camilla O' Quirk",
        "username": "co94",
        "password": "password",
        "phone": 3792688082,
        "gender": "female",
        "docType": "users",
        "role": "patient",
        "age": 19,
        "dob": "6/8/2022",
        "organization": 1,
        "active": true,
        "state": "",
        "country": "Indonesia",
        "martialStatus": "Married",
        "address": "Suite 90",
        "createdUnder": "kishore",
        "speciality": ""
    },
    {
        "name": "Zondra Minerdo",
        "username": "zminerdo95",
        "password": "password",
        "phone": 1684770826,
        "gender": "female",
        "docType": "users",
        "role": "doctor",
        "age": 3,
        "dob": "11/5/2022",
        "organization": 1,
        "active": true,
        "state": "Setúbal",
        "country": "Portugal",
        "martialStatus": "Single",
        "address": "Apt 1709",
        "createdUnder": "orgadmin1",
        "speciality": "Anesthesiologist"
    },
    {
        "name": "Annadiana Valler",
        "username": "avaller96",
        "password": "password",
        "phone": 8804074599,
        "gender": "male",
        "docType": "users",
        "role": "doctor",
        "age": 44,
        "dob": "9/29/2022",
        "organization": 1,
        "active": true,
        "state": "",
        "country": "Indonesia",
        "martialStatus": "Single",
        "address": "PO Box 65393",
        "createdUnder": "orgadmin1",
        "speciality": "Ophthalmologist"
    },
    {
        "name": "Silva Widdowfield",
        "username": "swiddowfield97",
        "password": "password",
        "phone": 2353748175,
        "gender": "female",
        "docType": "users",
        "role": "patient",
        "age": 78,
        "dob": "10/16/2022",
        "organization": 1,
        "active": true,
        "state": "",
        "country": "Slovenia",
        "martialStatus": "Single",
        "address": "9th Floor",
        "createdUnder": "kishore",
        "speciality": ""
    },
    {
        "name": "Shanon Sharphurst",
        "username": "ssharphurst98",
        "password": "password",
        "phone": 2939582104,
        "gender": "female",
        "docType": "users",
        "role": "patient",
        "age": 14,
        "dob": "4/22/2022",
        "organization": 2,
        "active": true,
        "state": "",
        "country": "China",
        "martialStatus": "Married",
        "address": "4th Floor",
        "createdUnder": "aswin",
        "speciality": ""
    },
    {
        "name": "Mendie Priddy",
        "username": "mpriddy99",
        "password": "password",
        "phone": 9354154932,
        "gender": "female",
        "docType": "users",
        "role": "patient",
        "age": 79,
        "dob": "11/5/2022",
        "organization": 1,
        "active": true,
        "state": "",
        "country": "Democratic Republic of the Congo",
        "martialStatus": "Single",
        "address": "Room 798",
        "createdUnder": "kishore",
        "speciality": ""
    },
    {
        "name": "Gaelan Skelington",
        "username": "gskelington9a",
        "password": "password",
        "phone": 2704613484,
        "gender": "female",
        "docType": "users",
        "role": "patient",
        "age": 32,
        "dob": "5/9/2022",
        "organization": 1,
        "active": true,
        "state": "",
        "country": "United Arab Emirates",
        "martialStatus": "Married",
        "address": "11th Floor",
        "createdUnder": "kishore",
        "speciality": ""
    },
    {
        "name": "Missy Steane",
        "username": "msteane9b",
        "password": "password",
        "phone": 1505988905,
        "gender": "female",
        "docType": "users",
        "role": "doctor",
        "age": 85,
        "dob": "2/11/2023",
        "organization": 1,
        "active": true,
        "state": "",
        "country": "China",
        "martialStatus": "Single",
        "address": "PO Box 74478",
        "createdUnder": "orgadmin1",
        "speciality": "Ophthalmologist"
    },
    {
        "name": "Winifred Ternott",
        "username": "wternott9c",
        "password": "password",
        "phone": 8379722489,
        "gender": "male",
        "docType": "users",
        "role": "doctor",
        "age": 73,
        "dob": "6/20/2022",
        "organization": 1,
        "active": true,
        "state": "",
        "country": "China",
        "martialStatus": "Married",
        "address": "14th Floor",
        "createdUnder": "orgadmin1",
        "speciality": "Gastroenterologist"
    },
    {
        "name": "Allyson Kobel",
        "username": "akobel9d",
        "password": "password",
        "phone": 9527326330,
        "gender": "female",
        "docType": "users",
        "role": "doctor",
        "age": 87,
        "dob": "5/23/2022",
        "organization": 1,
        "active": true,
        "state": "",
        "country": "China",
        "martialStatus": "Married",
        "address": "Apt 1544",
        "createdUnder": "orgadmin1",
        "speciality": "Endocrinologist"
    },
    {
        "name": "Elias Wellan",
        "username": "ewellan9e",
        "password": "password",
        "phone": 3997291304,
        "gender": "male",
        "docType": "users",
        "role": "patient",
        "age": 67,
        "dob": "6/11/2022",
        "organization": 1,
        "active": true,
        "state": "",
        "country": "Indonesia",
        "martialStatus": "Married",
        "address": "PO Box 66542",
        "createdUnder": "kishore",
        "speciality": ""
    },
    {
        "name": "Karen Archibould",
        "username": "karchibould9f",
        "password": "password",
        "phone": 3193363233,
        "gender": "male",
        "docType": "users",
        "role": "doctor",
        "age": 23,
        "dob": "7/28/2022",
        "organization": 2,
        "active": true,
        "state": "",
        "country": "China",
        "martialStatus": "Single",
        "address": "18th Floor",
        "createdUnder": "orgadmin2",
        "speciality": "Neurologist"
    },
    {
        "name": "Langston Culshew",
        "username": "lculshew9g",
        "password": "password",
        "phone": 5001100293,
        "gender": "male",
        "docType": "users",
        "role": "doctor",
        "age": 52,
        "dob": "9/5/2022",
        "organization": 2,
        "active": true,
        "state": "",
        "country": "Colombia",
        "martialStatus": "Single",
        "address": "Apt 350",
        "createdUnder": "orgadmin2",
        "speciality": "Endocrinologist"
    },
    {
        "name": "Mikel Clawson",
        "username": "mclawson9h",
        "password": "password",
        "phone": 9096885396,
        "gender": "female",
        "docType": "users",
        "role": "patient",
        "age": 18,
        "dob": "7/18/2022",
        "organization": 2,
        "active": true,
        "state": "",
        "country": "Brazil",
        "martialStatus": "Single",
        "address": "Suite 41",
        "createdUnder": "aswin",
        "speciality": ""
    },
    {
        "name": "Adolphus Gerauld",
        "username": "agerauld9i",
        "password": "password",
        "phone": 8384294401,
        "gender": "female",
        "docType": "users",
        "role": "patient",
        "age": 58,
        "dob": "5/22/2022",
        "organization": 1,
        "active": true,
        "state": "Ilha da Madeira",
        "country": "Portugal",
        "martialStatus": "Single",
        "address": "Suite 13",
        "createdUnder": "kishore",
        "speciality": ""
    },
    {
        "name": "Ringo Mordue",
        "username": "rmordue9j",
        "password": "password",
        "phone": 3794243673,
        "gender": "female",
        "docType": "users",
        "role": "patient",
        "age": 24,
        "dob": "2/19/2023",
        "organization": 2,
        "active": true,
        "state": "Berlin",
        "country": "Germany",
        "martialStatus": "Single",
        "address": "2nd Floor",
        "createdUnder": "aswin",
        "speciality": ""
    },
    {
        "name": "Booth Blamires",
        "username": "bblamires9k",
        "password": "password",
        "phone": 7484031353,
        "gender": "female",
        "docType": "users",
        "role": "doctor",
        "age": 25,
        "dob": "10/24/2022",
        "organization": 1,
        "active": true,
        "state": "",
        "country": "China",
        "martialStatus": "Married",
        "address": "Room 1203",
        "createdUnder": "orgadmin1",
        "speciality": "Surgeon"
    },
    {
        "name": "Melodee Itzkovitch",
        "username": "mitzkovitch9l",
        "password": "password",
        "phone": 8569538636,
        "gender": "female",
        "docType": "users",
        "role": "doctor",
        "age": 15,
        "dob": "4/23/2022",
        "organization": 2,
        "active": true,
        "state": "",
        "country": "China",
        "martialStatus": "Married",
        "address": "13th Floor",
        "createdUnder": "orgadmin2",
        "speciality": "Pulmonologist"
    },
    {
        "name": "Loren Eldin",
        "username": "leldin9m",
        "password": "password",
        "phone": 9706065085,
        "gender": "female",
        "docType": "users",
        "role": "doctor",
        "age": 24,
        "dob": "4/5/2022",
        "organization": 1,
        "active": true,
        "state": "",
        "country": "Poland",
        "martialStatus": "Married",
        "address": "Suite 23",
        "createdUnder": "orgadmin1",
        "speciality": "Cardiologist"
    },
    {
        "name": "Darn Guarnier",
        "username": "dguarnier9n",
        "password": "password",
        "phone": 2822040635,
        "gender": "female",
        "docType": "users",
        "role": "patient",
        "age": 27,
        "dob": "12/1/2022",
        "organization": 1,
        "active": true,
        "state": "",
        "country": "Russia",
        "martialStatus": "Single",
        "address": "6th Floor",
        "createdUnder": "kishore",
        "speciality": ""
    },
    {
        "name": "Orland Shea",
        "username": "oshea9o",
        "password": "password",
        "phone": 9028699198,
        "gender": "male",
        "docType": "users",
        "role": "doctor",
        "age": 22,
        "dob": "1/3/2023",
        "organization": 1,
        "active": true,
        "state": "",
        "country": "Sri Lanka",
        "martialStatus": "Single",
        "address": "PO Box 37695",
        "createdUnder": "orgadmin1",
        "speciality": "Dermatologist"
    },
    {
        "name": "Dewitt Tandey",
        "username": "dtandey9p",
        "password": "password",
        "phone": 5521185455,
        "gender": "male",
        "docType": "users",
        "role": "patient",
        "age": 32,
        "dob": "9/9/2022",
        "organization": 2,
        "active": true,
        "state": "",
        "country": "Brazil",
        "martialStatus": "Single",
        "address": "PO Box 36617",
        "createdUnder": "aswin",
        "speciality": ""
    },
    {
        "name": "Hilde Lantaph",
        "username": "hlantaph9q",
        "password": "password",
        "phone": 4136757401,
        "gender": "male",
        "docType": "users",
        "role": "patient",
        "age": 73,
        "dob": "4/15/2022",
        "organization": 2,
        "active": true,
        "state": "Massachusetts",
        "country": "United States",
        "martialStatus": "Married",
        "address": "15th Floor",
        "createdUnder": "aswin",
        "speciality": ""
    },
    {
        "name": "Ardith Godlee",
        "username": "agodlee9r",
        "password": "password",
        "phone": 8221343142,
        "gender": "female",
        "docType": "users",
        "role": "patient",
        "age": 27,
        "dob": "3/24/2023",
        "organization": 2,
        "active": true,
        "state": "",
        "country": "China",
        "martialStatus": "Married",
        "address": "17th Floor",
        "createdUnder": "aswin",
        "speciality": ""
    },
    {
        "name": "Marlo Cobden",
        "username": "mcobden9s",
        "password": "password",
        "phone": 1518151008,
        "gender": "male",
        "docType": "users",
        "role": "patient",
        "age": 36,
        "dob": "5/1/2022",
        "organization": 2,
        "active": true,
        "state": "",
        "country": "Thailand",
        "martialStatus": "Single",
        "address": "Room 232",
        "createdUnder": "aswin",
        "speciality": ""
    },
    {
        "name": "Anneliese Featherstonehaugh",
        "username": "afeatherstonehaugh9t",
        "password": "password",
        "phone": 6944672611,
        "gender": "male",
        "docType": "users",
        "role": "patient",
        "age": 80,
        "dob": "6/3/2022",
        "organization": 1,
        "active": true,
        "state": "",
        "country": "Morocco",
        "martialStatus": "Single",
        "address": "Apt 818",
        "createdUnder": "kishore",
        "speciality": ""
    },
    {
        "name": "Drucie Timblett",
        "username": "dtimblett9u",
        "password": "password",
        "phone": 6578138488,
        "gender": "female",
        "docType": "users",
        "role": "doctor",
        "age": 41,
        "dob": "2/26/2023",
        "organization": 2,
        "active": true,
        "state": "",
        "country": "Indonesia",
        "martialStatus": "Married",
        "address": "Apt 796",
        "createdUnder": "orgadmin2",
        "speciality": "Surgeon"
    },
    {
        "name": "Curtice Zanni",
        "username": "czanni9v",
        "password": "password",
        "phone": 9283168994,
        "gender": "female",
        "docType": "users",
        "role": "doctor",
        "age": 80,
        "dob": "7/9/2022",
        "organization": 2,
        "active": true,
        "state": "Stockholm",
        "country": "Sweden",
        "martialStatus": "Single",
        "address": "Apt 552",
        "createdUnder": "orgadmin2",
        "speciality": "Gastroenterologist"
    },
    {
        "name": "Ashlan Bruckent",
        "username": "abruckent9w",
        "password": "password",
        "phone": 9044734143,
        "gender": "male",
        "docType": "users",
        "role": "doctor",
        "age": 90,
        "dob": "10/30/2022",
        "organization": 1,
        "active": true,
        "state": "",
        "country": "Russia",
        "martialStatus": "Single",
        "address": "Suite 9",
        "createdUnder": "orgadmin1",
        "speciality": "Pediatrician"
    },
    {
        "name": "Lorne Roisen",
        "username": "lroisen9x",
        "password": "password",
        "phone": 8783805035,
        "gender": "male",
        "docType": "users",
        "role": "doctor",
        "age": 94,
        "dob": "2/13/2023",
        "organization": 2,
        "active": true,
        "state": "",
        "country": "Russia",
        "martialStatus": "Single",
        "address": "16th Floor",
        "createdUnder": "orgadmin2",
        "speciality": "Endocrinologist"
    },
    {
        "name": "Ronnica Grichukhanov",
        "username": "rgrichukhanov9y",
        "password": "password",
        "phone": 3824187855,
        "gender": "male",
        "docType": "users",
        "role": "doctor",
        "age": 85,
        "dob": "3/5/2023",
        "organization": 1,
        "active": true,
        "state": "",
        "country": "Iran",
        "martialStatus": "Single",
        "address": "Room 660",
        "createdUnder": "orgadmin1",
        "speciality": "Ophthalmologist"
    },
    {
        "name": "Clayson Krochmann",
        "username": "ckrochmann9z",
        "password": "password",
        "phone": 7554602592,
        "gender": "female",
        "docType": "users",
        "role": "patient",
        "age": 49,
        "dob": "7/30/2022",
        "organization": 1,
        "active": true,
        "state": "",
        "country": "China",
        "martialStatus": "Single",
        "address": "Apt 607",
        "createdUnder": "kishore",
        "speciality": ""
    },
    {
        "name": "Marna Hanhard",
        "username": "mhanharda0",
        "password": "password",
        "phone": 9237927132,
        "gender": "male",
        "docType": "users",
        "role": "patient",
        "age": 80,
        "dob": "5/31/2022",
        "organization": 1,
        "active": true,
        "state": "",
        "country": "Indonesia",
        "martialStatus": "Single",
        "address": "Room 1866",
        "createdUnder": "kishore",
        "speciality": ""
    },
    {
        "name": "Alric Seeds",
        "username": "aseedsa1",
        "password": "password",
        "phone": 4609274776,
        "gender": "male",
        "docType": "users",
        "role": "doctor",
        "age": 25,
        "dob": "1/25/2023",
        "organization": 1,
        "active": true,
        "state": "",
        "country": "Indonesia",
        "martialStatus": "Single",
        "address": "Suite 94",
        "createdUnder": "orgadmin1",
        "speciality": "Dermatologist"
    },
    {
        "name": "Judas Crippen",
        "username": "jcrippena2",
        "password": "password",
        "phone": 2392375040,
        "gender": "female",
        "docType": "users",
        "role": "doctor",
        "age": 54,
        "dob": "7/23/2022",
        "organization": 2,
        "active": true,
        "state": "",
        "country": "Burkina Faso",
        "martialStatus": "Single",
        "address": "18th Floor",
        "createdUnder": "orgadmin2",
        "speciality": "Family medicine"
    },
    {
        "name": "Arlie Absolem",
        "username": "aabsolema3",
        "password": "password",
        "phone": 3534016430,
        "gender": "female",
        "docType": "users",
        "role": "doctor",
        "age": 45,
        "dob": "2/21/2023",
        "organization": 2,
        "active": true,
        "state": "",
        "country": "China",
        "martialStatus": "Single",
        "address": "Suite 92",
        "createdUnder": "orgadmin2",
        "speciality": "Endocrinologist"
    },
    {
        "name": "Leanor Hunnisett",
        "username": "lhunnisetta4",
        "password": "password",
        "phone": 4332115062,
        "gender": "male",
        "docType": "users",
        "role": "doctor",
        "age": 91,
        "dob": "4/14/2022",
        "organization": 1,
        "active": true,
        "state": "",
        "country": "Somalia",
        "martialStatus": "Single",
        "address": "9th Floor",
        "createdUnder": "orgadmin1",
        "speciality": "Internal Medicine"
    },
    {
        "name": "Lorita Marcham",
        "username": "lmarchama5",
        "password": "password",
        "phone": 4999059820,
        "gender": "female",
        "docType": "users",
        "role": "patient",
        "age": 72,
        "dob": "11/21/2022",
        "organization": 1,
        "active": true,
        "state": "",
        "country": "Guatemala",
        "martialStatus": "Single",
        "address": "Apt 732",
        "createdUnder": "kishore",
        "speciality": ""
    },
    {
        "name": "Barby Beers",
        "username": "bbeersa6",
        "password": "password",
        "phone": 9121236456,
        "gender": "male",
        "docType": "users",
        "role": "doctor",
        "age": 78,
        "dob": "1/6/2023",
        "organization": 1,
        "active": true,
        "state": "",
        "country": "Indonesia",
        "martialStatus": "Single",
        "address": "7th Floor",
        "createdUnder": "orgadmin1",
        "speciality": "Anesthesiologist"
    },
    {
        "name": "Kimberli Longland",
        "username": "klonglanda7",
        "password": "password",
        "phone": 1166572621,
        "gender": "female",
        "docType": "users",
        "role": "doctor",
        "age": 31,
        "dob": "1/8/2023",
        "organization": 1,
        "active": true,
        "state": "",
        "country": "Slovenia",
        "martialStatus": "Single",
        "address": "Apt 945",
        "createdUnder": "orgadmin1",
        "speciality": "Surgeon"
    },
    {
        "name": "Freda Binding",
        "username": "fbindinga8",
        "password": "password",
        "phone": 7461931687,
        "gender": "male",
        "docType": "users",
        "role": "patient",
        "age": 79,
        "dob": "10/30/2022",
        "organization": 1,
        "active": true,
        "state": "",
        "country": "Indonesia",
        "martialStatus": "Married",
        "address": "Suite 12",
        "createdUnder": "kishore",
        "speciality": ""
    },
    {
        "name": "Clerc Beedon",
        "username": "cbeedona9",
        "password": "password",
        "phone": 9066177610,
        "gender": "female",
        "docType": "users",
        "role": "patient",
        "age": 28,
        "dob": "9/25/2022",
        "organization": 1,
        "active": true,
        "state": "",
        "country": "Poland",
        "martialStatus": "Married",
        "address": "Room 822",
        "createdUnder": "kishore",
        "speciality": ""
    },
    {
        "name": "Goldie Armour",
        "username": "garmouraa",
        "password": "password",
        "phone": 5193064993,
        "gender": "female",
        "docType": "users",
        "role": "patient",
        "age": 57,
        "dob": "4/20/2022",
        "organization": 2,
        "active": true,
        "state": "",
        "country": "Peru",
        "martialStatus": "Single",
        "address": "8th Floor",
        "createdUnder": "aswin",
        "speciality": ""
    },
    {
        "name": "Rafaellle Farnin",
        "username": "rfarninab",
        "password": "password",
        "phone": 8114714698,
        "gender": "female",
        "docType": "users",
        "role": "doctor",
        "age": 64,
        "dob": "4/30/2022",
        "organization": 1,
        "active": true,
        "state": "",
        "country": "China",
        "martialStatus": "Married",
        "address": "Room 1964",
        "createdUnder": "orgadmin1",
        "speciality": "Cardiologist"
    },
    {
        "name": "Farica Attrie",
        "username": "fattrieac",
        "password": "password",
        "phone": 3012670412,
        "gender": "male",
        "docType": "users",
        "role": "doctor",
        "age": 55,
        "dob": "12/5/2022",
        "organization": 2,
        "active": true,
        "state": "Île-de-France",
        "country": "France",
        "martialStatus": "Married",
        "address": "4th Floor",
        "createdUnder": "orgadmin2",
        "speciality": "Anesthesiologist"
    },
    {
        "name": "Louisette Tarte",
        "username": "ltartead",
        "password": "password",
        "phone": 4932246998,
        "gender": "male",
        "docType": "users",
        "role": "patient",
        "age": 59,
        "dob": "7/30/2022",
        "organization": 1,
        "active": true,
        "state": "",
        "country": "China",
        "martialStatus": "Married",
        "address": "Room 1755",
        "createdUnder": "kishore",
        "speciality": ""
    },
    {
        "name": "Stephani Abram",
        "username": "sabramae",
        "password": "password",
        "phone": 7563530140,
        "gender": "female",
        "docType": "users",
        "role": "doctor",
        "age": 55,
        "dob": "2/23/2023",
        "organization": 1,
        "active": true,
        "state": "",
        "country": "Brazil",
        "martialStatus": "Single",
        "address": "Room 1139",
        "createdUnder": "orgadmin1",
        "speciality": "Physician executive"
    },
    {
        "name": "Nobe Akess",
        "username": "nakessaf",
        "password": "password",
        "phone": 1445427555,
        "gender": "female",
        "docType": "users",
        "role": "patient",
        "age": 48,
        "dob": "12/10/2022",
        "organization": 1,
        "active": true,
        "state": "Faro",
        "country": "Portugal",
        "martialStatus": "Married",
        "address": "PO Box 38366",
        "createdUnder": "kishore",
        "speciality": ""
    },
    {
        "name": "Janith Doers",
        "username": "jdoersag",
        "password": "password",
        "phone": 7612167649,
        "gender": "male",
        "docType": "users",
        "role": "doctor",
        "age": 67,
        "dob": "11/13/2022",
        "organization": 1,
        "active": true,
        "state": "",
        "country": "Sierra Leone",
        "martialStatus": "Single",
        "address": "Suite 2",
        "createdUnder": "orgadmin1",
        "speciality": "Surgeon"
    },
    {
        "name": "Daryl McLeish",
        "username": "dmcleishah",
        "password": "password",
        "phone": 6816933201,
        "gender": "male",
        "docType": "users",
        "role": "doctor",
        "age": 10,
        "dob": "9/9/2022",
        "organization": 2,
        "active": true,
        "state": "Västmanland",
        "country": "Sweden",
        "martialStatus": "Single",
        "address": "Apt 346",
        "createdUnder": "orgadmin2",
        "speciality": "Otolaryngologist"
    },
    {
        "name": "Clarie Burberye",
        "username": "cburberyeai",
        "password": "password",
        "phone": 8364861247,
        "gender": "female",
        "docType": "users",
        "role": "doctor",
        "age": 23,
        "dob": "8/29/2022",
        "organization": 2,
        "active": true,
        "state": "",
        "country": "Japan",
        "martialStatus": "Single",
        "address": "PO Box 86667",
        "createdUnder": "orgadmin2",
        "speciality": "Ophthalmologist"
    },
    {
        "name": "Ferris Welds",
        "username": "fweldsaj",
        "password": "password",
        "phone": 9272620618,
        "gender": "female",
        "docType": "users",
        "role": "patient",
        "age": 4,
        "dob": "11/11/2022",
        "organization": 1,
        "active": true,
        "state": "",
        "country": "China",
        "martialStatus": "Single",
        "address": "PO Box 11037",
        "createdUnder": "kishore",
        "speciality": ""
    },
    {
        "name": "Lina Bleakman",
        "username": "lbleakmanak",
        "password": "password",
        "phone": 5883264487,
        "gender": "male",
        "docType": "users",
        "role": "doctor",
        "age": 6,
        "dob": "5/17/2022",
        "organization": 1,
        "active": true,
        "state": "",
        "country": "China",
        "martialStatus": "Married",
        "address": "PO Box 81842",
        "createdUnder": "orgadmin1",
        "speciality": "Anesthesiologist"
    },
    {
        "name": "Damara Golborne",
        "username": "dgolborneal",
        "password": "password",
        "phone": 5053201049,
        "gender": "male",
        "docType": "users",
        "role": "doctor",
        "age": 16,
        "dob": "5/9/2022",
        "organization": 1,
        "active": true,
        "state": "",
        "country": "Poland",
        "martialStatus": "Single",
        "address": "18th Floor",
        "createdUnder": "orgadmin1",
        "speciality": "Infectious disease"
    },
    {
        "name": "Babs Finlow",
        "username": "bfinlowam",
        "password": "password",
        "phone": 4354663012,
        "gender": "female",
        "docType": "users",
        "role": "doctor",
        "age": 14,
        "dob": "10/17/2022",
        "organization": 2,
        "active": true,
        "state": "Setúbal",
        "country": "Portugal",
        "martialStatus": "Married",
        "address": "Suite 62",
        "createdUnder": "orgadmin2",
        "speciality": "Family medicine"
    },
    {
        "name": "Tiphanie Wavell",
        "username": "twavellan",
        "password": "password",
        "phone": 3776773143,
        "gender": "female",
        "docType": "users",
        "role": "patient",
        "age": 100,
        "dob": "5/31/2022",
        "organization": 2,
        "active": true,
        "state": "",
        "country": "Kazakhstan",
        "martialStatus": "Single",
        "address": "16th Floor",
        "createdUnder": "aswin",
        "speciality": ""
    },
    {
        "name": "Belia De Caville",
        "username": "bdeao",
        "password": "password",
        "phone": 7567590772,
        "gender": "male",
        "docType": "users",
        "role": "doctor",
        "age": 9,
        "dob": "8/5/2022",
        "organization": 1,
        "active": true,
        "state": "",
        "country": "Argentina",
        "martialStatus": "Single",
        "address": "PO Box 96576",
        "createdUnder": "orgadmin1",
        "speciality": "Pediatrician"
    },
    {
        "name": "Rance Arenson",
        "username": "rarensonap",
        "password": "password",
        "phone": 7291663161,
        "gender": "male",
        "docType": "users",
        "role": "patient",
        "age": 41,
        "dob": "12/6/2022",
        "organization": 1,
        "active": true,
        "state": "",
        "country": "Brazil",
        "martialStatus": "Married",
        "address": "Suite 25",
        "createdUnder": "kishore",
        "speciality": ""
    },
    {
        "name": "Tamma Dabel",
        "username": "tdabelaq",
        "password": "password",
        "phone": 6095436788,
        "gender": "male",
        "docType": "users",
        "role": "doctor",
        "age": 43,
        "dob": "10/27/2022",
        "organization": 2,
        "active": true,
        "state": "",
        "country": "China",
        "martialStatus": "Married",
        "address": "Room 463",
        "createdUnder": "orgadmin2",
        "speciality": "Nephrologist"
    },
    {
        "name": "Nate Lound",
        "username": "nloundar",
        "password": "password",
        "phone": 9798828214,
        "gender": "male",
        "docType": "users",
        "role": "patient",
        "age": 47,
        "dob": "1/1/2023",
        "organization": 1,
        "active": true,
        "state": "",
        "country": "Tunisia",
        "martialStatus": "Married",
        "address": "Room 27",
        "createdUnder": "kishore",
        "speciality": ""
    },
    {
        "name": "Torey Marrow",
        "username": "tmarrowas",
        "password": "password",
        "phone": 5015692552,
        "gender": "male",
        "docType": "users",
        "role": "patient",
        "age": 84,
        "dob": "6/19/2022",
        "organization": 2,
        "active": true,
        "state": "",
        "country": "Argentina",
        "martialStatus": "Married",
        "address": "Suite 3",
        "createdUnder": "aswin",
        "speciality": ""
    },
    {
        "name": "Braden Errichelli",
        "username": "berrichelliat",
        "password": "password",
        "phone": 1911017887,
        "gender": "male",
        "docType": "users",
        "role": "patient",
        "age": 17,
        "dob": "7/15/2022",
        "organization": 2,
        "active": true,
        "state": "Viseu",
        "country": "Portugal",
        "martialStatus": "Married",
        "address": "PO Box 86493",
        "createdUnder": "aswin",
        "speciality": ""
    },
    {
        "name": "Dario Yuill",
        "username": "dyuillau",
        "password": "password",
        "phone": 3631980812,
        "gender": "male",
        "docType": "users",
        "role": "doctor",
        "age": 87,
        "dob": "1/1/2023",
        "organization": 2,
        "active": true,
        "state": "",
        "country": "Malawi",
        "martialStatus": "Single",
        "address": "Suite 95",
        "createdUnder": "orgadmin2",
        "speciality": "Endocrinologist"
    },
    {
        "name": "Dario Burnie",
        "username": "dburnieav",
        "password": "password",
        "phone": 1418697259,
        "gender": "female",
        "docType": "users",
        "role": "patient",
        "age": 83,
        "dob": "7/16/2022",
        "organization": 2,
        "active": true,
        "state": "",
        "country": "China",
        "martialStatus": "Single",
        "address": "5th Floor",
        "createdUnder": "aswin",
        "speciality": ""
    },
    {
        "name": "Viva Fermin",
        "username": "vferminaw",
        "password": "password",
        "phone": 6341520022,
        "gender": "female",
        "docType": "users",
        "role": "doctor",
        "age": 29,
        "dob": "2/3/2023",
        "organization": 2,
        "active": true,
        "state": "",
        "country": "Indonesia",
        "martialStatus": "Single",
        "address": "Apt 1022",
        "createdUnder": "orgadmin2",
        "speciality": "Otolaryngologist"
    },
    {
        "name": "Rafaelita Learned",
        "username": "rlearnedax",
        "password": "password",
        "phone": 7206491680,
        "gender": "female",
        "docType": "users",
        "role": "patient",
        "age": 86,
        "dob": "2/26/2023",
        "organization": 1,
        "active": true,
        "state": "",
        "country": "Nigeria",
        "martialStatus": "Single",
        "address": "PO Box 43047",
        "createdUnder": "kishore",
        "speciality": ""
    },
    {
        "name": "Jeni Tamblyn",
        "username": "jtamblynay",
        "password": "password",
        "phone": 1887114317,
        "gender": "male",
        "docType": "users",
        "role": "patient",
        "age": 58,
        "dob": "3/22/2023",
        "organization": 1,
        "active": true,
        "state": "",
        "country": "Finland",
        "martialStatus": "Single",
        "address": "3rd Floor",
        "createdUnder": "kishore",
        "speciality": ""
    },
    {
        "name": "Theodore Duchesne",
        "username": "tduchesneaz",
        "password": "password",
        "phone": 8767461837,
        "gender": "female",
        "docType": "users",
        "role": "patient",
        "age": 21,
        "dob": "10/9/2022",
        "organization": 1,
        "active": true,
        "state": "",
        "country": "Indonesia",
        "martialStatus": "Single",
        "address": "Room 1478",
        "createdUnder": "kishore",
        "speciality": ""
    },
    {
        "name": "Brigham Reolfo",
        "username": "breolfob0",
        "password": "password",
        "phone": 5999575950,
        "gender": "female",
        "docType": "users",
        "role": "patient",
        "age": 42,
        "dob": "12/28/2022",
        "organization": 1,
        "active": true,
        "state": "",
        "country": "Indonesia",
        "martialStatus": "Single",
        "address": "12th Floor",
        "createdUnder": "kishore",
        "speciality": ""
    },
    {
        "name": "Kelsy Maudett",
        "username": "kmaudettb1",
        "password": "password",
        "phone": 2121377566,
        "gender": "male",
        "docType": "users",
        "role": "patient",
        "age": 92,
        "dob": "11/6/2022",
        "organization": 1,
        "active": true,
        "state": "Pr",
        "country": "Puerto Rico",
        "martialStatus": "Married",
        "address": "1st Floor",
        "createdUnder": "kishore",
        "speciality": ""
    },
    {
        "name": "Salem Langtry",
        "username": "slangtryb2",
        "password": "password",
        "phone": 8442757871,
        "gender": "female",
        "docType": "users",
        "role": "patient",
        "age": 20,
        "dob": "6/17/2022",
        "organization": 2,
        "active": true,
        "state": "",
        "country": "China",
        "martialStatus": "Single",
        "address": "Room 1896",
        "createdUnder": "aswin",
        "speciality": ""
    },
    {
        "name": "Denyse Siseland",
        "username": "dsiselandb3",
        "password": "password",
        "phone": 3729549913,
        "gender": "female",
        "docType": "users",
        "role": "patient",
        "age": 64,
        "dob": "11/28/2022",
        "organization": 2,
        "active": true,
        "state": "",
        "country": "Argentina",
        "martialStatus": "Single",
        "address": "Apt 146",
        "createdUnder": "aswin",
        "speciality": ""
    },
    {
        "name": "Wiley Ramirez",
        "username": "wramirezb4",
        "password": "password",
        "phone": 7359425604,
        "gender": "female",
        "docType": "users",
        "role": "patient",
        "age": 8,
        "dob": "11/29/2022",
        "organization": 1,
        "active": true,
        "state": "",
        "country": "Vietnam",
        "martialStatus": "Single",
        "address": "Room 893",
        "createdUnder": "kishore",
        "speciality": ""
    },
    {
        "name": "Dino Beazer",
        "username": "dbeazerb5",
        "password": "password",
        "phone": 3053354360,
        "gender": "female",
        "docType": "users",
        "role": "patient",
        "age": 45,
        "dob": "6/25/2022",
        "organization": 1,
        "active": true,
        "state": "",
        "country": "Russia",
        "martialStatus": "Single",
        "address": "3rd Floor",
        "createdUnder": "kishore",
        "speciality": ""
    },
    {
        "name": "Gwenni Seifert",
        "username": "gseifertb6",
        "password": "password",
        "phone": 6239782567,
        "gender": "male",
        "docType": "users",
        "role": "patient",
        "age": 70,
        "dob": "3/6/2023",
        "organization": 2,
        "active": true,
        "state": "",
        "country": "China",
        "martialStatus": "Single",
        "address": "Apt 1286",
        "createdUnder": "aswin",
        "speciality": ""
    },
    {
        "name": "Arly Welbrock",
        "username": "awelbrockb7",
        "password": "password",
        "phone": 6726037512,
        "gender": "female",
        "docType": "users",
        "role": "doctor",
        "age": 15,
        "dob": "10/27/2022",
        "organization": 1,
        "active": true,
        "state": "Braga",
        "country": "Portugal",
        "martialStatus": "Married",
        "address": "Room 872",
        "createdUnder": "orgadmin1",
        "speciality": "Oncologist"
    },
    {
        "name": "Anna Cathersides",
        "username": "acathersidesb8",
        "password": "password",
        "phone": 6289589050,
        "gender": "female",
        "docType": "users",
        "role": "patient",
        "age": 58,
        "dob": "7/17/2022",
        "organization": 1,
        "active": true,
        "state": "",
        "country": "Brazil",
        "martialStatus": "Single",
        "address": "7th Floor",
        "createdUnder": "kishore",
        "speciality": ""
    },
    {
        "name": "Peterus Snary",
        "username": "psnaryb9",
        "password": "password",
        "phone": 1696596469,
        "gender": "male",
        "docType": "users",
        "role": "patient",
        "age": 92,
        "dob": "7/12/2022",
        "organization": 2,
        "active": true,
        "state": "",
        "country": "China",
        "martialStatus": "Single",
        "address": "Room 1385",
        "createdUnder": "aswin",
        "speciality": ""
    },
    {
        "name": "Filberte Hayer",
        "username": "fhayerba",
        "password": "password",
        "phone": 5349351777,
        "gender": "female",
        "docType": "users",
        "role": "patient",
        "age": 28,
        "dob": "11/24/2022",
        "organization": 2,
        "active": true,
        "state": "",
        "country": "Israel",
        "martialStatus": "Married",
        "address": "PO Box 79094",
        "createdUnder": "aswin",
        "speciality": ""
    },
    {
        "name": "Cirilo Birrane",
        "username": "cbirranebb",
        "password": "password",
        "phone": 6229945918,
        "gender": "female",
        "docType": "users",
        "role": "doctor",
        "age": 22,
        "dob": "6/24/2022",
        "organization": 1,
        "active": true,
        "state": "",
        "country": "Brazil",
        "martialStatus": "Married",
        "address": "12th Floor",
        "createdUnder": "orgadmin1",
        "speciality": "Dermatologist"
    },
    {
        "name": "Boyd Decayette",
        "username": "bdecayettebc",
        "password": "password",
        "phone": 4891301615,
        "gender": "female",
        "docType": "users",
        "role": "patient",
        "age": 97,
        "dob": "2/11/2023",
        "organization": 2,
        "active": true,
        "state": "Oslo",
        "country": "Norway",
        "martialStatus": "Single",
        "address": "14th Floor",
        "createdUnder": "aswin",
        "speciality": ""
    },
    {
        "name": "Cornall Lemin",
        "username": "cleminbd",
        "password": "password",
        "phone": 8429133117,
        "gender": "female",
        "docType": "users",
        "role": "patient",
        "age": 3,
        "dob": "3/9/2023",
        "organization": 2,
        "active": true,
        "state": "",
        "country": "China",
        "martialStatus": "Married",
        "address": "PO Box 81835",
        "createdUnder": "aswin",
        "speciality": ""
    },
    {
        "name": "Carlita Shovell",
        "username": "cshovellbe",
        "password": "password",
        "phone": 7777314717,
        "gender": "male",
        "docType": "users",
        "role": "doctor",
        "age": 99,
        "dob": "1/22/2023",
        "organization": 2,
        "active": true,
        "state": "",
        "country": "Russia",
        "martialStatus": "Single",
        "address": "Apt 434",
        "createdUnder": "orgadmin2",
        "speciality": "Radiologist"
    },
    {
        "name": "Nadiya McCandie",
        "username": "nmccandiebf",
        "password": "password",
        "phone": 5185906022,
        "gender": "male",
        "docType": "users",
        "role": "doctor",
        "age": 80,
        "dob": "12/6/2022",
        "organization": 2,
        "active": true,
        "state": "",
        "country": "China",
        "martialStatus": "Married",
        "address": "Suite 33",
        "createdUnder": "orgadmin2",
        "speciality": "Endocrinologist"
    },
    {
        "name": "Dorita Benesevich",
        "username": "dbenesevichbg",
        "password": "password",
        "phone": 3778157370,
        "gender": "female",
        "docType": "users",
        "role": "doctor",
        "age": 9,
        "dob": "11/1/2022",
        "organization": 2,
        "active": true,
        "state": "",
        "country": "Philippines",
        "martialStatus": "Married",
        "address": "PO Box 52008",
        "createdUnder": "orgadmin2",
        "speciality": "Nephrologist"
    },
    {
        "name": "Calvin Reen",
        "username": "creenbh",
        "password": "password",
        "phone": 8536609404,
        "gender": "male",
        "docType": "users",
        "role": "patient",
        "age": 22,
        "dob": "10/15/2022",
        "organization": 2,
        "active": true,
        "state": "Beja",
        "country": "Portugal",
        "martialStatus": "Single",
        "address": "Apt 1564",
        "createdUnder": "aswin",
        "speciality": ""
    },
    {
        "name": "Barri La Rosa",
        "username": "blabi",
        "password": "password",
        "phone": 4477105944,
        "gender": "male",
        "docType": "users",
        "role": "patient",
        "age": 42,
        "dob": "6/13/2022",
        "organization": 1,
        "active": true,
        "state": "",
        "country": "Bangladesh",
        "martialStatus": "Married",
        "address": "PO Box 40688",
        "createdUnder": "kishore",
        "speciality": ""
    },
    {
        "name": "Lemmy Peacocke",
        "username": "lpeacockebj",
        "password": "password",
        "phone": 1692331680,
        "gender": "male",
        "docType": "users",
        "role": "patient",
        "age": 45,
        "dob": "7/28/2022",
        "organization": 1,
        "active": true,
        "state": "",
        "country": "Greece",
        "martialStatus": "Single",
        "address": "Apt 474",
        "createdUnder": "kishore",
        "speciality": ""
    },
    {
        "name": "Iona Emmison",
        "username": "iemmisonbk",
        "password": "password",
        "phone": 2266036793,
        "gender": "male",
        "docType": "users",
        "role": "patient",
        "age": 95,
        "dob": "1/12/2023",
        "organization": 2,
        "active": true,
        "state": "",
        "country": "China",
        "martialStatus": "Single",
        "address": "Room 1886",
        "createdUnder": "aswin",
        "speciality": ""
    },
    {
        "name": "Friedrick Matthessen",
        "username": "fmatthessenbl",
        "password": "password",
        "phone": 1229818393,
        "gender": "male",
        "docType": "users",
        "role": "patient",
        "age": 56,
        "dob": "1/28/2023",
        "organization": 2,
        "active": true,
        "state": "",
        "country": "China",
        "martialStatus": "Married",
        "address": "Room 64",
        "createdUnder": "aswin",
        "speciality": ""
    },
    {
        "name": "Giacomo Daykin",
        "username": "gdaykinbm",
        "password": "password",
        "phone": 5531884095,
        "gender": "female",
        "docType": "users",
        "role": "patient",
        "age": 61,
        "dob": "9/2/2022",
        "organization": 1,
        "active": true,
        "state": "",
        "country": "Slovenia",
        "martialStatus": "Single",
        "address": "Suite 39",
        "createdUnder": "kishore",
        "speciality": ""
    },
    {
        "name": "Teodorico Mawdsley",
        "username": "tmawdsleybn",
        "password": "password",
        "phone": 3086385057,
        "gender": "female",
        "docType": "users",
        "role": "patient",
        "age": 22,
        "dob": "6/6/2022",
        "organization": 1,
        "active": true,
        "state": "",
        "country": "China",
        "martialStatus": "Single",
        "address": "Room 1526",
        "createdUnder": "kishore",
        "speciality": ""
    },
    {
        "name": "Emanuel Chasemore",
        "username": "echasemorebo",
        "password": "password",
        "phone": 4955194936,
        "gender": "male",
        "docType": "users",
        "role": "doctor",
        "age": 63,
        "dob": "11/11/2022",
        "organization": 2,
        "active": true,
        "state": "",
        "country": "China",
        "martialStatus": "Married",
        "address": "Apt 633",
        "createdUnder": "orgadmin2",
        "speciality": "Dermatologist"
    },
    {
        "name": "Georgiana Britten",
        "username": "gbrittenbp",
        "password": "password",
        "phone": 6645227159,
        "gender": "female",
        "docType": "users",
        "role": "patient",
        "age": 18,
        "dob": "3/20/2023",
        "organization": 1,
        "active": true,
        "state": "",
        "country": "China",
        "martialStatus": "Married",
        "address": "5th Floor",
        "createdUnder": "kishore",
        "speciality": ""
    },
    {
        "name": "Nonna Kerrane",
        "username": "nkerranebq",
        "password": "password",
        "phone": 2546523224,
        "gender": "male",
        "docType": "users",
        "role": "patient",
        "age": 56,
        "dob": "3/17/2023",
        "organization": 1,
        "active": true,
        "state": "",
        "country": "Japan",
        "martialStatus": "Single",
        "address": "14th Floor",
        "createdUnder": "kishore",
        "speciality": ""
    },
    {
        "name": "Myron Phillips",
        "username": "mphillipsbr",
        "password": "password",
        "phone": 1793846889,
        "gender": "female",
        "docType": "users",
        "role": "patient",
        "age": 15,
        "dob": "2/5/2023",
        "organization": 1,
        "active": true,
        "state": "",
        "country": "Indonesia",
        "martialStatus": "Married",
        "address": "Suite 1",
        "createdUnder": "kishore",
        "speciality": ""
    },
    {
        "name": "Gian Gaggen",
        "username": "ggaggenbs",
        "password": "password",
        "phone": 4136989459,
        "gender": "female",
        "docType": "users",
        "role": "patient",
        "age": 87,
        "dob": "6/23/2022",
        "organization": 1,
        "active": true,
        "state": "",
        "country": "Indonesia",
        "martialStatus": "Single",
        "address": "Apt 49",
        "createdUnder": "kishore",
        "speciality": ""
    },
    {
        "name": "Lise Cearley",
        "username": "lcearleybt",
        "password": "password",
        "phone": 1726793558,
        "gender": "female",
        "docType": "users",
        "role": "patient",
        "age": 85,
        "dob": "12/4/2022",
        "organization": 2,
        "active": true,
        "state": "",
        "country": "Colombia",
        "martialStatus": "Married",
        "address": "Suite 42",
        "createdUnder": "aswin",
        "speciality": ""
    },
    {
        "name": "Saxon Roseburgh",
        "username": "sroseburghbu",
        "password": "password",
        "phone": 2022641826,
        "gender": "male",
        "docType": "users",
        "role": "doctor",
        "age": 11,
        "dob": "3/30/2022",
        "organization": 2,
        "active": true,
        "state": "",
        "country": "China",
        "martialStatus": "Married",
        "address": "1st Floor",
        "createdUnder": "orgadmin2",
        "speciality": "Oncologist"
    },
    {
        "name": "Bryce Beades",
        "username": "bbeadesbv",
        "password": "password",
        "phone": 3153196003,
        "gender": "female",
        "docType": "users",
        "role": "patient",
        "age": 82,
        "dob": "10/21/2022",
        "organization": 2,
        "active": true,
        "state": "",
        "country": "China",
        "martialStatus": "Married",
        "address": "Apt 1748",
        "createdUnder": "aswin",
        "speciality": ""
    },
    {
        "name": "Doralin Billie",
        "username": "dbilliebw",
        "password": "password",
        "phone": 6659430724,
        "gender": "male",
        "docType": "users",
        "role": "patient",
        "age": 41,
        "dob": "7/23/2022",
        "organization": 2,
        "active": true,
        "state": "",
        "country": "Colombia",
        "martialStatus": "Married",
        "address": "Apt 1481",
        "createdUnder": "aswin",
        "speciality": ""
    },
    {
        "name": "Jory Peregrine",
        "username": "jperegrinebx",
        "password": "password",
        "phone": 8341373155,
        "gender": "female",
        "docType": "users",
        "role": "patient",
        "age": 81,
        "dob": "12/15/2022",
        "organization": 1,
        "active": true,
        "state": "",
        "country": "Sri Lanka",
        "martialStatus": "Single",
        "address": "7th Floor",
        "createdUnder": "kishore",
        "speciality": ""
    },
    {
        "name": "Diarmid Luciani",
        "username": "dlucianiby",
        "password": "password",
        "phone": 9089585477,
        "gender": "male",
        "docType": "users",
        "role": "patient",
        "age": 92,
        "dob": "10/1/2022",
        "organization": 2,
        "active": true,
        "state": "Mecklenburg-Vorpommern",
        "country": "Germany",
        "martialStatus": "Married",
        "address": "5th Floor",
        "createdUnder": "aswin",
        "speciality": ""
    },
    {
        "name": "Iosep Dacey",
        "username": "idaceybz",
        "password": "password",
        "phone": 4807835437,
        "gender": "male",
        "docType": "users",
        "role": "doctor",
        "age": 33,
        "dob": "6/23/2022",
        "organization": 1,
        "active": true,
        "state": "",
        "country": "Zimbabwe",
        "martialStatus": "Married",
        "address": "Apt 1565",
        "createdUnder": "orgadmin1",
        "speciality": "Cardiologist"
    },
    {
        "name": "Davis Fust",
        "username": "dfustc0",
        "password": "password",
        "phone": 3504616728,
        "gender": "male",
        "docType": "users",
        "role": "patient",
        "age": 32,
        "dob": "1/30/2023",
        "organization": 2,
        "active": true,
        "state": "",
        "country": "Russia",
        "martialStatus": "Single",
        "address": "Suite 45",
        "createdUnder": "aswin",
        "speciality": ""
    },
    {
        "name": "Aridatha Cadagan",
        "username": "acadaganc1",
        "password": "password",
        "phone": 7151244795,
        "gender": "male",
        "docType": "users",
        "role": "patient",
        "age": 7,
        "dob": "5/24/2022",
        "organization": 2,
        "active": true,
        "state": "",
        "country": "Ukraine",
        "martialStatus": "Married",
        "address": "Apt 1279",
        "createdUnder": "aswin",
        "speciality": ""
    },
    {
        "name": "Cary Congrave",
        "username": "ccongravec2",
        "password": "password",
        "phone": 3867847014,
        "gender": "female",
        "docType": "users",
        "role": "doctor",
        "age": 96,
        "dob": "11/21/2022",
        "organization": 1,
        "active": true,
        "state": "",
        "country": "Poland",
        "martialStatus": "Single",
        "address": "Suite 52",
        "createdUnder": "orgadmin1",
        "speciality": "Pediatrician"
    },
    {
        "name": "Rene Shellum",
        "username": "rshellumc3",
        "password": "password",
        "phone": 8146145157,
        "gender": "female",
        "docType": "users",
        "role": "patient",
        "age": 19,
        "dob": "5/20/2022",
        "organization": 1,
        "active": true,
        "state": "",
        "country": "China",
        "martialStatus": "Married",
        "address": "Suite 8",
        "createdUnder": "kishore",
        "speciality": ""
    },
    {
        "name": "Letizia Brocklehurst",
        "username": "lbrocklehurstc4",
        "password": "password",
        "phone": 8076282027,
        "gender": "female",
        "docType": "users",
        "role": "patient",
        "age": 98,
        "dob": "8/8/2022",
        "organization": 2,
        "active": true,
        "state": "",
        "country": "China",
        "martialStatus": "Married",
        "address": "Suite 26",
        "createdUnder": "aswin",
        "speciality": ""
    },
    {
        "name": "Sanders Howsin",
        "username": "showsinc5",
        "password": "password",
        "phone": 5541278232,
        "gender": "male",
        "docType": "users",
        "role": "doctor",
        "age": 56,
        "dob": "6/5/2022",
        "organization": 2,
        "active": true,
        "state": "",
        "country": "Cameroon",
        "martialStatus": "Married",
        "address": "5th Floor",
        "createdUnder": "orgadmin2",
        "speciality": "Otolaryngologist"
    },
    {
        "name": "Ulrich Hoppner",
        "username": "uhoppnerc6",
        "password": "password",
        "phone": 3533803190,
        "gender": "male",
        "docType": "users",
        "role": "doctor",
        "age": 81,
        "dob": "1/19/2023",
        "organization": 1,
        "active": true,
        "state": "",
        "country": "Czech Republic",
        "martialStatus": "Married",
        "address": "Room 1192",
        "createdUnder": "orgadmin1",
        "speciality": "Pulmonologist"
    },
    {
        "name": "Elenore Petyt",
        "username": "epetytc7",
        "password": "password",
        "phone": 8255140729,
        "gender": "female",
        "docType": "users",
        "role": "doctor",
        "age": 69,
        "dob": "4/27/2022",
        "organization": 1,
        "active": true,
        "state": "",
        "country": "China",
        "martialStatus": "Single",
        "address": "Apt 1574",
        "createdUnder": "orgadmin1",
        "speciality": "Family medicine"
    },
    {
        "name": "Olenolin Towe",
        "username": "otowec8",
        "password": "password",
        "phone": 7062788815,
        "gender": "female",
        "docType": "users",
        "role": "doctor",
        "age": 85,
        "dob": "9/17/2022",
        "organization": 2,
        "active": true,
        "state": "",
        "country": "Indonesia",
        "martialStatus": "Single",
        "address": "Apt 629",
        "createdUnder": "orgadmin2",
        "speciality": "Oncologist"
    },
    {
        "name": "Davide De Micoli",
        "username": "ddec9",
        "password": "password",
        "phone": 1748785948,
        "gender": "female",
        "docType": "users",
        "role": "doctor",
        "age": 76,
        "dob": "3/1/2023",
        "organization": 2,
        "active": true,
        "state": "",
        "country": "Russia",
        "martialStatus": "Married",
        "address": "Room 1222",
        "createdUnder": "orgadmin2",
        "speciality": "Otolaryngologist"
    },
    {
        "name": "Brigitta Joe",
        "username": "bjoeca",
        "password": "password",
        "phone": 1244819353,
        "gender": "female",
        "docType": "users",
        "role": "patient",
        "age": 78,
        "dob": "6/12/2022",
        "organization": 2,
        "active": true,
        "state": "",
        "country": "China",
        "martialStatus": "Single",
        "address": "PO Box 66264",
        "createdUnder": "aswin",
        "speciality": ""
    },
    {
        "name": "Drona Facey",
        "username": "dfaceycb",
        "password": "password",
        "phone": 1203993470,
        "gender": "female",
        "docType": "users",
        "role": "doctor",
        "age": 4,
        "dob": "6/17/2022",
        "organization": 1,
        "active": true,
        "state": "",
        "country": "Russia",
        "martialStatus": "Married",
        "address": "Suite 32",
        "createdUnder": "orgadmin1",
        "speciality": "Neurologist"
    },
    {
        "name": "Rozalin Shackesby",
        "username": "rshackesbycc",
        "password": "password",
        "phone": 5017098815,
        "gender": "male",
        "docType": "users",
        "role": "patient",
        "age": 39,
        "dob": "4/3/2022",
        "organization": 1,
        "active": true,
        "state": "Arkansas",
        "country": "United States",
        "martialStatus": "Single",
        "address": "13th Floor",
        "createdUnder": "kishore",
        "speciality": ""
    },
    {
        "name": "Corny Dyte",
        "username": "cdytecd",
        "password": "password",
        "phone": 3182135373,
        "gender": "female",
        "docType": "users",
        "role": "patient",
        "age": 50,
        "dob": "4/29/2022",
        "organization": 1,
        "active": true,
        "state": "",
        "country": "Peru",
        "martialStatus": "Married",
        "address": "Apt 8",
        "createdUnder": "kishore",
        "speciality": ""
    },
    {
        "name": "Tracie Terzo",
        "username": "tterzoce",
        "password": "password",
        "phone": 4434374896,
        "gender": "female",
        "docType": "users",
        "role": "doctor",
        "age": 59,
        "dob": "11/6/2022",
        "organization": 1,
        "active": true,
        "state": "",
        "country": "Indonesia",
        "martialStatus": "Married",
        "address": "9th Floor",
        "createdUnder": "orgadmin1",
        "speciality": "Endocrinologist"
    },
    {
        "name": "Yolanda Bastian",
        "username": "ybastiancf",
        "password": "password",
        "phone": 1616092803,
        "gender": "male",
        "docType": "users",
        "role": "doctor",
        "age": 47,
        "dob": "1/25/2023",
        "organization": 1,
        "active": true,
        "state": "",
        "country": "Thailand",
        "martialStatus": "Married",
        "address": "Apt 1879",
        "createdUnder": "orgadmin1",
        "speciality": "Psychiatrist"
    },
    {
        "name": "Jsandye Archdeacon",
        "username": "jarchdeaconcg",
        "password": "password",
        "phone": 7196462568,
        "gender": "female",
        "docType": "users",
        "role": "doctor",
        "age": 81,
        "dob": "1/23/2023",
        "organization": 1,
        "active": true,
        "state": "",
        "country": "Russia",
        "martialStatus": "Married",
        "address": "PO Box 94183",
        "createdUnder": "orgadmin1",
        "speciality": "Infectious disease"
    },
    {
        "name": "Davine Kahen",
        "username": "dkahench",
        "password": "password",
        "phone": 4357212503,
        "gender": "female",
        "docType": "users",
        "role": "doctor",
        "age": 9,
        "dob": "11/27/2022",
        "organization": 2,
        "active": true,
        "state": "",
        "country": "Russia",
        "martialStatus": "Married",
        "address": "PO Box 65813",
        "createdUnder": "orgadmin2",
        "speciality": "Pediatrician"
    },
    {
        "name": "Correy Graddell",
        "username": "cgraddellci",
        "password": "password",
        "phone": 2252442433,
        "gender": "female",
        "docType": "users",
        "role": "patient",
        "age": 5,
        "dob": "3/29/2022",
        "organization": 2,
        "active": true,
        "state": "",
        "country": "Brazil",
        "martialStatus": "Married",
        "address": "Room 952",
        "createdUnder": "aswin",
        "speciality": ""
    },
    {
        "name": "Felita O'Neary",
        "username": "fonearycj",
        "password": "password",
        "phone": 8023194031,
        "gender": "male",
        "docType": "users",
        "role": "patient",
        "age": 29,
        "dob": "6/10/2022",
        "organization": 1,
        "active": true,
        "state": "Rogaland",
        "country": "Norway",
        "martialStatus": "Single",
        "address": "Room 1291",
        "createdUnder": "kishore",
        "speciality": ""
    },
    {
        "name": "Philip Pascall",
        "username": "ppascallck",
        "password": "password",
        "phone": 5688270920,
        "gender": "female",
        "docType": "users",
        "role": "patient",
        "age": 18,
        "dob": "7/12/2022",
        "organization": 2,
        "active": true,
        "state": "",
        "country": "Belarus",
        "martialStatus": "Single",
        "address": "1st Floor",
        "createdUnder": "aswin",
        "speciality": ""
    },
    {
        "name": "Florella Sherwill",
        "username": "fsherwillcl",
        "password": "password",
        "phone": 1129127948,
        "gender": "female",
        "docType": "users",
        "role": "patient",
        "age": 14,
        "dob": "5/17/2022",
        "organization": 1,
        "active": true,
        "state": "Braga",
        "country": "Portugal",
        "martialStatus": "Married",
        "address": "20th Floor",
        "createdUnder": "kishore",
        "speciality": ""
    },
    {
        "name": "Shepherd MacGorrie",
        "username": "smacgorriecm",
        "password": "password",
        "phone": 9076871390,
        "gender": "female",
        "docType": "users",
        "role": "doctor",
        "age": 26,
        "dob": "4/19/2022",
        "organization": 2,
        "active": true,
        "state": "",
        "country": "Russia",
        "martialStatus": "Married",
        "address": "PO Box 67528",
        "createdUnder": "orgadmin2",
        "speciality": "Oncologist"
    },
    {
        "name": "Sherline Purdom",
        "username": "spurdomcn",
        "password": "password",
        "phone": 3672085032,
        "gender": "female",
        "docType": "users",
        "role": "doctor",
        "age": 99,
        "dob": "11/6/2022",
        "organization": 1,
        "active": true,
        "state": "",
        "country": "Thailand",
        "martialStatus": "Single",
        "address": "1st Floor",
        "createdUnder": "orgadmin1",
        "speciality": "Nephrologist"
    },
    {
        "name": "Elspeth Paulitschke",
        "username": "epaulitschkeco",
        "password": "password",
        "phone": 1772710606,
        "gender": "male",
        "docType": "users",
        "role": "doctor",
        "age": 54,
        "dob": "11/10/2022",
        "organization": 2,
        "active": true,
        "state": "",
        "country": "Indonesia",
        "martialStatus": "Married",
        "address": "PO Box 44031",
        "createdUnder": "orgadmin2",
        "speciality": "Oncologist"
    },
    {
        "name": "Caren McGow",
        "username": "cmcgowcp",
        "password": "password",
        "phone": 9756625550,
        "gender": "male",
        "docType": "users",
        "role": "patient",
        "age": 50,
        "dob": "3/12/2023",
        "organization": 1,
        "active": true,
        "state": "Ilha Terceira",
        "country": "Portugal",
        "martialStatus": "Married",
        "address": "Suite 3",
        "createdUnder": "kishore",
        "speciality": ""
    },
    {
        "name": "Kiley Counihan",
        "username": "kcounihancq",
        "password": "password",
        "phone": 4948677160,
        "gender": "female",
        "docType": "users",
        "role": "patient",
        "age": 32,
        "dob": "12/26/2022",
        "organization": 2,
        "active": true,
        "state": "",
        "country": "China",
        "martialStatus": "Single",
        "address": "Suite 64",
        "createdUnder": "aswin",
        "speciality": ""
    },
    {
        "name": "Delcina Swinglehurst",
        "username": "dswinglehurstcr",
        "password": "password",
        "phone": 5213943386,
        "gender": "female",
        "docType": "users",
        "role": "doctor",
        "age": 33,
        "dob": "8/23/2022",
        "organization": 2,
        "active": true,
        "state": "Castelo Branco",
        "country": "Portugal",
        "martialStatus": "Married",
        "address": "PO Box 75658",
        "createdUnder": "orgadmin2",
        "speciality": "Surgeon"
    },
    {
        "name": "Brigitta Harbert",
        "username": "bharbertcs",
        "password": "password",
        "phone": 6481213435,
        "gender": "female",
        "docType": "users",
        "role": "doctor",
        "age": 89,
        "dob": "5/30/2022",
        "organization": 1,
        "active": true,
        "state": "",
        "country": "China",
        "martialStatus": "Single",
        "address": "PO Box 40701",
        "createdUnder": "orgadmin1",
        "speciality": "Neurologist"
    },
    {
        "name": "Olive Botwright",
        "username": "obotwrightct",
        "password": "password",
        "phone": 1061084520,
        "gender": "male",
        "docType": "users",
        "role": "patient",
        "age": 28,
        "dob": "5/2/2022",
        "organization": 1,
        "active": true,
        "state": "",
        "country": "Honduras",
        "martialStatus": "Married",
        "address": "PO Box 98128",
        "createdUnder": "kishore",
        "speciality": ""
    },
    {
        "name": "Rina Scramage",
        "username": "rscramagecu",
        "password": "password",
        "phone": 4012823081,
        "gender": "female",
        "docType": "users",
        "role": "patient",
        "age": 16,
        "dob": "4/6/2022",
        "organization": 1,
        "active": true,
        "state": "",
        "country": "Colombia",
        "martialStatus": "Single",
        "address": "Room 1872",
        "createdUnder": "kishore",
        "speciality": ""
    },
    {
        "name": "Audre Pickover",
        "username": "apickovercv",
        "password": "password",
        "phone": 4222528807,
        "gender": "male",
        "docType": "users",
        "role": "doctor",
        "age": 11,
        "dob": "12/30/2022",
        "organization": 2,
        "active": true,
        "state": "",
        "country": "Colombia",
        "martialStatus": "Single",
        "address": "Apt 1650",
        "createdUnder": "orgadmin2",
        "speciality": "Cardiologist"
    },
    {
        "name": "Shepherd Gaudin",
        "username": "sgaudincw",
        "password": "password",
        "phone": 2025852328,
        "gender": "male",
        "docType": "users",
        "role": "doctor",
        "age": 64,
        "dob": "12/5/2022",
        "organization": 1,
        "active": true,
        "state": "",
        "country": "China",
        "martialStatus": "Single",
        "address": "14th Floor",
        "createdUnder": "orgadmin1",
        "speciality": "Nephrologist"
    },
    {
        "name": "Lesley Glennon",
        "username": "lglennoncx",
        "password": "password",
        "phone": 2435034191,
        "gender": "male",
        "docType": "users",
        "role": "doctor",
        "age": 98,
        "dob": "2/19/2023",
        "organization": 1,
        "active": true,
        "state": "",
        "country": "Indonesia",
        "martialStatus": "Single",
        "address": "3rd Floor",
        "createdUnder": "orgadmin1",
        "speciality": "Gastroenterologist"
    },
    {
        "name": "Kiersten Eckly",
        "username": "kecklycy",
        "password": "password",
        "phone": 3903642490,
        "gender": "male",
        "docType": "users",
        "role": "patient",
        "age": 14,
        "dob": "7/30/2022",
        "organization": 1,
        "active": true,
        "state": "",
        "country": "Colombia",
        "martialStatus": "Married",
        "address": "PO Box 88364",
        "createdUnder": "kishore",
        "speciality": ""
    },
    {
        "name": "Teressa Cisland",
        "username": "tcislandcz",
        "password": "password",
        "phone": 7763437661,
        "gender": "male",
        "docType": "users",
        "role": "patient",
        "age": 33,
        "dob": "6/8/2022",
        "organization": 2,
        "active": true,
        "state": "",
        "country": "Indonesia",
        "martialStatus": "Single",
        "address": "Apt 1303",
        "createdUnder": "aswin",
        "speciality": ""
    },
    {
        "name": "Friederike Cambling",
        "username": "fcamblingd0",
        "password": "password",
        "phone": 5034590897,
        "gender": "male",
        "docType": "users",
        "role": "doctor",
        "age": 35,
        "dob": "7/3/2022",
        "organization": 1,
        "active": true,
        "state": "Oregon",
        "country": "United States",
        "martialStatus": "Single",
        "address": "Apt 457",
        "createdUnder": "orgadmin1",
        "speciality": "Obstetricians/gynecologist (OBGYNs)"
    },
    {
        "name": "Cristiano Shepley",
        "username": "cshepleyd1",
        "password": "password",
        "phone": 6163916934,
        "gender": "female",
        "docType": "users",
        "role": "doctor",
        "age": 8,
        "dob": "5/25/2022",
        "organization": 1,
        "active": true,
        "state": "",
        "country": "Indonesia",
        "martialStatus": "Married",
        "address": "Room 1090",
        "createdUnder": "orgadmin1",
        "speciality": "Ophthalmologist"
    },
    {
        "name": "Fayina McDill",
        "username": "fmcdilld2",
        "password": "password",
        "phone": 3753219081,
        "gender": "female",
        "docType": "users",
        "role": "doctor",
        "age": 64,
        "dob": "7/27/2022",
        "organization": 2,
        "active": true,
        "state": "",
        "country": "China",
        "martialStatus": "Married",
        "address": "Apt 1062",
        "createdUnder": "orgadmin2",
        "speciality": "Physician executive"
    },
    {
        "name": "Jorrie Coom",
        "username": "jcoomd3",
        "password": "password",
        "phone": 4833476265,
        "gender": "female",
        "docType": "users",
        "role": "doctor",
        "age": 85,
        "dob": "2/22/2023",
        "organization": 1,
        "active": true,
        "state": "",
        "country": "Ecuador",
        "martialStatus": "Single",
        "address": "Room 1562",
        "createdUnder": "orgadmin1",
        "speciality": "Family medicine"
    },
    {
        "name": "Wenonah Audenis",
        "username": "waudenisd4",
        "password": "password",
        "phone": 9781989774,
        "gender": "male",
        "docType": "users",
        "role": "doctor",
        "age": 29,
        "dob": "2/15/2023",
        "organization": 2,
        "active": true,
        "state": "Corse",
        "country": "France",
        "martialStatus": "Single",
        "address": "Suite 22",
        "createdUnder": "orgadmin2",
        "speciality": "Endocrinologist"
    },
    {
        "name": "Sharia Longley",
        "username": "slongleyd5",
        "password": "password",
        "phone": 3128540259,
        "gender": "female",
        "docType": "users",
        "role": "doctor",
        "age": 88,
        "dob": "8/18/2022",
        "organization": 1,
        "active": true,
        "state": "Illinois",
        "country": "United States",
        "martialStatus": "Single",
        "address": "Room 851",
        "createdUnder": "orgadmin1",
        "speciality": "Surgeon"
    },
    {
        "name": "Diego Riddiford",
        "username": "driddifordd6",
        "password": "password",
        "phone": 8137198837,
        "gender": "male",
        "docType": "users",
        "role": "patient",
        "age": 47,
        "dob": "8/13/2022",
        "organization": 1,
        "active": true,
        "state": "Florida",
        "country": "United States",
        "martialStatus": "Single",
        "address": "Apt 1365",
        "createdUnder": "kishore",
        "speciality": ""
    },
    {
        "name": "Marnia Colliar",
        "username": "mcolliard7",
        "password": "password",
        "phone": 4302221932,
        "gender": "female",
        "docType": "users",
        "role": "doctor",
        "age": 75,
        "dob": "4/2/2022",
        "organization": 1,
        "active": true,
        "state": "Coahuila De Zaragoza",
        "country": "Mexico",
        "martialStatus": "Married",
        "address": "18th Floor",
        "createdUnder": "orgadmin1",
        "speciality": "Otolaryngologist"
    },
    {
        "name": "Alanah Windus",
        "username": "awindusd8",
        "password": "password",
        "phone": 8479692384,
        "gender": "female",
        "docType": "users",
        "role": "doctor",
        "age": 89,
        "dob": "8/10/2022",
        "organization": 2,
        "active": true,
        "state": "",
        "country": "Greece",
        "martialStatus": "Single",
        "address": "Room 1715",
        "createdUnder": "orgadmin2",
        "speciality": "Nephrologist"
    },
    {
        "name": "Angelia Sambell",
        "username": "asambelld9",
        "password": "password",
        "phone": 2625250639,
        "gender": "female",
        "docType": "users",
        "role": "patient",
        "age": 88,
        "dob": "8/20/2022",
        "organization": 1,
        "active": true,
        "state": "",
        "country": "Libya",
        "martialStatus": "Married",
        "address": "7th Floor",
        "createdUnder": "kishore",
        "speciality": ""
    },
    {
        "name": "Simonette London",
        "username": "slondonda",
        "password": "password",
        "phone": 4988427059,
        "gender": "female",
        "docType": "users",
        "role": "doctor",
        "age": 29,
        "dob": "8/24/2022",
        "organization": 2,
        "active": true,
        "state": "",
        "country": "Afghanistan",
        "martialStatus": "Single",
        "address": "20th Floor",
        "createdUnder": "orgadmin2",
        "speciality": "Obstetricians/gynecologist (OBGYNs)"
    },
    {
        "name": "Vincenty Newcome",
        "username": "vnewcomedb",
        "password": "password",
        "phone": 8059052797,
        "gender": "male",
        "docType": "users",
        "role": "doctor",
        "age": 7,
        "dob": "5/15/2022",
        "organization": 2,
        "active": true,
        "state": "",
        "country": "Czech Republic",
        "martialStatus": "Single",
        "address": "2nd Floor",
        "createdUnder": "orgadmin2",
        "speciality": "Pediatrician"
    },
    {
        "name": "Nannette Ferreiro",
        "username": "nferreirodc",
        "password": "password",
        "phone": 9052189108,
        "gender": "female",
        "docType": "users",
        "role": "patient",
        "age": 91,
        "dob": "7/1/2022",
        "organization": 2,
        "active": true,
        "state": "",
        "country": "China",
        "martialStatus": "Single",
        "address": "Room 1260",
        "createdUnder": "aswin",
        "speciality": ""
    },
    {
        "name": "Nadine Kingzeth",
        "username": "nkingzethdd",
        "password": "password",
        "phone": 4102615123,
        "gender": "male",
        "docType": "users",
        "role": "patient",
        "age": 86,
        "dob": "4/19/2022",
        "organization": 2,
        "active": true,
        "state": "",
        "country": "China",
        "martialStatus": "Married",
        "address": "Suite 3",
        "createdUnder": "aswin",
        "speciality": ""
    },
    {
        "name": "Anna-diana Bellsham",
        "username": "abellshamde",
        "password": "password",
        "phone": 2028000116,
        "gender": "female",
        "docType": "users",
        "role": "patient",
        "age": 9,
        "dob": "1/5/2023",
        "organization": 1,
        "active": true,
        "state": "District of Columbia",
        "country": "United States",
        "martialStatus": "Single",
        "address": "11th Floor",
        "createdUnder": "kishore",
        "speciality": ""
    },
    {
        "name": "Antonetta Tulk",
        "username": "atulkdf",
        "password": "password",
        "phone": 2321481598,
        "gender": "male",
        "docType": "users",
        "role": "patient",
        "age": 46,
        "dob": "9/18/2022",
        "organization": 1,
        "active": true,
        "state": "",
        "country": "Cameroon",
        "martialStatus": "Married",
        "address": "Room 1146",
        "createdUnder": "kishore",
        "speciality": ""
    },
    {
        "name": "Lyn Handford",
        "username": "lhandforddg",
        "password": "password",
        "phone": 1374459288,
        "gender": "female",
        "docType": "users",
        "role": "doctor",
        "age": 2,
        "dob": "5/24/2022",
        "organization": 1,
        "active": true,
        "state": "",
        "country": "China",
        "martialStatus": "Single",
        "address": "3rd Floor",
        "createdUnder": "orgadmin1",
        "speciality": "Neurologist"
    },
    {
        "name": "Bettine Ridulfo",
        "username": "bridulfodh",
        "password": "password",
        "phone": 3233765019,
        "gender": "male",
        "docType": "users",
        "role": "patient",
        "age": 16,
        "dob": "4/15/2022",
        "organization": 1,
        "active": true,
        "state": "",
        "country": "Russia",
        "martialStatus": "Married",
        "address": "PO Box 16430",
        "createdUnder": "kishore",
        "speciality": ""
    },
    {
        "name": "Barbie Scouse",
        "username": "bscousedi",
        "password": "password",
        "phone": 7548443520,
        "gender": "male",
        "docType": "users",
        "role": "doctor",
        "age": 63,
        "dob": "3/9/2023",
        "organization": 2,
        "active": true,
        "state": "",
        "country": "Morocco",
        "martialStatus": "Married",
        "address": "Room 1889",
        "createdUnder": "orgadmin2",
        "speciality": "Anesthesiologist"
    },
    {
        "name": "Nydia Vittore",
        "username": "nvittoredj",
        "password": "password",
        "phone": 7924316341,
        "gender": "male",
        "docType": "users",
        "role": "patient",
        "age": 27,
        "dob": "8/22/2022",
        "organization": 1,
        "active": true,
        "state": "",
        "country": "Russia",
        "martialStatus": "Single",
        "address": "6th Floor",
        "createdUnder": "kishore",
        "speciality": ""
    },
    {
        "name": "Sharl Dewane",
        "username": "sdewanedk",
        "password": "password",
        "phone": 6851611323,
        "gender": "female",
        "docType": "users",
        "role": "patient",
        "age": 61,
        "dob": "12/11/2022",
        "organization": 2,
        "active": true,
        "state": "",
        "country": "Russia",
        "martialStatus": "Single",
        "address": "Room 1406",
        "createdUnder": "aswin",
        "speciality": ""
    },
    {
        "name": "Carmita Hardiker",
        "username": "chardikerdl",
        "password": "password",
        "phone": 5627449598,
        "gender": "male",
        "docType": "users",
        "role": "patient",
        "age": 14,
        "dob": "8/28/2022",
        "organization": 1,
        "active": true,
        "state": "California",
        "country": "United States",
        "martialStatus": "Single",
        "address": "PO Box 73738",
        "createdUnder": "kishore",
        "speciality": ""
    },
    {
        "name": "Farand Geldeard",
        "username": "fgeldearddm",
        "password": "password",
        "phone": 1913021054,
        "gender": "male",
        "docType": "users",
        "role": "patient",
        "age": 87,
        "dob": "1/30/2023",
        "organization": 1,
        "active": true,
        "state": "Aquitaine",
        "country": "France",
        "martialStatus": "Married",
        "address": "Apt 1688",
        "createdUnder": "kishore",
        "speciality": ""
    },
    {
        "name": "Jacky Jime",
        "username": "jjimedn",
        "password": "password",
        "phone": 5967141900,
        "gender": "female",
        "docType": "users",
        "role": "doctor",
        "age": 19,
        "dob": "1/22/2023",
        "organization": 1,
        "active": true,
        "state": "",
        "country": "Colombia",
        "martialStatus": "Single",
        "address": "Suite 88",
        "createdUnder": "orgadmin1",
        "speciality": "Gastroenterologist"
    },
    {
        "name": "Merilyn Early",
        "username": "mearlydo",
        "password": "password",
        "phone": 4193186674,
        "gender": "male",
        "docType": "users",
        "role": "doctor",
        "age": 23,
        "dob": "5/1/2022",
        "organization": 1,
        "active": true,
        "state": "Alsace",
        "country": "France",
        "martialStatus": "Married",
        "address": "Suite 89",
        "createdUnder": "orgadmin1",
        "speciality": "Obstetricians/gynecologist (OBGYNs)"
    },
    {
        "name": "Linell Matfin",
        "username": "lmatfindp",
        "password": "password",
        "phone": 7192713534,
        "gender": "female",
        "docType": "users",
        "role": "doctor",
        "age": 28,
        "dob": "7/3/2022",
        "organization": 1,
        "active": true,
        "state": "Colorado",
        "country": "United States",
        "martialStatus": "Married",
        "address": "Suite 29",
        "createdUnder": "orgadmin1",
        "speciality": "Family medicine"
    },
    {
        "name": "Denyse Brunton",
        "username": "dbruntondq",
        "password": "password",
        "phone": 5532238143,
        "gender": "female",
        "docType": "users",
        "role": "patient",
        "age": 21,
        "dob": "8/25/2022",
        "organization": 2,
        "active": true,
        "state": "Saskatchewan",
        "country": "Canada",
        "martialStatus": "Married",
        "address": "PO Box 62647",
        "createdUnder": "aswin",
        "speciality": ""
    },
    {
        "name": "Cathryn Mandeville",
        "username": "cmandevilledr",
        "password": "password",
        "phone": 7055169681,
        "gender": "male",
        "docType": "users",
        "role": "doctor",
        "age": 23,
        "dob": "8/23/2022",
        "organization": 2,
        "active": true,
        "state": "",
        "country": "Poland",
        "martialStatus": "Married",
        "address": "Apt 548",
        "createdUnder": "orgadmin2",
        "speciality": "Gastroenterologist"
    },
    {
        "name": "Lexi Kuhwald",
        "username": "lkuhwaldds",
        "password": "password",
        "phone": 6237835075,
        "gender": "male",
        "docType": "users",
        "role": "doctor",
        "age": 49,
        "dob": "10/13/2022",
        "organization": 2,
        "active": true,
        "state": "",
        "country": "Czech Republic",
        "martialStatus": "Married",
        "address": "PO Box 72773",
        "createdUnder": "orgadmin2",
        "speciality": "Anesthesiologist"
    },
    {
        "name": "Rollin Jakolevitch",
        "username": "rjakolevitchdt",
        "password": "password",
        "phone": 3812692169,
        "gender": "male",
        "docType": "users",
        "role": "patient",
        "age": 44,
        "dob": "4/19/2022",
        "organization": 1,
        "active": true,
        "state": "Akershus",
        "country": "Norway",
        "martialStatus": "Single",
        "address": "17th Floor",
        "createdUnder": "kishore",
        "speciality": ""
    },
    {
        "name": "Nissie Larrett",
        "username": "nlarrettdu",
        "password": "password",
        "phone": 4013482532,
        "gender": "female",
        "docType": "users",
        "role": "doctor",
        "age": 13,
        "dob": "7/4/2022",
        "organization": 1,
        "active": true,
        "state": "",
        "country": "Philippines",
        "martialStatus": "Married",
        "address": "Apt 1296",
        "createdUnder": "orgadmin1",
        "speciality": "Neurologist"
    },
    {
        "name": "Barde Van Arsdall",
        "username": "bvandv",
        "password": "password",
        "phone": 7698922175,
        "gender": "male",
        "docType": "users",
        "role": "patient",
        "age": 44,
        "dob": "12/2/2022",
        "organization": 2,
        "active": true,
        "state": "",
        "country": "Argentina",
        "martialStatus": "Single",
        "address": "Suite 86",
        "createdUnder": "aswin",
        "speciality": ""
    },
    {
        "name": "Tallia Gartside",
        "username": "tgartsidedw",
        "password": "password",
        "phone": 6417091323,
        "gender": "male",
        "docType": "users",
        "role": "doctor",
        "age": 21,
        "dob": "6/5/2022",
        "organization": 2,
        "active": true,
        "state": "",
        "country": "Russia",
        "martialStatus": "Single",
        "address": "20th Floor",
        "createdUnder": "orgadmin2",
        "speciality": "Psychiatrist"
    },
    {
        "name": "Greggory Lapham",
        "username": "glaphamdx",
        "password": "password",
        "phone": 6912852033,
        "gender": "male",
        "docType": "users",
        "role": "patient",
        "age": 29,
        "dob": "8/18/2022",
        "organization": 1,
        "active": true,
        "state": "",
        "country": "Russia",
        "martialStatus": "Single",
        "address": "PO Box 61421",
        "createdUnder": "kishore",
        "speciality": ""
    },
    {
        "name": "Cathyleen Jacobsson",
        "username": "cjacobssondy",
        "password": "password",
        "phone": 1847031010,
        "gender": "male",
        "docType": "users",
        "role": "doctor",
        "age": 36,
        "dob": "3/2/2023",
        "organization": 2,
        "active": true,
        "state": "",
        "country": "China",
        "martialStatus": "Married",
        "address": "Room 987",
        "createdUnder": "orgadmin2",
        "speciality": "Psychiatrist"
    },
    {
        "name": "Early Wedmore",
        "username": "ewedmoredz",
        "password": "password",
        "phone": 1369699918,
        "gender": "male",
        "docType": "users",
        "role": "doctor",
        "age": 41,
        "dob": "5/19/2022",
        "organization": 2,
        "active": true,
        "state": "",
        "country": "Japan",
        "martialStatus": "Single",
        "address": "Apt 1203",
        "createdUnder": "orgadmin2",
        "speciality": "Surgeon"
    },
    {
        "name": "Darby Howles",
        "username": "dhowlese0",
        "password": "password",
        "phone": 3359866550,
        "gender": "female",
        "docType": "users",
        "role": "doctor",
        "age": 52,
        "dob": "2/16/2023",
        "organization": 1,
        "active": true,
        "state": "",
        "country": "United Arab Emirates",
        "martialStatus": "Married",
        "address": "2nd Floor",
        "createdUnder": "orgadmin1",
        "speciality": "Dermatologist"
    },
    {
        "name": "Ronnie Lankford",
        "username": "rlankforde1",
        "password": "password",
        "phone": 9044420793,
        "gender": "male",
        "docType": "users",
        "role": "doctor",
        "age": 35,
        "dob": "12/23/2022",
        "organization": 1,
        "active": true,
        "state": "",
        "country": "Dominican Republic",
        "martialStatus": "Married",
        "address": "Apt 1072",
        "createdUnder": "orgadmin1",
        "speciality": "Radiologist"
    },
    {
        "name": "Edik Iacopetti",
        "username": "eiacopettie2",
        "password": "password",
        "phone": 6131706028,
        "gender": "male",
        "docType": "users",
        "role": "patient",
        "age": 15,
        "dob": "2/27/2023",
        "organization": 1,
        "active": true,
        "state": "",
        "country": "American Samoa",
        "martialStatus": "Married",
        "address": "11th Floor",
        "createdUnder": "kishore",
        "speciality": ""
    },
    {
        "name": "Margot De Maine",
        "username": "mdee3",
        "password": "password",
        "phone": 3893260919,
        "gender": "female",
        "docType": "users",
        "role": "patient",
        "age": 34,
        "dob": "8/9/2022",
        "organization": 2,
        "active": true,
        "state": "",
        "country": "Finland",
        "martialStatus": "Single",
        "address": "3rd Floor",
        "createdUnder": "aswin",
        "speciality": ""
    },
    {
        "name": "Cathrin Jikovsky",
        "username": "cjikovskye4",
        "password": "password",
        "phone": 3579868490,
        "gender": "male",
        "docType": "users",
        "role": "doctor",
        "age": 39,
        "dob": "10/15/2022",
        "organization": 1,
        "active": true,
        "state": "",
        "country": "China",
        "martialStatus": "Married",
        "address": "Suite 91",
        "createdUnder": "orgadmin1",
        "speciality": "Otolaryngologist"
    },
    {
        "name": "Jacquetta Moscon",
        "username": "jmoscone5",
        "password": "password",
        "phone": 4628702618,
        "gender": "female",
        "docType": "users",
        "role": "doctor",
        "age": 52,
        "dob": "10/19/2022",
        "organization": 1,
        "active": true,
        "state": "",
        "country": "China",
        "martialStatus": "Single",
        "address": "Suite 58",
        "createdUnder": "orgadmin1",
        "speciality": "Neurologist"
    },
    {
        "name": "Celeste Casaccio",
        "username": "ccasaccioe6",
        "password": "password",
        "phone": 9557510064,
        "gender": "female",
        "docType": "users",
        "role": "patient",
        "age": 35,
        "dob": "12/25/2022",
        "organization": 2,
        "active": true,
        "state": "",
        "country": "Ireland",
        "martialStatus": "Single",
        "address": "8th Floor",
        "createdUnder": "aswin",
        "speciality": ""
    },
    {
        "name": "Chrissy Smallpiece",
        "username": "csmallpiecee7",
        "password": "password",
        "phone": 2607037363,
        "gender": "male",
        "docType": "users",
        "role": "doctor",
        "age": 41,
        "dob": "11/3/2022",
        "organization": 1,
        "active": true,
        "state": "",
        "country": "Cuba",
        "martialStatus": "Single",
        "address": "PO Box 38364",
        "createdUnder": "orgadmin1",
        "speciality": "Cardiologist"
    },
    {
        "name": "Aleda Gannan",
        "username": "agannane8",
        "password": "password",
        "phone": 9137069770,
        "gender": "male",
        "docType": "users",
        "role": "doctor",
        "age": 31,
        "dob": "11/14/2022",
        "organization": 1,
        "active": true,
        "state": "",
        "country": "Indonesia",
        "martialStatus": "Married",
        "address": "Suite 60",
        "createdUnder": "orgadmin1",
        "speciality": "Endocrinologist"
    },
    {
        "name": "Alphard Stebles",
        "username": "asteblese9",
        "password": "password",
        "phone": 4327060154,
        "gender": "female",
        "docType": "users",
        "role": "doctor",
        "age": 42,
        "dob": "3/23/2023",
        "organization": 1,
        "active": true,
        "state": "",
        "country": "Pakistan",
        "martialStatus": "Married",
        "address": "Room 225",
        "createdUnder": "orgadmin1",
        "speciality": "Psychiatrist"
    },
    {
        "name": "Jamima Dunning",
        "username": "jdunningea",
        "password": "password",
        "phone": 7444877050,
        "gender": "female",
        "docType": "users",
        "role": "doctor",
        "age": 3,
        "dob": "4/14/2022",
        "organization": 2,
        "active": true,
        "state": "",
        "country": "China",
        "martialStatus": "Single",
        "address": "PO Box 79675",
        "createdUnder": "orgadmin2",
        "speciality": "Obstetricians/gynecologist (OBGYNs)"
    },
    {
        "name": "Clarke Maeer",
        "username": "cmaeereb",
        "password": "password",
        "phone": 5862429898,
        "gender": "male",
        "docType": "users",
        "role": "doctor",
        "age": 39,
        "dob": "9/22/2022",
        "organization": 2,
        "active": true,
        "state": "",
        "country": "China",
        "martialStatus": "Married",
        "address": "Apt 958",
        "createdUnder": "orgadmin2",
        "speciality": "Ophthalmologist"
    },
    {
        "name": "Gretal Shelbourne",
        "username": "gshelbourneec",
        "password": "password",
        "phone": 3254157428,
        "gender": "female",
        "docType": "users",
        "role": "patient",
        "age": 99,
        "dob": "8/20/2022",
        "organization": 1,
        "active": true,
        "state": "",
        "country": "Myanmar",
        "martialStatus": "Single",
        "address": "PO Box 86514",
        "createdUnder": "kishore",
        "speciality": ""
    },
    {
        "name": "Gary O'Dreain",
        "username": "godreained",
        "password": "password",
        "phone": 3503882639,
        "gender": "female",
        "docType": "users",
        "role": "doctor",
        "age": 65,
        "dob": "4/8/2022",
        "organization": 1,
        "active": true,
        "state": "",
        "country": "Mongolia",
        "martialStatus": "Married",
        "address": "11th Floor",
        "createdUnder": "orgadmin1",
        "speciality": "Psychiatrist"
    },
    {
        "name": "Nathalia Leve",
        "username": "nleveee",
        "password": "password",
        "phone": 9545519548,
        "gender": "male",
        "docType": "users",
        "role": "doctor",
        "age": 84,
        "dob": "5/16/2022",
        "organization": 2,
        "active": true,
        "state": "",
        "country": "China",
        "martialStatus": "Married",
        "address": "Suite 41",
        "createdUnder": "orgadmin2",
        "speciality": "Internal Medicine"
    },
    {
        "name": "Carine Schulze",
        "username": "cschulzeef",
        "password": "password",
        "phone": 9021647633,
        "gender": "female",
        "docType": "users",
        "role": "patient",
        "age": 63,
        "dob": "4/17/2022",
        "organization": 1,
        "active": true,
        "state": "",
        "country": "China",
        "martialStatus": "Married",
        "address": "Room 1145",
        "createdUnder": "kishore",
        "speciality": ""
    },
    {
        "name": "Sigfrid Statton",
        "username": "sstattoneg",
        "password": "password",
        "phone": 8823709502,
        "gender": "male",
        "docType": "users",
        "role": "doctor",
        "age": 25,
        "dob": "4/14/2022",
        "organization": 1,
        "active": true,
        "state": "",
        "country": "Japan",
        "martialStatus": "Single",
        "address": "4th Floor",
        "createdUnder": "orgadmin1",
        "speciality": "Pulmonologist"
    },
    {
        "name": "Andriette Probets",
        "username": "aprobetseh",
        "password": "password",
        "phone": 1158397192,
        "gender": "male",
        "docType": "users",
        "role": "patient",
        "age": 67,
        "dob": "1/1/2023",
        "organization": 1,
        "active": true,
        "state": "",
        "country": "China",
        "martialStatus": "Single",
        "address": "Room 1393",
        "createdUnder": "kishore",
        "speciality": ""
    },
    {
        "name": "Derron Fee",
        "username": "dfeeei",
        "password": "password",
        "phone": 2826534786,
        "gender": "male",
        "docType": "users",
        "role": "doctor",
        "age": 50,
        "dob": "11/14/2022",
        "organization": 2,
        "active": true,
        "state": "",
        "country": "Democratic Republic of the Congo",
        "martialStatus": "Single",
        "address": "2nd Floor",
        "createdUnder": "orgadmin2",
        "speciality": "Anesthesiologist"
    },
    {
        "name": "Jerome Mosdall",
        "username": "jmosdallej",
        "password": "password",
        "phone": 2931796971,
        "gender": "female",
        "docType": "users",
        "role": "doctor",
        "age": 64,
        "dob": "4/27/2022",
        "organization": 2,
        "active": true,
        "state": "",
        "country": "China",
        "martialStatus": "Married",
        "address": "Suite 45",
        "createdUnder": "orgadmin2",
        "speciality": "Surgeon"
    },
    {
        "name": "Bernette Damsell",
        "username": "bdamsellek",
        "password": "password",
        "phone": 9165863202,
        "gender": "male",
        "docType": "users",
        "role": "patient",
        "age": 13,
        "dob": "9/8/2022",
        "organization": 2,
        "active": true,
        "state": "",
        "country": "Montenegro",
        "martialStatus": "Married",
        "address": "Room 265",
        "createdUnder": "aswin",
        "speciality": ""
    },
    {
        "name": "Clary Alexsandrovich",
        "username": "calexsandrovichel",
        "password": "password",
        "phone": 2507099534,
        "gender": "female",
        "docType": "users",
        "role": "patient",
        "age": 92,
        "dob": "2/2/2023",
        "organization": 2,
        "active": true,
        "state": "",
        "country": "Serbia",
        "martialStatus": "Single",
        "address": "Suite 24",
        "createdUnder": "aswin",
        "speciality": ""
    },
    {
        "name": "Jaquelin Dufaur",
        "username": "jdufaurem",
        "password": "password",
        "phone": 5663611795,
        "gender": "male",
        "docType": "users",
        "role": "patient",
        "age": 47,
        "dob": "5/16/2022",
        "organization": 2,
        "active": true,
        "state": "",
        "country": "Indonesia",
        "martialStatus": "Single",
        "address": "9th Floor",
        "createdUnder": "aswin",
        "speciality": ""
    },
    {
        "name": "Donetta Yeliashev",
        "username": "dyeliasheven",
        "password": "password",
        "phone": 7457270851,
        "gender": "female",
        "docType": "users",
        "role": "doctor",
        "age": 39,
        "dob": "5/9/2022",
        "organization": 1,
        "active": true,
        "state": "",
        "country": "Macedonia",
        "martialStatus": "Single",
        "address": "6th Floor",
        "createdUnder": "orgadmin1",
        "speciality": "Anesthesiologist"
    },
    {
        "name": "Lyndsie Mault",
        "username": "lmaulteo",
        "password": "password",
        "phone": 7206757584,
        "gender": "male",
        "docType": "users",
        "role": "doctor",
        "age": 61,
        "dob": "5/13/2022",
        "organization": 2,
        "active": true,
        "state": "",
        "country": "Thailand",
        "martialStatus": "Single",
        "address": "Apt 616",
        "createdUnder": "orgadmin2",
        "speciality": "Dermatologist"
    },
    {
        "name": "Doug Tourle",
        "username": "dtourleep",
        "password": "password",
        "phone": 4365432715,
        "gender": "female",
        "docType": "users",
        "role": "patient",
        "age": 36,
        "dob": "4/20/2022",
        "organization": 1,
        "active": true,
        "state": "Värmland",
        "country": "Sweden",
        "martialStatus": "Single",
        "address": "Apt 1136",
        "createdUnder": "kishore",
        "speciality": ""
    },
    {
        "name": "Duffie Birdwhistle",
        "username": "dbirdwhistleeq",
        "password": "password",
        "phone": 7451014622,
        "gender": "female",
        "docType": "users",
        "role": "doctor",
        "age": 83,
        "dob": "1/27/2023",
        "organization": 2,
        "active": true,
        "state": "",
        "country": "Afghanistan",
        "martialStatus": "Single",
        "address": "Room 1964",
        "createdUnder": "orgadmin2",
        "speciality": "Neurologist"
    },
    {
        "name": "Carlynn Clashe",
        "username": "cclasheer",
        "password": "password",
        "phone": 2718449042,
        "gender": "female",
        "docType": "users",
        "role": "doctor",
        "age": 60,
        "dob": "4/20/2022",
        "organization": 2,
        "active": true,
        "state": "",
        "country": "China",
        "martialStatus": "Married",
        "address": "Room 1642",
        "createdUnder": "orgadmin2",
        "speciality": "Cardiologist"
    },
    {
        "name": "Harwell Cristol",
        "username": "hcristoles",
        "password": "password",
        "phone": 6438278487,
        "gender": "male",
        "docType": "users",
        "role": "patient",
        "age": 92,
        "dob": "12/11/2022",
        "organization": 1,
        "active": true,
        "state": "",
        "country": "Vietnam",
        "martialStatus": "Single",
        "address": "Room 1720",
        "createdUnder": "kishore",
        "speciality": ""
    },
    {
        "name": "Ranice Gaw",
        "username": "rgawet",
        "password": "password",
        "phone": 8748979841,
        "gender": "female",
        "docType": "users",
        "role": "doctor",
        "age": 12,
        "dob": "9/12/2022",
        "organization": 1,
        "active": true,
        "state": "",
        "country": "Russia",
        "martialStatus": "Married",
        "address": "Suite 68",
        "createdUnder": "orgadmin1",
        "speciality": "Cardiologist"
    },
    {
        "name": "Xerxes Hofer",
        "username": "xhofereu",
        "password": "password",
        "phone": 2229509597,
        "gender": "male",
        "docType": "users",
        "role": "patient",
        "age": 61,
        "dob": "5/11/2022",
        "organization": 2,
        "active": true,
        "state": "",
        "country": "Japan",
        "martialStatus": "Married",
        "address": "Suite 50",
        "createdUnder": "aswin",
        "speciality": ""
    },
    {
        "name": "Binnie Asp",
        "username": "baspev",
        "password": "password",
        "phone": 4464801970,
        "gender": "male",
        "docType": "users",
        "role": "patient",
        "age": 99,
        "dob": "9/24/2022",
        "organization": 2,
        "active": true,
        "state": "",
        "country": "Philippines",
        "martialStatus": "Single",
        "address": "Suite 74",
        "createdUnder": "aswin",
        "speciality": ""
    },
    {
        "name": "Deina Garrals",
        "username": "dgarralsew",
        "password": "password",
        "phone": 5736955573,
        "gender": "female",
        "docType": "users",
        "role": "doctor",
        "age": 35,
        "dob": "3/31/2022",
        "organization": 1,
        "active": true,
        "state": "Missouri",
        "country": "United States",
        "martialStatus": "Single",
        "address": "Apt 1729",
        "createdUnder": "orgadmin1",
        "speciality": "Gastroenterologist"
    },
    {
        "name": "Cathyleen Cometto",
        "username": "ccomettoex",
        "password": "password",
        "phone": 4444428193,
        "gender": "female",
        "docType": "users",
        "role": "patient",
        "age": 80,
        "dob": "5/4/2022",
        "organization": 1,
        "active": true,
        "state": "",
        "country": "Russia",
        "martialStatus": "Married",
        "address": "14th Floor",
        "createdUnder": "kishore",
        "speciality": ""
    },
    {
        "name": "Edgard Upcraft",
        "username": "eupcraftey",
        "password": "password",
        "phone": 9097463529,
        "gender": "male",
        "docType": "users",
        "role": "doctor",
        "age": 14,
        "dob": "10/13/2022",
        "organization": 1,
        "active": true,
        "state": "",
        "country": "Indonesia",
        "martialStatus": "Married",
        "address": "Room 1972",
        "createdUnder": "orgadmin1",
        "speciality": "Pulmonologist"
    },
    {
        "name": "Fara Coult",
        "username": "fcoultez",
        "password": "password",
        "phone": 4306458436,
        "gender": "male",
        "docType": "users",
        "role": "patient",
        "age": 14,
        "dob": "2/1/2023",
        "organization": 1,
        "active": true,
        "state": "",
        "country": "Brazil",
        "martialStatus": "Married",
        "address": "Suite 18",
        "createdUnder": "kishore",
        "speciality": ""
    },
    {
        "name": "Tabbie Manser",
        "username": "tmanserf0",
        "password": "password",
        "phone": 7523329274,
        "gender": "male",
        "docType": "users",
        "role": "patient",
        "age": 10,
        "dob": "8/11/2022",
        "organization": 2,
        "active": true,
        "state": "",
        "country": "Japan",
        "martialStatus": "Married",
        "address": "17th Floor",
        "createdUnder": "aswin",
        "speciality": ""
    },
    {
        "name": "Georgy Garham",
        "username": "ggarhamf1",
        "password": "password",
        "phone": 7777614927,
        "gender": "male",
        "docType": "users",
        "role": "doctor",
        "age": 6,
        "dob": "10/11/2022",
        "organization": 1,
        "active": true,
        "state": "",
        "country": "Greece",
        "martialStatus": "Married",
        "address": "Room 794",
        "createdUnder": "orgadmin1",
        "speciality": "Neurologist"
    },
    {
        "name": "Siffre Walsh",
        "username": "swalshf2",
        "password": "password",
        "phone": 2045035203,
        "gender": "female",
        "docType": "users",
        "role": "doctor",
        "age": 100,
        "dob": "6/9/2022",
        "organization": 1,
        "active": true,
        "state": "Viseu",
        "country": "Portugal",
        "martialStatus": "Married",
        "address": "Room 1790",
        "createdUnder": "orgadmin1",
        "speciality": "Cardiologist"
    },
    {
        "name": "Lonnard Troyes",
        "username": "ltroyesf3",
        "password": "password",
        "phone": 3843617131,
        "gender": "female",
        "docType": "users",
        "role": "doctor",
        "age": 56,
        "dob": "4/8/2022",
        "organization": 1,
        "active": true,
        "state": "",
        "country": "Tanzania",
        "martialStatus": "Married",
        "address": "Suite 27",
        "createdUnder": "orgadmin1",
        "speciality": "Physician executive"
    },
    {
        "name": "Brooks Booi",
        "username": "bbooif4",
        "password": "password",
        "phone": 1142239069,
        "gender": "female",
        "docType": "users",
        "role": "patient",
        "age": 100,
        "dob": "11/30/2022",
        "organization": 1,
        "active": true,
        "state": "Picardie",
        "country": "France",
        "martialStatus": "Married",
        "address": "Room 958",
        "createdUnder": "kishore",
        "speciality": ""
    },
    {
        "name": "Kellby Geane",
        "username": "kgeanef5",
        "password": "password",
        "phone": 4154879440,
        "gender": "female",
        "docType": "users",
        "role": "doctor",
        "age": 34,
        "dob": "8/2/2022",
        "organization": 2,
        "active": true,
        "state": "",
        "country": "South Africa",
        "martialStatus": "Single",
        "address": "PO Box 86803",
        "createdUnder": "orgadmin2",
        "speciality": "Pediatrician"
    },
    {
        "name": "Skipp Gregersen",
        "username": "sgregersenf6",
        "password": "password",
        "phone": 6537409284,
        "gender": "male",
        "docType": "users",
        "role": "doctor",
        "age": 81,
        "dob": "3/19/2023",
        "organization": 1,
        "active": true,
        "state": "",
        "country": "China",
        "martialStatus": "Married",
        "address": "Apt 563",
        "createdUnder": "orgadmin1",
        "speciality": "Infectious disease"
    },
    {
        "name": "Arlina Lethbridge",
        "username": "alethbridgef7",
        "password": "password",
        "phone": 5415162814,
        "gender": "female",
        "docType": "users",
        "role": "patient",
        "age": 70,
        "dob": "4/15/2022",
        "organization": 2,
        "active": true,
        "state": "",
        "country": "Czech Republic",
        "martialStatus": "Married",
        "address": "12th Floor",
        "createdUnder": "aswin",
        "speciality": ""
    },
    {
        "name": "Brennen Bushill",
        "username": "bbushillf8",
        "password": "password",
        "phone": 5858562959,
        "gender": "female",
        "docType": "users",
        "role": "patient",
        "age": 96,
        "dob": "8/25/2022",
        "organization": 2,
        "active": true,
        "state": "",
        "country": "Indonesia",
        "martialStatus": "Married",
        "address": "6th Floor",
        "createdUnder": "aswin",
        "speciality": ""
    },
    {
        "name": "Teri O'Heagertie",
        "username": "toheagertief9",
        "password": "password",
        "phone": 8435383375,
        "gender": "male",
        "docType": "users",
        "role": "patient",
        "age": 91,
        "dob": "2/9/2023",
        "organization": 2,
        "active": true,
        "state": "",
        "country": "Indonesia",
        "martialStatus": "Single",
        "address": "Apt 1468",
        "createdUnder": "aswin",
        "speciality": ""
    },
    {
        "name": "Idell Dufore",
        "username": "iduforefa",
        "password": "password",
        "phone": 7399337961,
        "gender": "female",
        "docType": "users",
        "role": "doctor",
        "age": 10,
        "dob": "3/3/2023",
        "organization": 2,
        "active": true,
        "state": "Île-de-France",
        "country": "France",
        "martialStatus": "Married",
        "address": "Room 916",
        "createdUnder": "orgadmin2",
        "speciality": "Dermatologist"
    },
    {
        "name": "Stevena Collis",
        "username": "scollisfb",
        "password": "password",
        "phone": 1302130964,
        "gender": "female",
        "docType": "users",
        "role": "patient",
        "age": 66,
        "dob": "4/17/2022",
        "organization": 1,
        "active": true,
        "state": "",
        "country": "Albania",
        "martialStatus": "Single",
        "address": "Apt 80",
        "createdUnder": "kishore",
        "speciality": ""
    },
    {
        "name": "Keefe Dimmer",
        "username": "kdimmerfc",
        "password": "password",
        "phone": 4653496295,
        "gender": "male",
        "docType": "users",
        "role": "patient",
        "age": 62,
        "dob": "2/26/2023",
        "organization": 2,
        "active": true,
        "state": "",
        "country": "Macedonia",
        "martialStatus": "Married",
        "address": "Suite 53",
        "createdUnder": "aswin",
        "speciality": ""
    },
    {
        "name": "Emlyn Goodbur",
        "username": "egoodburfd",
        "password": "password",
        "phone": 2198011082,
        "gender": "male",
        "docType": "users",
        "role": "patient",
        "age": 6,
        "dob": "4/21/2022",
        "organization": 1,
        "active": true,
        "state": "",
        "country": "Indonesia",
        "martialStatus": "Married",
        "address": "Room 1233",
        "createdUnder": "kishore",
        "speciality": ""
    },
    {
        "name": "Cleavland Dairton",
        "username": "cdairtonfe",
        "password": "password",
        "phone": 2729785148,
        "gender": "male",
        "docType": "users",
        "role": "patient",
        "age": 97,
        "dob": "5/22/2022",
        "organization": 2,
        "active": true,
        "state": "",
        "country": "Greece",
        "martialStatus": "Single",
        "address": "Suite 24",
        "createdUnder": "aswin",
        "speciality": ""
    },
    {
        "name": "Ciro Coldrick",
        "username": "ccoldrickff",
        "password": "password",
        "phone": 5204161496,
        "gender": "female",
        "docType": "users",
        "role": "doctor",
        "age": 80,
        "dob": "9/24/2022",
        "organization": 1,
        "active": true,
        "state": "",
        "country": "Japan",
        "martialStatus": "Married",
        "address": "20th Floor",
        "createdUnder": "orgadmin1",
        "speciality": "Infectious disease"
    },
    {
        "name": "Stevana Handaside",
        "username": "shandasidefg",
        "password": "password",
        "phone": 5263004901,
        "gender": "female",
        "docType": "users",
        "role": "doctor",
        "age": 31,
        "dob": "6/2/2022",
        "organization": 1,
        "active": true,
        "state": "",
        "country": "China",
        "martialStatus": "Single",
        "address": "Suite 35",
        "createdUnder": "orgadmin1",
        "speciality": "Ophthalmologist"
    },
    {
        "name": "Marlo Gebhard",
        "username": "mgebhardfh",
        "password": "password",
        "phone": 7629621785,
        "gender": "male",
        "docType": "users",
        "role": "doctor",
        "age": 39,
        "dob": "5/10/2022",
        "organization": 2,
        "active": true,
        "state": "",
        "country": "China",
        "martialStatus": "Single",
        "address": "PO Box 80377",
        "createdUnder": "orgadmin2",
        "speciality": "Radiologist"
    },
    {
        "name": "Lindsay Pinckard",
        "username": "lpinckardfi",
        "password": "password",
        "phone": 8247926633,
        "gender": "male",
        "docType": "users",
        "role": "doctor",
        "age": 4,
        "dob": "7/24/2022",
        "organization": 2,
        "active": true,
        "state": "",
        "country": "Poland",
        "martialStatus": "Single",
        "address": "Room 1568",
        "createdUnder": "orgadmin2",
        "speciality": "Endocrinologist"
    },
    {
        "name": "Yardley Mourbey",
        "username": "ymourbeyfj",
        "password": "password",
        "phone": 9107396845,
        "gender": "male",
        "docType": "users",
        "role": "doctor",
        "age": 60,
        "dob": "12/6/2022",
        "organization": 1,
        "active": true,
        "state": "Kronoberg",
        "country": "Sweden",
        "martialStatus": "Married",
        "address": "Room 884",
        "createdUnder": "orgadmin1",
        "speciality": "Cardiologist"
    },
    {
        "name": "Brigham Bessant",
        "username": "bbessantfk",
        "password": "password",
        "phone": 6178763056,
        "gender": "female",
        "docType": "users",
        "role": "patient",
        "age": 74,
        "dob": "9/29/2022",
        "organization": 1,
        "active": true,
        "state": "Manitoba",
        "country": "Canada",
        "martialStatus": "Married",
        "address": "Room 954",
        "createdUnder": "kishore",
        "speciality": ""
    },
    {
        "name": "Esmeralda Dudenie",
        "username": "edudeniefl",
        "password": "password",
        "phone": 6053545353,
        "gender": "male",
        "docType": "users",
        "role": "doctor",
        "age": 80,
        "dob": "3/11/2023",
        "organization": 1,
        "active": true,
        "state": "",
        "country": "China",
        "martialStatus": "Married",
        "address": "Room 1375",
        "createdUnder": "orgadmin1",
        "speciality": "Cardiologist"
    },
    {
        "name": "Nady Gladtbach",
        "username": "ngladtbachfm",
        "password": "password",
        "phone": 7482089433,
        "gender": "female",
        "docType": "users",
        "role": "patient",
        "age": 99,
        "dob": "11/4/2022",
        "organization": 2,
        "active": true,
        "state": "Nord-Pas-de-Calais",
        "country": "France",
        "martialStatus": "Single",
        "address": "Suite 97",
        "createdUnder": "aswin",
        "speciality": ""
    },
    {
        "name": "Dall Cree",
        "username": "dcreefn",
        "password": "password",
        "phone": 7066948254,
        "gender": "female",
        "docType": "users",
        "role": "doctor",
        "age": 51,
        "dob": "10/30/2022",
        "organization": 1,
        "active": true,
        "state": "",
        "country": "Paraguay",
        "martialStatus": "Single",
        "address": "Room 1830",
        "createdUnder": "orgadmin1",
        "speciality": "Surgeon"
    },
    {
        "name": "Syd Maciejewski",
        "username": "smaciejewskifo",
        "password": "password",
        "phone": 4067262674,
        "gender": "female",
        "docType": "users",
        "role": "doctor",
        "age": 33,
        "dob": "11/15/2022",
        "organization": 2,
        "active": true,
        "state": "",
        "country": "China",
        "martialStatus": "Married",
        "address": "Suite 15",
        "createdUnder": "orgadmin2",
        "speciality": "Internal Medicine"
    },
    {
        "name": "Pembroke Van Zon",
        "username": "pvanfp",
        "password": "password",
        "phone": 9209286433,
        "gender": "male",
        "docType": "users",
        "role": "doctor",
        "age": 10,
        "dob": "9/21/2022",
        "organization": 1,
        "active": true,
        "state": "",
        "country": "Nigeria",
        "martialStatus": "Married",
        "address": "Suite 4",
        "createdUnder": "orgadmin1",
        "speciality": "Otolaryngologist"
    },
    {
        "name": "Farlay Berick",
        "username": "fberickfq",
        "password": "password",
        "phone": 3966859944,
        "gender": "male",
        "docType": "users",
        "role": "doctor",
        "age": 22,
        "dob": "4/14/2022",
        "organization": 2,
        "active": true,
        "state": "",
        "country": "Panama",
        "martialStatus": "Single",
        "address": "3rd Floor",
        "createdUnder": "orgadmin2",
        "speciality": "Dermatologist"
    },
    {
        "name": "Brad Steinor",
        "username": "bsteinorfr",
        "password": "password",
        "phone": 6223733659,
        "gender": "male",
        "docType": "users",
        "role": "patient",
        "age": 48,
        "dob": "11/9/2022",
        "organization": 1,
        "active": true,
        "state": "",
        "country": "Cyprus",
        "martialStatus": "Married",
        "address": "15th Floor",
        "createdUnder": "kishore",
        "speciality": ""
    },
    {
        "name": "Cyb Domegan",
        "username": "cdomeganfs",
        "password": "password",
        "phone": 5167546388,
        "gender": "male",
        "docType": "users",
        "role": "patient",
        "age": 74,
        "dob": "8/13/2022",
        "organization": 2,
        "active": true,
        "state": "",
        "country": "Libya",
        "martialStatus": "Married",
        "address": "8th Floor",
        "createdUnder": "aswin",
        "speciality": ""
    },
    {
        "name": "Teresita Antoniazzi",
        "username": "tantoniazzift",
        "password": "password",
        "phone": 4237103455,
        "gender": "female",
        "docType": "users",
        "role": "patient",
        "age": 90,
        "dob": "12/9/2022",
        "organization": 1,
        "active": true,
        "state": "",
        "country": "Indonesia",
        "martialStatus": "Single",
        "address": "Suite 97",
        "createdUnder": "kishore",
        "speciality": ""
    },
    {
        "name": "Carmencita Wasling",
        "username": "cwaslingfu",
        "password": "password",
        "phone": 9804438881,
        "gender": "female",
        "docType": "users",
        "role": "patient",
        "age": 48,
        "dob": "10/10/2022",
        "organization": 1,
        "active": true,
        "state": "",
        "country": "Russia",
        "martialStatus": "Single",
        "address": "Room 1546",
        "createdUnder": "kishore",
        "speciality": ""
    },
    {
        "name": "Dante Wassell",
        "username": "dwassellfv",
        "password": "password",
        "phone": 5512734696,
        "gender": "male",
        "docType": "users",
        "role": "doctor",
        "age": 36,
        "dob": "4/8/2022",
        "organization": 2,
        "active": true,
        "state": "",
        "country": "Dominican Republic",
        "martialStatus": "Single",
        "address": "Room 1680",
        "createdUnder": "orgadmin2",
        "speciality": "Nephrologist"
    },
    {
        "name": "Tate Elks",
        "username": "telksfw",
        "password": "password",
        "phone": 7487512432,
        "gender": "female",
        "docType": "users",
        "role": "doctor",
        "age": 36,
        "dob": "6/29/2022",
        "organization": 2,
        "active": true,
        "state": "",
        "country": "Ukraine",
        "martialStatus": "Married",
        "address": "Suite 19",
        "createdUnder": "orgadmin2",
        "speciality": "Cardiologist"
    },
    {
        "name": "Loretta Stitfall",
        "username": "lstitfallfx",
        "password": "password",
        "phone": 7168254999,
        "gender": "male",
        "docType": "users",
        "role": "doctor",
        "age": 19,
        "dob": "1/13/2023",
        "organization": 1,
        "active": true,
        "state": "",
        "country": "Russia",
        "martialStatus": "Married",
        "address": "Suite 11",
        "createdUnder": "orgadmin1",
        "speciality": "Anesthesiologist"
    },
    {
        "name": "Lorinda Rivers",
        "username": "lriversfy",
        "password": "password",
        "phone": 5281992204,
        "gender": "male",
        "docType": "users",
        "role": "doctor",
        "age": 41,
        "dob": "11/2/2022",
        "organization": 2,
        "active": true,
        "state": "",
        "country": "Lithuania",
        "martialStatus": "Married",
        "address": "PO Box 96803",
        "createdUnder": "orgadmin2",
        "speciality": "Anesthesiologist"
    },
    {
        "name": "Shirline Croom",
        "username": "scroomfz",
        "password": "password",
        "phone": 1663915261,
        "gender": "female",
        "docType": "users",
        "role": "doctor",
        "age": 66,
        "dob": "9/5/2022",
        "organization": 2,
        "active": true,
        "state": "Stockholm",
        "country": "Sweden",
        "martialStatus": "Married",
        "address": "Room 34",
        "createdUnder": "orgadmin2",
        "speciality": "Obstetricians/gynecologist (OBGYNs)"
    },
    {
        "name": "Darryl Campbell",
        "username": "dcampbellg0",
        "password": "password",
        "phone": 3557515744,
        "gender": "male",
        "docType": "users",
        "role": "patient",
        "age": 41,
        "dob": "12/31/2022",
        "organization": 2,
        "active": true,
        "state": "",
        "country": "China",
        "martialStatus": "Single",
        "address": "Apt 219",
        "createdUnder": "aswin",
        "speciality": ""
    },
    {
        "name": "Rand Crispe",
        "username": "rcrispeg1",
        "password": "password",
        "phone": 7123444690,
        "gender": "female",
        "docType": "users",
        "role": "doctor",
        "age": 18,
        "dob": "12/9/2022",
        "organization": 1,
        "active": true,
        "state": "Veracruz Llave",
        "country": "Mexico",
        "martialStatus": "Single",
        "address": "Suite 35",
        "createdUnder": "orgadmin1",
        "speciality": "Otolaryngologist"
    },
    {
        "name": "Chester Christauffour",
        "username": "cchristauffourg2",
        "password": "password",
        "phone": 1813119978,
        "gender": "male",
        "docType": "users",
        "role": "patient",
        "age": 36,
        "dob": "7/23/2022",
        "organization": 2,
        "active": true,
        "state": "",
        "country": "China",
        "martialStatus": "Single",
        "address": "Suite 51",
        "createdUnder": "aswin",
        "speciality": ""
    },
    {
        "name": "Henrietta Speechley",
        "username": "hspeechleyg3",
        "password": "password",
        "phone": 7707662737,
        "gender": "male",
        "docType": "users",
        "role": "patient",
        "age": 32,
        "dob": "10/16/2022",
        "organization": 1,
        "active": true,
        "state": "",
        "country": "Kazakhstan",
        "martialStatus": "Married",
        "address": "2nd Floor",
        "createdUnder": "kishore",
        "speciality": ""
    },
    {
        "name": "Ravid Prozescky",
        "username": "rprozesckyg4",
        "password": "password",
        "phone": 9453882848,
        "gender": "male",
        "docType": "users",
        "role": "doctor",
        "age": 91,
        "dob": "3/22/2023",
        "organization": 1,
        "active": true,
        "state": "",
        "country": "Indonesia",
        "martialStatus": "Married",
        "address": "Apt 747",
        "createdUnder": "orgadmin1",
        "speciality": "Obstetricians/gynecologist (OBGYNs)"
    },
    {
        "name": "Leyla Cockrell",
        "username": "lcockrellg5",
        "password": "password",
        "phone": 6478543119,
        "gender": "female",
        "docType": "users",
        "role": "doctor",
        "age": 21,
        "dob": "2/8/2023",
        "organization": 1,
        "active": true,
        "state": "",
        "country": "Poland",
        "martialStatus": "Single",
        "address": "PO Box 92803",
        "createdUnder": "orgadmin1",
        "speciality": "Radiologist"
    },
    {
        "name": "Mady Rookes",
        "username": "mrookesg6",
        "password": "password",
        "phone": 7168161813,
        "gender": "male",
        "docType": "users",
        "role": "patient",
        "age": 36,
        "dob": "10/4/2022",
        "organization": 1,
        "active": true,
        "state": "",
        "country": "Peru",
        "martialStatus": "Single",
        "address": "Suite 80",
        "createdUnder": "kishore",
        "speciality": ""
    },
    {
        "name": "Jamesy Hanstock",
        "username": "jhanstockg7",
        "password": "password",
        "phone": 5738817953,
        "gender": "female",
        "docType": "users",
        "role": "doctor",
        "age": 20,
        "dob": "1/3/2023",
        "organization": 2,
        "active": true,
        "state": "Mexico",
        "country": "Mexico",
        "martialStatus": "Single",
        "address": "Room 1112",
        "createdUnder": "orgadmin2",
        "speciality": "Ophthalmologist"
    },
    {
        "name": "Nariko Poznan",
        "username": "npoznang8",
        "password": "password",
        "phone": 9136578664,
        "gender": "male",
        "docType": "users",
        "role": "doctor",
        "age": 49,
        "dob": "3/18/2023",
        "organization": 2,
        "active": true,
        "state": "",
        "country": "Ukraine",
        "martialStatus": "Single",
        "address": "Room 1601",
        "createdUnder": "orgadmin2",
        "speciality": "Family medicine"
    },
    {
        "name": "Bentley Scotford",
        "username": "bscotfordg9",
        "password": "password",
        "phone": 6765547305,
        "gender": "female",
        "docType": "users",
        "role": "patient",
        "age": 36,
        "dob": "2/5/2023",
        "organization": 2,
        "active": true,
        "state": "Braga",
        "country": "Portugal",
        "martialStatus": "Married",
        "address": "PO Box 23500",
        "createdUnder": "aswin",
        "speciality": ""
    },
    {
        "name": "Euell Lyst",
        "username": "elystga",
        "password": "password",
        "phone": 4947074439,
        "gender": "female",
        "docType": "users",
        "role": "patient",
        "age": 90,
        "dob": "6/15/2022",
        "organization": 1,
        "active": true,
        "state": "",
        "country": "Indonesia",
        "martialStatus": "Single",
        "address": "2nd Floor",
        "createdUnder": "kishore",
        "speciality": ""
    },
    {
        "name": "Katina Crispin",
        "username": "kcrispingb",
        "password": "password",
        "phone": 3474140100,
        "gender": "female",
        "docType": "users",
        "role": "patient",
        "age": 41,
        "dob": "12/18/2022",
        "organization": 2,
        "active": true,
        "state": "",
        "country": "Peru",
        "martialStatus": "Married",
        "address": "Apt 755",
        "createdUnder": "aswin",
        "speciality": ""
    },
    {
        "name": "Barnaby Colnet",
        "username": "bcolnetgc",
        "password": "password",
        "phone": 9452723595,
        "gender": "female",
        "docType": "users",
        "role": "patient",
        "age": 6,
        "dob": "12/3/2022",
        "organization": 1,
        "active": true,
        "state": "",
        "country": "Russia",
        "martialStatus": "Single",
        "address": "Suite 36",
        "createdUnder": "kishore",
        "speciality": ""
    },
    {
        "name": "Lauree Bullent",
        "username": "lbullentgd",
        "password": "password",
        "phone": 1013352020,
        "gender": "female",
        "docType": "users",
        "role": "doctor",
        "age": 76,
        "dob": "5/27/2022",
        "organization": 1,
        "active": true,
        "state": "",
        "country": "Russia",
        "martialStatus": "Single",
        "address": "Suite 8",
        "createdUnder": "orgadmin1",
        "speciality": "Pediatrician"
    },
    {
        "name": "Sascha Ingarfield",
        "username": "singarfieldge",
        "password": "password",
        "phone": 7467702440,
        "gender": "female",
        "docType": "users",
        "role": "doctor",
        "age": 46,
        "dob": "1/7/2023",
        "organization": 2,
        "active": true,
        "state": "British Columbia",
        "country": "Canada",
        "martialStatus": "Married",
        "address": "Apt 1518",
        "createdUnder": "orgadmin2",
        "speciality": "Oncologist"
    },
    {
        "name": "Kristina Karpe",
        "username": "kkarpegf",
        "password": "password",
        "phone": 7749268151,
        "gender": "female",
        "docType": "users",
        "role": "patient",
        "age": 49,
        "dob": "5/16/2022",
        "organization": 2,
        "active": true,
        "state": "",
        "country": "Indonesia",
        "martialStatus": "Married",
        "address": "PO Box 85913",
        "createdUnder": "aswin",
        "speciality": ""
    },
    {
        "name": "Nilson Cardinale",
        "username": "ncardinalegg",
        "password": "password",
        "phone": 9911516893,
        "gender": "male",
        "docType": "users",
        "role": "doctor",
        "age": 93,
        "dob": "5/23/2022",
        "organization": 1,
        "active": true,
        "state": "",
        "country": "Estonia",
        "martialStatus": "Single",
        "address": "PO Box 31629",
        "createdUnder": "orgadmin1",
        "speciality": "Otolaryngologist"
    },
    {
        "name": "Glenn Roubeix",
        "username": "groubeixgh",
        "password": "password",
        "phone": 1574654192,
        "gender": "female",
        "docType": "users",
        "role": "patient",
        "age": 96,
        "dob": "4/7/2022",
        "organization": 1,
        "active": true,
        "state": "",
        "country": "Indonesia",
        "martialStatus": "Married",
        "address": "15th Floor",
        "createdUnder": "kishore",
        "speciality": ""
    },
    {
        "name": "Tod Laight",
        "username": "tlaightgi",
        "password": "password",
        "phone": 2472848945,
        "gender": "male",
        "docType": "users",
        "role": "patient",
        "age": 16,
        "dob": "5/19/2022",
        "organization": 1,
        "active": true,
        "state": "",
        "country": "Djibouti",
        "martialStatus": "Married",
        "address": "Apt 1289",
        "createdUnder": "kishore",
        "speciality": ""
    },
    {
        "name": "Darnall Boulder",
        "username": "dbouldergj",
        "password": "password",
        "phone": 2883726729,
        "gender": "male",
        "docType": "users",
        "role": "patient",
        "age": 18,
        "dob": "10/8/2022",
        "organization": 2,
        "active": true,
        "state": "",
        "country": "China",
        "martialStatus": "Married",
        "address": "Room 315",
        "createdUnder": "aswin",
        "speciality": ""
    },
    {
        "name": "Alane Creer",
        "username": "acreergk",
        "password": "password",
        "phone": 5456207196,
        "gender": "female",
        "docType": "users",
        "role": "patient",
        "age": 84,
        "dob": "12/1/2022",
        "organization": 1,
        "active": true,
        "state": "",
        "country": "China",
        "martialStatus": "Married",
        "address": "Apt 767",
        "createdUnder": "kishore",
        "speciality": ""
    },
    {
        "name": "Ceciley Ledgard",
        "username": "cledgardgl",
        "password": "password",
        "phone": 7339828358,
        "gender": "female",
        "docType": "users",
        "role": "patient",
        "age": 23,
        "dob": "12/29/2022",
        "organization": 2,
        "active": true,
        "state": "",
        "country": "Indonesia",
        "martialStatus": "Married",
        "address": "Room 741",
        "createdUnder": "aswin",
        "speciality": ""
    },
    {
        "name": "Lilian Vaisey",
        "username": "lvaiseygm",
        "password": "password",
        "phone": 9737780681,
        "gender": "male",
        "docType": "users",
        "role": "doctor",
        "age": 59,
        "dob": "12/21/2022",
        "organization": 1,
        "active": true,
        "state": "Setúbal",
        "country": "Portugal",
        "martialStatus": "Single",
        "address": "PO Box 77008",
        "createdUnder": "orgadmin1",
        "speciality": "Internal Medicine"
    },
    {
        "name": "Wanda Geraghty",
        "username": "wgeraghtygn",
        "password": "password",
        "phone": 5015742084,
        "gender": "male",
        "docType": "users",
        "role": "patient",
        "age": 83,
        "dob": "11/21/2022",
        "organization": 1,
        "active": true,
        "state": "",
        "country": "Philippines",
        "martialStatus": "Married",
        "address": "PO Box 53475",
        "createdUnder": "kishore",
        "speciality": ""
    },
    {
        "name": "Kathie Patillo",
        "username": "kpatillogo",
        "password": "password",
        "phone": 1465877027,
        "gender": "female",
        "docType": "users",
        "role": "patient",
        "age": 74,
        "dob": "7/2/2022",
        "organization": 2,
        "active": true,
        "state": "Västmanland",
        "country": "Sweden",
        "martialStatus": "Married",
        "address": "Apt 536",
        "createdUnder": "aswin",
        "speciality": ""
    },
    {
        "name": "Cassi Abbe",
        "username": "cabbegp",
        "password": "password",
        "phone": 1125932311,
        "gender": "female",
        "docType": "users",
        "role": "doctor",
        "age": 83,
        "dob": "5/9/2022",
        "organization": 2,
        "active": true,
        "state": "",
        "country": "Poland",
        "martialStatus": "Single",
        "address": "Suite 73",
        "createdUnder": "orgadmin2",
        "speciality": "Physician executive"
    },
    {
        "name": "Margalit Joney",
        "username": "mjoneygq",
        "password": "password",
        "phone": 1067424163,
        "gender": "female",
        "docType": "users",
        "role": "patient",
        "age": 2,
        "dob": "7/6/2022",
        "organization": 2,
        "active": true,
        "state": "",
        "country": "Thailand",
        "martialStatus": "Married",
        "address": "Room 114",
        "createdUnder": "aswin",
        "speciality": ""
    },
    {
        "name": "Werner Sandels",
        "username": "wsandelsgr",
        "password": "password",
        "phone": 7126581319,
        "gender": "female",
        "docType": "users",
        "role": "patient",
        "age": 2,
        "dob": "8/15/2022",
        "organization": 1,
        "active": true,
        "state": "Braga",
        "country": "Portugal",
        "martialStatus": "Married",
        "address": "15th Floor",
        "createdUnder": "kishore",
        "speciality": ""
    },
    {
        "name": "Bibbye Boult",
        "username": "bboultgs",
        "password": "password",
        "phone": 8524894068,
        "gender": "male",
        "docType": "users",
        "role": "patient",
        "age": 56,
        "dob": "12/6/2022",
        "organization": 2,
        "active": true,
        "state": "",
        "country": "Bulgaria",
        "martialStatus": "Married",
        "address": "PO Box 80396",
        "createdUnder": "aswin",
        "speciality": ""
    },
    {
        "name": "Ara Chidley",
        "username": "achidleygt",
        "password": "password",
        "phone": 5383624693,
        "gender": "female",
        "docType": "users",
        "role": "patient",
        "age": 57,
        "dob": "7/20/2022",
        "organization": 1,
        "active": true,
        "state": "Lorraine",
        "country": "France",
        "martialStatus": "Single",
        "address": "PO Box 72653",
        "createdUnder": "kishore",
        "speciality": ""
    },
    {
        "name": "Shoshana Tussaine",
        "username": "stussainegu",
        "password": "password",
        "phone": 3473800788,
        "gender": "female",
        "docType": "users",
        "role": "doctor",
        "age": 33,
        "dob": "8/19/2022",
        "organization": 1,
        "active": true,
        "state": "",
        "country": "Nigeria",
        "martialStatus": "Single",
        "address": "Suite 29",
        "createdUnder": "orgadmin1",
        "speciality": "Radiologist"
    },
    {
        "name": "Seymour Skilton",
        "username": "sskiltongv",
        "password": "password",
        "phone": 8668850975,
        "gender": "male",
        "docType": "users",
        "role": "patient",
        "age": 63,
        "dob": "6/4/2022",
        "organization": 2,
        "active": true,
        "state": "Saskatchewan",
        "country": "Canada",
        "martialStatus": "Single",
        "address": "Suite 52",
        "createdUnder": "aswin",
        "speciality": ""
    },
    {
        "name": "Robyn Richichi",
        "username": "rrichichigw",
        "password": "password",
        "phone": 1794031939,
        "gender": "male",
        "docType": "users",
        "role": "doctor",
        "age": 69,
        "dob": "1/28/2023",
        "organization": 1,
        "active": true,
        "state": "",
        "country": "Brazil",
        "martialStatus": "Single",
        "address": "Apt 1210",
        "createdUnder": "orgadmin1",
        "speciality": "Ophthalmologist"
    },
    {
        "name": "Darryl Climo",
        "username": "dclimogx",
        "password": "password",
        "phone": 1949248868,
        "gender": "female",
        "docType": "users",
        "role": "patient",
        "age": 84,
        "dob": "3/14/2023",
        "organization": 2,
        "active": true,
        "state": "",
        "country": "China",
        "martialStatus": "Married",
        "address": "12th Floor",
        "createdUnder": "aswin",
        "speciality": ""
    },
    {
        "name": "Victoria Meth",
        "username": "vmethgy",
        "password": "password",
        "phone": 8786982951,
        "gender": "female",
        "docType": "users",
        "role": "doctor",
        "age": 21,
        "dob": "2/4/2023",
        "organization": 2,
        "active": true,
        "state": "",
        "country": "Peru",
        "martialStatus": "Married",
        "address": "Apt 163",
        "createdUnder": "orgadmin2",
        "speciality": "Cardiologist"
    },
    {
        "name": "Toinette McElwee",
        "username": "tmcelweegz",
        "password": "password",
        "phone": 1696011407,
        "gender": "female",
        "docType": "users",
        "role": "doctor",
        "age": 47,
        "dob": "11/28/2022",
        "organization": 2,
        "active": true,
        "state": "",
        "country": "Belarus",
        "martialStatus": "Single",
        "address": "PO Box 26782",
        "createdUnder": "orgadmin2",
        "speciality": "Cardiologist"
    },
    {
        "name": "Simone Yewdall",
        "username": "syewdallh0",
        "password": "password",
        "phone": 9771760131,
        "gender": "male",
        "docType": "users",
        "role": "patient",
        "age": 44,
        "dob": "8/7/2022",
        "organization": 2,
        "active": true,
        "state": "",
        "country": "Russia",
        "martialStatus": "Single",
        "address": "PO Box 79094",
        "createdUnder": "aswin",
        "speciality": ""
    },
    {
        "name": "Adler Dummett",
        "username": "adummetth1",
        "password": "password",
        "phone": 7168957833,
        "gender": "male",
        "docType": "users",
        "role": "doctor",
        "age": 32,
        "dob": "1/19/2023",
        "organization": 1,
        "active": true,
        "state": "",
        "country": "Indonesia",
        "martialStatus": "Married",
        "address": "PO Box 84976",
        "createdUnder": "orgadmin1",
        "speciality": "Radiologist"
    },
    {
        "name": "Hedvige Shird",
        "username": "hshirdh2",
        "password": "password",
        "phone": 2291888202,
        "gender": "male",
        "docType": "users",
        "role": "doctor",
        "age": 52,
        "dob": "8/1/2022",
        "organization": 2,
        "active": true,
        "state": "",
        "country": "Philippines",
        "martialStatus": "Married",
        "address": "Room 1235",
        "createdUnder": "orgadmin2",
        "speciality": "Psychiatrist"
    },
    {
        "name": "Henri Motten",
        "username": "hmottenh3",
        "password": "password",
        "phone": 9642008251,
        "gender": "male",
        "docType": "users",
        "role": "patient",
        "age": 94,
        "dob": "8/25/2022",
        "organization": 1,
        "active": true,
        "state": "",
        "country": "China",
        "martialStatus": "Married",
        "address": "PO Box 20563",
        "createdUnder": "kishore",
        "speciality": ""
    },
    {
        "name": "Laurie Hodgon",
        "username": "lhodgonh4",
        "password": "password",
        "phone": 6848701445,
        "gender": "male",
        "docType": "users",
        "role": "doctor",
        "age": 52,
        "dob": "1/18/2023",
        "organization": 1,
        "active": true,
        "state": "",
        "country": "Peru",
        "martialStatus": "Single",
        "address": "Apt 856",
        "createdUnder": "orgadmin1",
        "speciality": "Surgeon"
    },
    {
        "name": "Had Huerta",
        "username": "hhuertah5",
        "password": "password",
        "phone": 5937280007,
        "gender": "male",
        "docType": "users",
        "role": "doctor",
        "age": 82,
        "dob": "11/9/2022",
        "organization": 1,
        "active": true,
        "state": "",
        "country": "China",
        "martialStatus": "Single",
        "address": "Room 970",
        "createdUnder": "orgadmin1",
        "speciality": "Pediatrician"
    },
    {
        "name": "Egbert Maccrae",
        "username": "emaccraeh6",
        "password": "password",
        "phone": 7479140399,
        "gender": "male",
        "docType": "users",
        "role": "patient",
        "age": 95,
        "dob": "3/10/2023",
        "organization": 2,
        "active": true,
        "state": "",
        "country": "South Africa",
        "martialStatus": "Single",
        "address": "Room 1656",
        "createdUnder": "aswin",
        "speciality": ""
    },
    {
        "name": "Teddie Durgan",
        "username": "tdurganh7",
        "password": "password",
        "phone": 9619373671,
        "gender": "female",
        "docType": "users",
        "role": "patient",
        "age": 37,
        "dob": "3/3/2023",
        "organization": 2,
        "active": true,
        "state": "",
        "country": "China",
        "martialStatus": "Single",
        "address": "Apt 921",
        "createdUnder": "aswin",
        "speciality": ""
    },
    {
        "name": "Domingo Hackinge",
        "username": "dhackingeh8",
        "password": "password",
        "phone": 5823494985,
        "gender": "female",
        "docType": "users",
        "role": "doctor",
        "age": 48,
        "dob": "9/2/2022",
        "organization": 2,
        "active": true,
        "state": "",
        "country": "Philippines",
        "martialStatus": "Married",
        "address": "Suite 98",
        "createdUnder": "orgadmin2",
        "speciality": "Surgeon"
    },
    {
        "name": "Lynnell Abramski",
        "username": "labramskih9",
        "password": "password",
        "phone": 4048929554,
        "gender": "male",
        "docType": "users",
        "role": "doctor",
        "age": 81,
        "dob": "11/18/2022",
        "organization": 1,
        "active": true,
        "state": "",
        "country": "Bulgaria",
        "martialStatus": "Single",
        "address": "Suite 61",
        "createdUnder": "orgadmin1",
        "speciality": "Cardiologist"
    },
    {
        "name": "Dotti Birdis",
        "username": "dbirdisha",
        "password": "password",
        "phone": 6864510541,
        "gender": "female",
        "docType": "users",
        "role": "patient",
        "age": 47,
        "dob": "3/21/2023",
        "organization": 1,
        "active": true,
        "state": "Puebla",
        "country": "Mexico",
        "martialStatus": "Single",
        "address": "Apt 1355",
        "createdUnder": "kishore",
        "speciality": ""
    },
    {
        "name": "Laure Kingzet",
        "username": "lkingzethb",
        "password": "password",
        "phone": 5064855197,
        "gender": "male",
        "docType": "users",
        "role": "patient",
        "age": 62,
        "dob": "10/11/2022",
        "organization": 2,
        "active": true,
        "state": "Chiapas",
        "country": "Mexico",
        "martialStatus": "Married",
        "address": "Apt 1899",
        "createdUnder": "aswin",
        "speciality": ""
    },
    {
        "name": "Westbrook Belfelt",
        "username": "wbelfelthc",
        "password": "password",
        "phone": 9465030995,
        "gender": "male",
        "docType": "users",
        "role": "patient",
        "age": 44,
        "dob": "12/1/2022",
        "organization": 2,
        "active": true,
        "state": "",
        "country": "China",
        "martialStatus": "Married",
        "address": "19th Floor",
        "createdUnder": "aswin",
        "speciality": ""
    },
    {
        "name": "Alexis Fosten",
        "username": "afostenhd",
        "password": "password",
        "phone": 9767133320,
        "gender": "female",
        "docType": "users",
        "role": "doctor",
        "age": 36,
        "dob": "6/1/2022",
        "organization": 2,
        "active": true,
        "state": "",
        "country": "Tunisia",
        "martialStatus": "Single",
        "address": "Suite 75",
        "createdUnder": "orgadmin2",
        "speciality": "Radiologist"
    },
    {
        "name": "Trula Castro",
        "username": "tcastrohe",
        "password": "password",
        "phone": 8548895176,
        "gender": "female",
        "docType": "users",
        "role": "doctor",
        "age": 51,
        "dob": "7/24/2022",
        "organization": 1,
        "active": true,
        "state": "",
        "country": "Burkina Faso",
        "martialStatus": "Single",
        "address": "Apt 636",
        "createdUnder": "orgadmin1",
        "speciality": "Physician executive"
    },
    {
        "name": "Rinaldo Willison",
        "username": "rwillisonhf",
        "password": "password",
        "phone": 2276945869,
        "gender": "female",
        "docType": "users",
        "role": "doctor",
        "age": 69,
        "dob": "7/9/2022",
        "organization": 1,
        "active": true,
        "state": "",
        "country": "China",
        "martialStatus": "Married",
        "address": "16th Floor",
        "createdUnder": "orgadmin1",
        "speciality": "Surgeon"
    },
    {
        "name": "Pennie Loftus",
        "username": "ploftushg",
        "password": "password",
        "phone": 1985855051,
        "gender": "male",
        "docType": "users",
        "role": "doctor",
        "age": 24,
        "dob": "5/9/2022",
        "organization": 2,
        "active": true,
        "state": "",
        "country": "Greece",
        "martialStatus": "Single",
        "address": "3rd Floor",
        "createdUnder": "orgadmin2",
        "speciality": "Obstetricians/gynecologist (OBGYNs)"
    },
    {
        "name": "Cecilius Ivanchikov",
        "username": "civanchikovhh",
        "password": "password",
        "phone": 2769737670,
        "gender": "male",
        "docType": "users",
        "role": "patient",
        "age": 27,
        "dob": "6/19/2022",
        "organization": 2,
        "active": true,
        "state": "",
        "country": "Madagascar",
        "martialStatus": "Married",
        "address": "Apt 1267",
        "createdUnder": "aswin",
        "speciality": ""
    },
    {
        "name": "Reggy Penn",
        "username": "rpennhi",
        "password": "password",
        "phone": 2552771935,
        "gender": "female",
        "docType": "users",
        "role": "patient",
        "age": 22,
        "dob": "10/4/2022",
        "organization": 1,
        "active": true,
        "state": "",
        "country": "China",
        "martialStatus": "Married",
        "address": "PO Box 32010",
        "createdUnder": "kishore",
        "speciality": ""
    },
    {
        "name": "Harriot Botha",
        "username": "hbothahj",
        "password": "password",
        "phone": 8168874218,
        "gender": "male",
        "docType": "users",
        "role": "patient",
        "age": 29,
        "dob": "8/13/2022",
        "organization": 2,
        "active": true,
        "state": "Aquitaine",
        "country": "France",
        "martialStatus": "Single",
        "address": "Suite 28",
        "createdUnder": "aswin",
        "speciality": ""
    },
    {
        "name": "Jillian Routham",
        "username": "jrouthamhk",
        "password": "password",
        "phone": 9099269905,
        "gender": "male",
        "docType": "users",
        "role": "doctor",
        "age": 50,
        "dob": "12/3/2022",
        "organization": 2,
        "active": true,
        "state": "",
        "country": "Japan",
        "martialStatus": "Married",
        "address": "Room 1251",
        "createdUnder": "orgadmin2",
        "speciality": "Anesthesiologist"
    },
    {
        "name": "Vladimir Gascoyne",
        "username": "vgascoynehl",
        "password": "password",
        "phone": 5914656108,
        "gender": "female",
        "docType": "users",
        "role": "patient",
        "age": 64,
        "dob": "5/29/2022",
        "organization": 2,
        "active": true,
        "state": "",
        "country": "China",
        "martialStatus": "Married",
        "address": "Room 168",
        "createdUnder": "aswin",
        "speciality": ""
    },
    {
        "name": "Emelen Wrack",
        "username": "ewrackhm",
        "password": "password",
        "phone": 3409009957,
        "gender": "female",
        "docType": "users",
        "role": "doctor",
        "age": 28,
        "dob": "11/26/2022",
        "organization": 1,
        "active": true,
        "state": "",
        "country": "Madagascar",
        "martialStatus": "Single",
        "address": "Apt 1485",
        "createdUnder": "orgadmin1",
        "speciality": "Obstetricians/gynecologist (OBGYNs)"
    },
    {
        "name": "Zoe Dorn",
        "username": "zdornhn",
        "password": "password",
        "phone": 2388486948,
        "gender": "male",
        "docType": "users",
        "role": "patient",
        "age": 88,
        "dob": "9/16/2022",
        "organization": 2,
        "active": true,
        "state": "Île-de-France",
        "country": "France",
        "martialStatus": "Single",
        "address": "Room 1244",
        "createdUnder": "aswin",
        "speciality": ""
    },
    {
        "name": "Griswold Beat",
        "username": "gbeatho",
        "password": "password",
        "phone": 4781876904,
        "gender": "female",
        "docType": "users",
        "role": "patient",
        "age": 23,
        "dob": "3/20/2023",
        "organization": 2,
        "active": true,
        "state": "",
        "country": "China",
        "martialStatus": "Single",
        "address": "3rd Floor",
        "createdUnder": "aswin",
        "speciality": ""
    },
    {
        "name": "Herminia Nornasell",
        "username": "hnornasellhp",
        "password": "password",
        "phone": 3981556011,
        "gender": "female",
        "docType": "users",
        "role": "doctor",
        "age": 33,
        "dob": "11/15/2022",
        "organization": 1,
        "active": true,
        "state": "",
        "country": "Brazil",
        "martialStatus": "Single",
        "address": "Suite 71",
        "createdUnder": "orgadmin1",
        "speciality": "Ophthalmologist"
    },
    {
        "name": "Jacquetta Ruslin",
        "username": "jruslinhq",
        "password": "password",
        "phone": 5642695134,
        "gender": "male",
        "docType": "users",
        "role": "doctor",
        "age": 51,
        "dob": "7/8/2022",
        "organization": 2,
        "active": true,
        "state": "",
        "country": "China",
        "martialStatus": "Married",
        "address": "4th Floor",
        "createdUnder": "orgadmin2",
        "speciality": "Family medicine"
    },
    {
        "name": "Min Braunle",
        "username": "mbraunlehr",
        "password": "password",
        "phone": 7342833829,
        "gender": "female",
        "docType": "users",
        "role": "patient",
        "age": 69,
        "dob": "4/2/2022",
        "organization": 2,
        "active": true,
        "state": "Stockholm",
        "country": "Sweden",
        "martialStatus": "Single",
        "address": "Apt 404",
        "createdUnder": "aswin",
        "speciality": ""
    },
    {
        "name": "Teddie Rowlstone",
        "username": "trowlstonehs",
        "password": "password",
        "phone": 5886389472,
        "gender": "female",
        "docType": "users",
        "role": "patient",
        "age": 68,
        "dob": "9/27/2022",
        "organization": 1,
        "active": true,
        "state": "",
        "country": "Belarus",
        "martialStatus": "Single",
        "address": "3rd Floor",
        "createdUnder": "kishore",
        "speciality": ""
    },
    {
        "name": "Stormi Avon",
        "username": "savonht",
        "password": "password",
        "phone": 9337708207,
        "gender": "female",
        "docType": "users",
        "role": "doctor",
        "age": 98,
        "dob": "2/19/2023",
        "organization": 2,
        "active": true,
        "state": "",
        "country": "China",
        "martialStatus": "Single",
        "address": "PO Box 37191",
        "createdUnder": "orgadmin2",
        "speciality": "Pulmonologist"
    },
    {
        "name": "Kaleb Milmore",
        "username": "kmilmorehu",
        "password": "password",
        "phone": 7126873259,
        "gender": "male",
        "docType": "users",
        "role": "doctor",
        "age": 8,
        "dob": "6/2/2022",
        "organization": 1,
        "active": true,
        "state": "",
        "country": "China",
        "martialStatus": "Single",
        "address": "Room 1447",
        "createdUnder": "orgadmin1",
        "speciality": "Endocrinologist"
    },
    {
        "name": "Quintina Cridlan",
        "username": "qcridlanhv",
        "password": "password",
        "phone": 6931822284,
        "gender": "female",
        "docType": "users",
        "role": "patient",
        "age": 8,
        "dob": "8/14/2022",
        "organization": 2,
        "active": true,
        "state": "",
        "country": "China",
        "martialStatus": "Married",
        "address": "Room 315",
        "createdUnder": "aswin",
        "speciality": ""
    },
    {
        "name": "Josee Ferby",
        "username": "jferbyhw",
        "password": "password",
        "phone": 8174247978,
        "gender": "female",
        "docType": "users",
        "role": "doctor",
        "age": 19,
        "dob": "9/6/2022",
        "organization": 1,
        "active": true,
        "state": "",
        "country": "Uganda",
        "martialStatus": "Single",
        "address": "Room 1566",
        "createdUnder": "orgadmin1",
        "speciality": "Infectious disease"
    },
    {
        "name": "Wyn Earsman",
        "username": "wearsmanhx",
        "password": "password",
        "phone": 6584751832,
        "gender": "male",
        "docType": "users",
        "role": "patient",
        "age": 63,
        "dob": "9/29/2022",
        "organization": 1,
        "active": true,
        "state": "",
        "country": "Indonesia",
        "martialStatus": "Married",
        "address": "Apt 508",
        "createdUnder": "kishore",
        "speciality": ""
    },
    {
        "name": "Jamill Lafay",
        "username": "jlafayhy",
        "password": "password",
        "phone": 1459139110,
        "gender": "female",
        "docType": "users",
        "role": "doctor",
        "age": 43,
        "dob": "11/6/2022",
        "organization": 1,
        "active": true,
        "state": "",
        "country": "China",
        "martialStatus": "Single",
        "address": "PO Box 9552",
        "createdUnder": "orgadmin1",
        "speciality": "Obstetricians/gynecologist (OBGYNs)"
    },
    {
        "name": "Giacomo Kenzie",
        "username": "gkenziehz",
        "password": "password",
        "phone": 8109223212,
        "gender": "female",
        "docType": "users",
        "role": "doctor",
        "age": 10,
        "dob": "3/22/2023",
        "organization": 1,
        "active": true,
        "state": "",
        "country": "Azerbaijan",
        "martialStatus": "Married",
        "address": "Suite 90",
        "createdUnder": "orgadmin1",
        "speciality": "Obstetricians/gynecologist (OBGYNs)"
    },
    {
        "name": "Barry Gresswood",
        "username": "bgresswoodi0",
        "password": "password",
        "phone": 5412942636,
        "gender": "male",
        "docType": "users",
        "role": "doctor",
        "age": 74,
        "dob": "8/14/2022",
        "organization": 2,
        "active": true,
        "state": "British Columbia",
        "country": "Canada",
        "martialStatus": "Single",
        "address": "8th Floor",
        "createdUnder": "orgadmin2",
        "speciality": "Gastroenterologist"
    },
    {
        "name": "Colan McKevitt",
        "username": "cmckevitti1",
        "password": "password",
        "phone": 7367214962,
        "gender": "male",
        "docType": "users",
        "role": "doctor",
        "age": 46,
        "dob": "8/27/2022",
        "organization": 1,
        "active": true,
        "state": "",
        "country": "China",
        "martialStatus": "Single",
        "address": "Apt 498",
        "createdUnder": "orgadmin1",
        "speciality": "Internal Medicine"
    },
    {
        "name": "Trent Steers",
        "username": "tsteersi2",
        "password": "password",
        "phone": 2649145255,
        "gender": "male",
        "docType": "users",
        "role": "doctor",
        "age": 73,
        "dob": "3/9/2023",
        "organization": 2,
        "active": true,
        "state": "Manitoba",
        "country": "Canada",
        "martialStatus": "Married",
        "address": "PO Box 89562",
        "createdUnder": "orgadmin2",
        "speciality": "Pediatrician"
    },
    {
        "name": "Tobiah Plaster",
        "username": "tplasteri3",
        "password": "password",
        "phone": 6648652250,
        "gender": "female",
        "docType": "users",
        "role": "doctor",
        "age": 51,
        "dob": "7/8/2022",
        "organization": 2,
        "active": true,
        "state": "",
        "country": "Pakistan",
        "martialStatus": "Single",
        "address": "Apt 1385",
        "createdUnder": "orgadmin2",
        "speciality": "Surgeon"
    },
    {
        "name": "Hatti Tewkesbury.",
        "username": "htewkesburyi4",
        "password": "password",
        "phone": 9472201522,
        "gender": "male",
        "docType": "users",
        "role": "doctor",
        "age": 87,
        "dob": "8/3/2022",
        "organization": 2,
        "active": true,
        "state": "",
        "country": "Russia",
        "martialStatus": "Married",
        "address": "Room 1549",
        "createdUnder": "orgadmin2",
        "speciality": "Gastroenterologist"
    },
    {
        "name": "Mayor Wehden",
        "username": "mwehdeni5",
        "password": "password",
        "phone": 8075007268,
        "gender": "male",
        "docType": "users",
        "role": "doctor",
        "age": 25,
        "dob": "9/8/2022",
        "organization": 1,
        "active": true,
        "state": "",
        "country": "Indonesia",
        "martialStatus": "Married",
        "address": "Suite 96",
        "createdUnder": "orgadmin1",
        "speciality": "Otolaryngologist"
    },
    {
        "name": "Weylin Kelsow",
        "username": "wkelsowi6",
        "password": "password",
        "phone": 8463902614,
        "gender": "female",
        "docType": "users",
        "role": "doctor",
        "age": 90,
        "dob": "4/22/2022",
        "organization": 1,
        "active": true,
        "state": "",
        "country": "China",
        "martialStatus": "Married",
        "address": "12th Floor",
        "createdUnder": "orgadmin1",
        "speciality": "Pediatrician"
    },
    {
        "name": "Valma Clamp",
        "username": "vclampi7",
        "password": "password",
        "phone": 5824251439,
        "gender": "male",
        "docType": "users",
        "role": "patient",
        "age": 79,
        "dob": "12/18/2022",
        "organization": 2,
        "active": true,
        "state": "",
        "country": "Vietnam",
        "martialStatus": "Married",
        "address": "PO Box 79549",
        "createdUnder": "aswin",
        "speciality": ""
    },
    {
        "name": "Rolando Ferne",
        "username": "rfernei8",
        "password": "password",
        "phone": 4172393578,
        "gender": "female",
        "docType": "users",
        "role": "patient",
        "age": 76,
        "dob": "2/3/2023",
        "organization": 2,
        "active": true,
        "state": "",
        "country": "China",
        "martialStatus": "Married",
        "address": "Room 1618",
        "createdUnder": "aswin",
        "speciality": ""
    },
    {
        "name": "Ed MacLucais",
        "username": "emaclucaisi9",
        "password": "password",
        "phone": 6963230981,
        "gender": "female",
        "docType": "users",
        "role": "patient",
        "age": 1,
        "dob": "9/8/2022",
        "organization": 2,
        "active": true,
        "state": "",
        "country": "Croatia",
        "martialStatus": "Single",
        "address": "Suite 100",
        "createdUnder": "aswin",
        "speciality": ""
    },
    {
        "name": "Dareen Box",
        "username": "dboxia",
        "password": "password",
        "phone": 8404041998,
        "gender": "female",
        "docType": "users",
        "role": "doctor",
        "age": 42,
        "dob": "12/29/2022",
        "organization": 2,
        "active": true,
        "state": "",
        "country": "Peru",
        "martialStatus": "Single",
        "address": "Room 161",
        "createdUnder": "orgadmin2",
        "speciality": "Obstetricians/gynecologist (OBGYNs)"
    },
    {
        "name": "Correy Doughty",
        "username": "cdoughtyib",
        "password": "password",
        "phone": 6436244718,
        "gender": "female",
        "docType": "users",
        "role": "doctor",
        "age": 47,
        "dob": "10/10/2022",
        "organization": 1,
        "active": true,
        "state": "",
        "country": "Czech Republic",
        "martialStatus": "Single",
        "address": "Suite 95",
        "createdUnder": "orgadmin1",
        "speciality": "Gastroenterologist"
    },
    {
        "name": "Jobina Larmett",
        "username": "jlarmettic",
        "password": "password",
        "phone": 3771614974,
        "gender": "female",
        "docType": "users",
        "role": "patient",
        "age": 76,
        "dob": "2/27/2023",
        "organization": 1,
        "active": true,
        "state": "",
        "country": "Indonesia",
        "martialStatus": "Married",
        "address": "2nd Floor",
        "createdUnder": "kishore",
        "speciality": ""
    },
    {
        "name": "Karalynn Britcher",
        "username": "kbritcherid",
        "password": "password",
        "phone": 2945281260,
        "gender": "male",
        "docType": "users",
        "role": "doctor",
        "age": 83,
        "dob": "8/24/2022",
        "organization": 2,
        "active": true,
        "state": "Aveiro",
        "country": "Portugal",
        "martialStatus": "Single",
        "address": "PO Box 17177",
        "createdUnder": "orgadmin2",
        "speciality": "Otolaryngologist"
    },
    {
        "name": "Linn Kunzel",
        "username": "lkunzelie",
        "password": "password",
        "phone": 2854337239,
        "gender": "female",
        "docType": "users",
        "role": "patient",
        "age": 51,
        "dob": "6/1/2022",
        "organization": 2,
        "active": true,
        "state": "",
        "country": "Georgia",
        "martialStatus": "Married",
        "address": "Apt 1171",
        "createdUnder": "aswin",
        "speciality": ""
    },
    {
        "name": "Sunny Dorian",
        "username": "sdorianif",
        "password": "password",
        "phone": 5382056926,
        "gender": "female",
        "docType": "users",
        "role": "doctor",
        "age": 43,
        "dob": "12/8/2022",
        "organization": 2,
        "active": true,
        "state": "",
        "country": "Indonesia",
        "martialStatus": "Married",
        "address": "PO Box 1393",
        "createdUnder": "orgadmin2",
        "speciality": "Pulmonologist"
    },
    {
        "name": "Baily Kerwood",
        "username": "bkerwoodig",
        "password": "password",
        "phone": 9205935915,
        "gender": "female",
        "docType": "users",
        "role": "doctor",
        "age": 36,
        "dob": "10/19/2022",
        "organization": 2,
        "active": true,
        "state": "",
        "country": "Kazakhstan",
        "martialStatus": "Single",
        "address": "Suite 71",
        "createdUnder": "orgadmin2",
        "speciality": "Neurologist"
    },
    {
        "name": "Christa Rugg",
        "username": "cruggih",
        "password": "password",
        "phone": 4952940842,
        "gender": "female",
        "docType": "users",
        "role": "doctor",
        "age": 9,
        "dob": "6/25/2022",
        "organization": 2,
        "active": true,
        "state": "",
        "country": "Russia",
        "martialStatus": "Single",
        "address": "17th Floor",
        "createdUnder": "orgadmin2",
        "speciality": "Nephrologist"
    },
    {
        "name": "Min Tallboy",
        "username": "mtallboyii",
        "password": "password",
        "phone": 1754292669,
        "gender": "female",
        "docType": "users",
        "role": "doctor",
        "age": 60,
        "dob": "6/23/2022",
        "organization": 2,
        "active": true,
        "state": "",
        "country": "China",
        "martialStatus": "Single",
        "address": "PO Box 14785",
        "createdUnder": "orgadmin2",
        "speciality": "Pulmonologist"
    },
    {
        "name": "Drusie Chadbourne",
        "username": "dchadbourneij",
        "password": "password",
        "phone": 8003841716,
        "gender": "male",
        "docType": "users",
        "role": "doctor",
        "age": 47,
        "dob": "3/5/2023",
        "organization": 2,
        "active": true,
        "state": "",
        "country": "China",
        "martialStatus": "Married",
        "address": "2nd Floor",
        "createdUnder": "orgadmin2",
        "speciality": "Dermatologist"
    },
    {
        "name": "Stavros Cloney",
        "username": "scloneyik",
        "password": "password",
        "phone": 4984389092,
        "gender": "female",
        "docType": "users",
        "role": "patient",
        "age": 7,
        "dob": "10/1/2022",
        "organization": 2,
        "active": true,
        "state": "",
        "country": "Russia",
        "martialStatus": "Married",
        "address": "PO Box 16515",
        "createdUnder": "aswin",
        "speciality": ""
    },
    {
        "name": "Lucias Thorns",
        "username": "lthornsil",
        "password": "password",
        "phone": 2553576777,
        "gender": "female",
        "docType": "users",
        "role": "doctor",
        "age": 52,
        "dob": "4/4/2022",
        "organization": 1,
        "active": true,
        "state": "Kalmar",
        "country": "Sweden",
        "martialStatus": "Married",
        "address": "PO Box 50025",
        "createdUnder": "orgadmin1",
        "speciality": "Endocrinologist"
    },
    {
        "name": "Leonid Basnall",
        "username": "lbasnallim",
        "password": "password",
        "phone": 3778944680,
        "gender": "female",
        "docType": "users",
        "role": "patient",
        "age": 84,
        "dob": "3/19/2023",
        "organization": 2,
        "active": true,
        "state": "Chiapas",
        "country": "Mexico",
        "martialStatus": "Married",
        "address": "Room 359",
        "createdUnder": "aswin",
        "speciality": ""
    },
    {
        "name": "Astrid Kearley",
        "username": "akearleyin",
        "password": "password",
        "phone": 9305503140,
        "gender": "male",
        "docType": "users",
        "role": "doctor",
        "age": 47,
        "dob": "6/21/2022",
        "organization": 1,
        "active": true,
        "state": "",
        "country": "China",
        "martialStatus": "Married",
        "address": "Room 331",
        "createdUnder": "orgadmin1",
        "speciality": "Ophthalmologist"
    },
    {
        "name": "Gibb Viney",
        "username": "gvineyio",
        "password": "password",
        "phone": 9597229215,
        "gender": "male",
        "docType": "users",
        "role": "doctor",
        "age": 73,
        "dob": "9/13/2022",
        "organization": 1,
        "active": true,
        "state": "",
        "country": "Kazakhstan",
        "martialStatus": "Single",
        "address": "Room 898",
        "createdUnder": "orgadmin1",
        "speciality": "Gastroenterologist"
    },
    {
        "name": "Gael Putten",
        "username": "gputtenip",
        "password": "password",
        "phone": 5115824758,
        "gender": "female",
        "docType": "users",
        "role": "patient",
        "age": 7,
        "dob": "3/21/2023",
        "organization": 2,
        "active": true,
        "state": "",
        "country": "Indonesia",
        "martialStatus": "Single",
        "address": "2nd Floor",
        "createdUnder": "aswin",
        "speciality": ""
    },
    {
        "name": "Carly Stroud",
        "username": "cstroudiq",
        "password": "password",
        "phone": 9652983514,
        "gender": "female",
        "docType": "users",
        "role": "patient",
        "age": 34,
        "dob": "1/13/2023",
        "organization": 2,
        "active": true,
        "state": "",
        "country": "China",
        "martialStatus": "Single",
        "address": "Suite 34",
        "createdUnder": "aswin",
        "speciality": ""
    },
    {
        "name": "Reagan McClune",
        "username": "rmccluneir",
        "password": "password",
        "phone": 1183895311,
        "gender": "female",
        "docType": "users",
        "role": "doctor",
        "age": 66,
        "dob": "4/25/2022",
        "organization": 1,
        "active": true,
        "state": "",
        "country": "China",
        "martialStatus": "Single",
        "address": "Room 55",
        "createdUnder": "orgadmin1",
        "speciality": "Ophthalmologist"
    },
    {
        "name": "Arther MacNockater",
        "username": "amacnockateris",
        "password": "password",
        "phone": 5005441859,
        "gender": "male",
        "docType": "users",
        "role": "patient",
        "age": 93,
        "dob": "1/12/2023",
        "organization": 1,
        "active": true,
        "state": "",
        "country": "Brazil",
        "martialStatus": "Married",
        "address": "Apt 993",
        "createdUnder": "kishore",
        "speciality": ""
    },
    {
        "name": "Ellsworth Henrie",
        "username": "ehenrieit",
        "password": "password",
        "phone": 2431514265,
        "gender": "female",
        "docType": "users",
        "role": "patient",
        "age": 9,
        "dob": "11/6/2022",
        "organization": 1,
        "active": true,
        "state": "",
        "country": "Czech Republic",
        "martialStatus": "Single",
        "address": "11th Floor",
        "createdUnder": "kishore",
        "speciality": ""
    },
    {
        "name": "Graig Gildersleeve",
        "username": "ggildersleeveiu",
        "password": "password",
        "phone": 1978645391,
        "gender": "male",
        "docType": "users",
        "role": "patient",
        "age": 64,
        "dob": "12/13/2022",
        "organization": 2,
        "active": true,
        "state": "",
        "country": "Poland",
        "martialStatus": "Married",
        "address": "Room 1425",
        "createdUnder": "aswin",
        "speciality": ""
    },
    {
        "name": "Juan Cobbe",
        "username": "jcobbeiv",
        "password": "password",
        "phone": 3536658369,
        "gender": "female",
        "docType": "users",
        "role": "doctor",
        "age": 56,
        "dob": "10/2/2022",
        "organization": 1,
        "active": true,
        "state": "",
        "country": "Madagascar",
        "martialStatus": "Single",
        "address": "Suite 68",
        "createdUnder": "orgadmin1",
        "speciality": "Nephrologist"
    },
    {
        "name": "Shelly Vlasov",
        "username": "svlasoviw",
        "password": "password",
        "phone": 4256671586,
        "gender": "female",
        "docType": "users",
        "role": "patient",
        "age": 61,
        "dob": "6/27/2022",
        "organization": 2,
        "active": true,
        "state": "Québec",
        "country": "Canada",
        "martialStatus": "Single",
        "address": "PO Box 45079",
        "createdUnder": "aswin",
        "speciality": ""
    },
    {
        "name": "Ilyssa Derdes",
        "username": "iderdesix",
        "password": "password",
        "phone": 6247591007,
        "gender": "female",
        "docType": "users",
        "role": "doctor",
        "age": 71,
        "dob": "2/8/2023",
        "organization": 1,
        "active": true,
        "state": "",
        "country": "Democratic Republic of the Congo",
        "martialStatus": "Single",
        "address": "Suite 70",
        "createdUnder": "orgadmin1",
        "speciality": "Physician executive"
    },
    {
        "name": "Michail Sweetenham",
        "username": "msweetenhamiy",
        "password": "password",
        "phone": 5124726402,
        "gender": "male",
        "docType": "users",
        "role": "patient",
        "age": 58,
        "dob": "3/20/2023",
        "organization": 1,
        "active": true,
        "state": "",
        "country": "Indonesia",
        "martialStatus": "Married",
        "address": "Room 1919",
        "createdUnder": "kishore",
        "speciality": ""
    },
    {
        "name": "Kinnie Givens",
        "username": "kgivensiz",
        "password": "password",
        "phone": 4381807546,
        "gender": "male",
        "docType": "users",
        "role": "doctor",
        "age": 13,
        "dob": "6/28/2022",
        "organization": 2,
        "active": true,
        "state": "",
        "country": "China",
        "martialStatus": "Married",
        "address": "Room 77",
        "createdUnder": "orgadmin2",
        "speciality": "Infectious disease"
    },
    {
        "name": "Reese Simony",
        "username": "rsimonyj0",
        "password": "password",
        "phone": 9976950548,
        "gender": "female",
        "docType": "users",
        "role": "patient",
        "age": 90,
        "dob": "6/18/2022",
        "organization": 1,
        "active": true,
        "state": "Coimbra",
        "country": "Portugal",
        "martialStatus": "Single",
        "address": "3rd Floor",
        "createdUnder": "kishore",
        "speciality": ""
    },
    {
        "name": "Gregorio Cathrall",
        "username": "gcathrallj1",
        "password": "password",
        "phone": 9939038850,
        "gender": "female",
        "docType": "users",
        "role": "patient",
        "age": 25,
        "dob": "1/16/2023",
        "organization": 1,
        "active": true,
        "state": "",
        "country": "Madagascar",
        "martialStatus": "Single",
        "address": "Suite 34",
        "createdUnder": "kishore",
        "speciality": ""
    },
    {
        "name": "Lesya Werndley",
        "username": "lwerndleyj2",
        "password": "password",
        "phone": 3961545699,
        "gender": "female",
        "docType": "users",
        "role": "patient",
        "age": 96,
        "dob": "1/20/2023",
        "organization": 1,
        "active": true,
        "state": "Västra Götaland",
        "country": "Sweden",
        "martialStatus": "Married",
        "address": "PO Box 22565",
        "createdUnder": "kishore",
        "speciality": ""
    },
    {
        "name": "Rani Puddephatt",
        "username": "rpuddephattj3",
        "password": "password",
        "phone": 3174062093,
        "gender": "male",
        "docType": "users",
        "role": "patient",
        "age": 53,
        "dob": "4/9/2022",
        "organization": 2,
        "active": true,
        "state": "",
        "country": "Ethiopia",
        "martialStatus": "Married",
        "address": "PO Box 8595",
        "createdUnder": "aswin",
        "speciality": ""
    },
    {
        "name": "Cointon Ianittello",
        "username": "cianittelloj4",
        "password": "password",
        "phone": 3809200997,
        "gender": "male",
        "docType": "users",
        "role": "doctor",
        "age": 92,
        "dob": "10/14/2022",
        "organization": 1,
        "active": true,
        "state": "Braga",
        "country": "Portugal",
        "martialStatus": "Single",
        "address": "Apt 1935",
        "createdUnder": "orgadmin1",
        "speciality": "Otolaryngologist"
    },
    {
        "name": "Tatiana Fuchs",
        "username": "tfuchsj5",
        "password": "password",
        "phone": 8969490516,
        "gender": "female",
        "docType": "users",
        "role": "patient",
        "age": 9,
        "dob": "11/17/2022",
        "organization": 2,
        "active": true,
        "state": "",
        "country": "Slovenia",
        "martialStatus": "Single",
        "address": "Room 1842",
        "createdUnder": "aswin",
        "speciality": ""
    },
    {
        "name": "Winifield Royden",
        "username": "wroydenj6",
        "password": "password",
        "phone": 7168419003,
        "gender": "male",
        "docType": "users",
        "role": "patient",
        "age": 69,
        "dob": "10/19/2022",
        "organization": 1,
        "active": true,
        "state": "Île-de-France",
        "country": "France",
        "martialStatus": "Single",
        "address": "PO Box 17846",
        "createdUnder": "kishore",
        "speciality": ""
    },
    {
        "name": "Philomena Columbine",
        "username": "pcolumbinej7",
        "password": "password",
        "phone": 2239799270,
        "gender": "female",
        "docType": "users",
        "role": "doctor",
        "age": 35,
        "dob": "3/18/2023",
        "organization": 2,
        "active": true,
        "state": "",
        "country": "Micronesia",
        "martialStatus": "Married",
        "address": "Suite 79",
        "createdUnder": "orgadmin2",
        "speciality": "Gastroenterologist"
    },
    {
        "name": "Fairfax Pietrowicz",
        "username": "fpietrowiczj8",
        "password": "password",
        "phone": 4885138904,
        "gender": "male",
        "docType": "users",
        "role": "patient",
        "age": 77,
        "dob": "6/4/2022",
        "organization": 1,
        "active": true,
        "state": "Budapest",
        "country": "Hungary",
        "martialStatus": "Married",
        "address": "Room 782",
        "createdUnder": "kishore",
        "speciality": ""
    },
    {
        "name": "Lionel Billingham",
        "username": "lbillinghamj9",
        "password": "password",
        "phone": 6924201203,
        "gender": "female",
        "docType": "users",
        "role": "doctor",
        "age": 40,
        "dob": "2/19/2023",
        "organization": 1,
        "active": true,
        "state": "",
        "country": "Brazil",
        "martialStatus": "Single",
        "address": "Apt 593",
        "createdUnder": "orgadmin1",
        "speciality": "Gastroenterologist"
    },
    {
        "name": "Letizia Spain",
        "username": "lspainja",
        "password": "password",
        "phone": 6726951549,
        "gender": "male",
        "docType": "users",
        "role": "patient",
        "age": 35,
        "dob": "6/9/2022",
        "organization": 1,
        "active": true,
        "state": "",
        "country": "Indonesia",
        "martialStatus": "Single",
        "address": "Room 394",
        "createdUnder": "kishore",
        "speciality": ""
    },
    {
        "name": "Wendie McGebenay",
        "username": "wmcgebenayjb",
        "password": "password",
        "phone": 1845196184,
        "gender": "female",
        "docType": "users",
        "role": "doctor",
        "age": 14,
        "dob": "3/6/2023",
        "organization": 2,
        "active": true,
        "state": "",
        "country": "Tunisia",
        "martialStatus": "Married",
        "address": "PO Box 47402",
        "createdUnder": "orgadmin2",
        "speciality": "Internal Medicine"
    },
    {
        "name": "Mattheus Eaglen",
        "username": "meaglenjc",
        "password": "password",
        "phone": 7409510787,
        "gender": "male",
        "docType": "users",
        "role": "doctor",
        "age": 60,
        "dob": "1/21/2023",
        "organization": 1,
        "active": true,
        "state": "",
        "country": "Bangladesh",
        "martialStatus": "Married",
        "address": "Room 385",
        "createdUnder": "orgadmin1",
        "speciality": "Surgeon"
    },
    {
        "name": "Babbie Marwick",
        "username": "bmarwickjd",
        "password": "password",
        "phone": 5725980598,
        "gender": "male",
        "docType": "users",
        "role": "patient",
        "age": 47,
        "dob": "5/13/2022",
        "organization": 2,
        "active": true,
        "state": "",
        "country": "Poland",
        "martialStatus": "Single",
        "address": "4th Floor",
        "createdUnder": "aswin",
        "speciality": ""
    },
    {
        "name": "Tracee MacGaughie",
        "username": "tmacgaughieje",
        "password": "password",
        "phone": 7854922703,
        "gender": "female",
        "docType": "users",
        "role": "patient",
        "age": 65,
        "dob": "6/30/2022",
        "organization": 2,
        "active": true,
        "state": "",
        "country": "China",
        "martialStatus": "Married",
        "address": "Apt 1362",
        "createdUnder": "aswin",
        "speciality": ""
    },
    {
        "name": "Glen Kalker",
        "username": "gkalkerjf",
        "password": "password",
        "phone": 6686554910,
        "gender": "female",
        "docType": "users",
        "role": "patient",
        "age": 8,
        "dob": "7/19/2022",
        "organization": 1,
        "active": true,
        "state": "",
        "country": "Moldova",
        "martialStatus": "Married",
        "address": "PO Box 49498",
        "createdUnder": "kishore",
        "speciality": ""
    },
    {
        "name": "Keary Cantrill",
        "username": "kcantrilljg",
        "password": "password",
        "phone": 8456273986,
        "gender": "male",
        "docType": "users",
        "role": "patient",
        "age": 83,
        "dob": "11/18/2022",
        "organization": 1,
        "active": true,
        "state": "",
        "country": "China",
        "martialStatus": "Married",
        "address": "Apt 1395",
        "createdUnder": "kishore",
        "speciality": ""
    },
    {
        "name": "Barbee Shucksmith",
        "username": "bshucksmithjh",
        "password": "password",
        "phone": 3048026612,
        "gender": "female",
        "docType": "users",
        "role": "patient",
        "age": 38,
        "dob": "6/12/2022",
        "organization": 2,
        "active": true,
        "state": "Ilha do Pico",
        "country": "Portugal",
        "martialStatus": "Single",
        "address": "14th Floor",
        "createdUnder": "aswin",
        "speciality": ""
    },
    {
        "name": "Rochette Struijs",
        "username": "rstruijsji",
        "password": "password",
        "phone": 8633335820,
        "gender": "female",
        "docType": "users",
        "role": "patient",
        "age": 73,
        "dob": "8/10/2022",
        "organization": 1,
        "active": true,
        "state": "",
        "country": "Russia",
        "martialStatus": "Married",
        "address": "Room 1239",
        "createdUnder": "kishore",
        "speciality": ""
    },
    {
        "name": "Cherise Mitchley",
        "username": "cmitchleyjj",
        "password": "password",
        "phone": 2044498180,
        "gender": "female",
        "docType": "users",
        "role": "patient",
        "age": 12,
        "dob": "8/8/2022",
        "organization": 1,
        "active": true,
        "state": "",
        "country": "Ukraine",
        "martialStatus": "Single",
        "address": "Room 1801",
        "createdUnder": "kishore",
        "speciality": ""
    },
    {
        "name": "Erick Vigietti",
        "username": "evigiettijk",
        "password": "password",
        "phone": 7543627859,
        "gender": "male",
        "docType": "users",
        "role": "patient",
        "age": 17,
        "dob": "12/30/2022",
        "organization": 1,
        "active": true,
        "state": "Beja",
        "country": "Portugal",
        "martialStatus": "Married",
        "address": "Suite 65",
        "createdUnder": "kishore",
        "speciality": ""
    },
    {
        "name": "Shanie Fernely",
        "username": "sfernelyjl",
        "password": "password",
        "phone": 1465400919,
        "gender": "male",
        "docType": "users",
        "role": "patient",
        "age": 72,
        "dob": "4/19/2022",
        "organization": 2,
        "active": true,
        "state": "Mexico",
        "country": "Mexico",
        "martialStatus": "Single",
        "address": "Apt 1336",
        "createdUnder": "aswin",
        "speciality": ""
    },
    {
        "name": "Hill Fillimore",
        "username": "hfillimorejm",
        "password": "password",
        "phone": 6896400033,
        "gender": "male",
        "docType": "users",
        "role": "patient",
        "age": 65,
        "dob": "1/19/2023",
        "organization": 2,
        "active": true,
        "state": "Alsace",
        "country": "France",
        "martialStatus": "Single",
        "address": "PO Box 16878",
        "createdUnder": "aswin",
        "speciality": ""
    },
    {
        "name": "Carlyn Gilmour",
        "username": "cgilmourjn",
        "password": "password",
        "phone": 5575638108,
        "gender": "female",
        "docType": "users",
        "role": "patient",
        "age": 13,
        "dob": "6/24/2022",
        "organization": 2,
        "active": true,
        "state": "Setúbal",
        "country": "Portugal",
        "martialStatus": "Married",
        "address": "Room 1266",
        "createdUnder": "aswin",
        "speciality": ""
    },
    {
        "name": "Mohammed Losebie",
        "username": "mlosebiejo",
        "password": "password",
        "phone": 9337565368,
        "gender": "male",
        "docType": "users",
        "role": "doctor",
        "age": 33,
        "dob": "6/30/2022",
        "organization": 1,
        "active": true,
        "state": "",
        "country": "China",
        "martialStatus": "Single",
        "address": "Suite 63",
        "createdUnder": "orgadmin1",
        "speciality": "Surgeon"
    },
    {
        "name": "Vaclav Stamp",
        "username": "vstampjp",
        "password": "password",
        "phone": 5475174338,
        "gender": "male",
        "docType": "users",
        "role": "doctor",
        "age": 47,
        "dob": "3/3/2023",
        "organization": 2,
        "active": true,
        "state": "",
        "country": "Angola",
        "martialStatus": "Married",
        "address": "16th Floor",
        "createdUnder": "orgadmin2",
        "speciality": "Psychiatrist"
    },
    {
        "name": "Kerry Scambler",
        "username": "kscamblerjq",
        "password": "password",
        "phone": 2903972986,
        "gender": "male",
        "docType": "users",
        "role": "doctor",
        "age": 51,
        "dob": "8/10/2022",
        "organization": 2,
        "active": true,
        "state": "",
        "country": "Philippines",
        "martialStatus": "Single",
        "address": "Room 873",
        "createdUnder": "orgadmin2",
        "speciality": "Cardiologist"
    },
    {
        "name": "Immanuel Bullocke",
        "username": "ibullockejr",
        "password": "password",
        "phone": 8562005728,
        "gender": "female",
        "docType": "users",
        "role": "doctor",
        "age": 53,
        "dob": "9/13/2022",
        "organization": 2,
        "active": true,
        "state": "",
        "country": "Thailand",
        "martialStatus": "Single",
        "address": "Room 898",
        "createdUnder": "orgadmin2",
        "speciality": "Cardiologist"
    },
    {
        "name": "Row Torrejon",
        "username": "rtorrejonjs",
        "password": "password",
        "phone": 6668774882,
        "gender": "male",
        "docType": "users",
        "role": "patient",
        "age": 24,
        "dob": "9/18/2022",
        "organization": 2,
        "active": true,
        "state": "",
        "country": "China",
        "martialStatus": "Married",
        "address": "Suite 99",
        "createdUnder": "aswin",
        "speciality": ""
    },
    {
        "name": "Culley Benstead",
        "username": "cbensteadjt",
        "password": "password",
        "phone": 4802986825,
        "gender": "male",
        "docType": "users",
        "role": "doctor",
        "age": 7,
        "dob": "6/28/2022",
        "organization": 1,
        "active": true,
        "state": "",
        "country": "Russia",
        "martialStatus": "Married",
        "address": "18th Floor",
        "createdUnder": "orgadmin1",
        "speciality": "Endocrinologist"
    },
    {
        "name": "Melisent Cowing",
        "username": "mcowingju",
        "password": "password",
        "phone": 9535356507,
        "gender": "female",
        "docType": "users",
        "role": "doctor",
        "age": 21,
        "dob": "7/23/2022",
        "organization": 2,
        "active": true,
        "state": "",
        "country": "Thailand",
        "martialStatus": "Married",
        "address": "Suite 19",
        "createdUnder": "orgadmin2",
        "speciality": "Surgeon"
    },
    {
        "name": "Caria Roycroft",
        "username": "croycroftjv",
        "password": "password",
        "phone": 4649455124,
        "gender": "female",
        "docType": "users",
        "role": "doctor",
        "age": 45,
        "dob": "11/18/2022",
        "organization": 1,
        "active": true,
        "state": "",
        "country": "Ukraine",
        "martialStatus": "Married",
        "address": "PO Box 33691",
        "createdUnder": "orgadmin1",
        "speciality": "Physician executive"
    },
    {
        "name": "Rhetta Bradburne",
        "username": "rbradburnejw",
        "password": "password",
        "phone": 7209319987,
        "gender": "female",
        "docType": "users",
        "role": "doctor",
        "age": 92,
        "dob": "10/8/2022",
        "organization": 2,
        "active": true,
        "state": "",
        "country": "Indonesia",
        "martialStatus": "Single",
        "address": "Room 924",
        "createdUnder": "orgadmin2",
        "speciality": "Physician executive"
    },
    {
        "name": "Brittney Rayson",
        "username": "braysonjx",
        "password": "password",
        "phone": 7185072666,
        "gender": "male",
        "docType": "users",
        "role": "patient",
        "age": 24,
        "dob": "6/13/2022",
        "organization": 2,
        "active": true,
        "state": "",
        "country": "Russia",
        "martialStatus": "Married",
        "address": "Apt 429",
        "createdUnder": "aswin",
        "speciality": ""
    },
    {
        "name": "Nixie Jessard",
        "username": "njessardjy",
        "password": "password",
        "phone": 6991672632,
        "gender": "male",
        "docType": "users",
        "role": "patient",
        "age": 83,
        "dob": "4/13/2022",
        "organization": 1,
        "active": true,
        "state": "",
        "country": "China",
        "martialStatus": "Single",
        "address": "Room 1354",
        "createdUnder": "kishore",
        "speciality": ""
    },
    {
        "name": "Kathe Jankiewicz",
        "username": "kjankiewiczjz",
        "password": "password",
        "phone": 9289826891,
        "gender": "male",
        "docType": "users",
        "role": "patient",
        "age": 41,
        "dob": "12/28/2022",
        "organization": 2,
        "active": true,
        "state": "",
        "country": "Ukraine",
        "martialStatus": "Single",
        "address": "Suite 51",
        "createdUnder": "aswin",
        "speciality": ""
    },
    {
        "name": "Orsa O'Dunniom",
        "username": "oodunniomk0",
        "password": "password",
        "phone": 1671354367,
        "gender": "female",
        "docType": "users",
        "role": "patient",
        "age": 22,
        "dob": "10/10/2022",
        "organization": 2,
        "active": true,
        "state": "",
        "country": "China",
        "martialStatus": "Married",
        "address": "Apt 595",
        "createdUnder": "aswin",
        "speciality": ""
    },
    {
        "name": "Guenna Plett",
        "username": "gplettk1",
        "password": "password",
        "phone": 4396396874,
        "gender": "male",
        "docType": "users",
        "role": "doctor",
        "age": 42,
        "dob": "7/11/2022",
        "organization": 1,
        "active": true,
        "state": "",
        "country": "China",
        "martialStatus": "Single",
        "address": "Suite 63",
        "createdUnder": "orgadmin1",
        "speciality": "Surgeon"
    },
    {
        "name": "Laird Sherland",
        "username": "lsherlandk2",
        "password": "password",
        "phone": 3811581081,
        "gender": "female",
        "docType": "users",
        "role": "doctor",
        "age": 73,
        "dob": "3/18/2023",
        "organization": 1,
        "active": true,
        "state": "",
        "country": "Russia",
        "martialStatus": "Single",
        "address": "PO Box 72519",
        "createdUnder": "orgadmin1",
        "speciality": "Otolaryngologist"
    },
    {
        "name": "Donnie Pfeffer",
        "username": "dpfefferk3",
        "password": "password",
        "phone": 4685906767,
        "gender": "male",
        "docType": "users",
        "role": "patient",
        "age": 74,
        "dob": "2/13/2023",
        "organization": 2,
        "active": true,
        "state": "",
        "country": "Russia",
        "martialStatus": "Married",
        "address": "Suite 2",
        "createdUnder": "aswin",
        "speciality": ""
    },
    {
        "name": "Sonni Tomaszek",
        "username": "stomaszekk4",
        "password": "password",
        "phone": 3598204525,
        "gender": "male",
        "docType": "users",
        "role": "doctor",
        "age": 89,
        "dob": "12/6/2022",
        "organization": 2,
        "active": true,
        "state": "",
        "country": "Russia",
        "martialStatus": "Single",
        "address": "Suite 33",
        "createdUnder": "orgadmin2",
        "speciality": "Anesthesiologist"
    },
    {
        "name": "Dru Mateev",
        "username": "dmateevk5",
        "password": "password",
        "phone": 2652543917,
        "gender": "male",
        "docType": "users",
        "role": "doctor",
        "age": 7,
        "dob": "10/2/2022",
        "organization": 1,
        "active": true,
        "state": "",
        "country": "Indonesia",
        "martialStatus": "Single",
        "address": "20th Floor",
        "createdUnder": "orgadmin1",
        "speciality": "Pediatrician"
    },
    {
        "name": "Timothea Meeking",
        "username": "tmeekingk6",
        "password": "password",
        "phone": 5961585646,
        "gender": "female",
        "docType": "users",
        "role": "doctor",
        "age": 85,
        "dob": "12/10/2022",
        "organization": 1,
        "active": true,
        "state": "",
        "country": "Belarus",
        "martialStatus": "Single",
        "address": "15th Floor",
        "createdUnder": "orgadmin1",
        "speciality": "Family medicine"
    },
    {
        "name": "Jard Marchello",
        "username": "jmarchellok7",
        "password": "password",
        "phone": 1247529366,
        "gender": "male",
        "docType": "users",
        "role": "patient",
        "age": 39,
        "dob": "8/18/2022",
        "organization": 2,
        "active": true,
        "state": "",
        "country": "China",
        "martialStatus": "Single",
        "address": "2nd Floor",
        "createdUnder": "aswin",
        "speciality": ""
    },
    {
        "name": "Moll Trayton",
        "username": "mtraytonk8",
        "password": "password",
        "phone": 7565270998,
        "gender": "female",
        "docType": "users",
        "role": "patient",
        "age": 52,
        "dob": "11/13/2022",
        "organization": 2,
        "active": true,
        "state": "",
        "country": "Russia",
        "martialStatus": "Single",
        "address": "3rd Floor",
        "createdUnder": "aswin",
        "speciality": ""
    },
    {
        "name": "Fitzgerald Wythill",
        "username": "fwythillk9",
        "password": "password",
        "phone": 8608107480,
        "gender": "female",
        "docType": "users",
        "role": "doctor",
        "age": 93,
        "dob": "6/15/2022",
        "organization": 1,
        "active": true,
        "state": "",
        "country": "Philippines",
        "martialStatus": "Single",
        "address": "18th Floor",
        "createdUnder": "orgadmin1",
        "speciality": "Cardiologist"
    },
    {
        "name": "Fairfax Poulgreen",
        "username": "fpoulgreenka",
        "password": "password",
        "phone": 7345611870,
        "gender": "female",
        "docType": "users",
        "role": "doctor",
        "age": 22,
        "dob": "9/7/2022",
        "organization": 1,
        "active": true,
        "state": "",
        "country": "Japan",
        "martialStatus": "Single",
        "address": "Room 682",
        "createdUnder": "orgadmin1",
        "speciality": "Psychiatrist"
    },
    {
        "name": "Minor Le Pruvost",
        "username": "mlekb",
        "password": "password",
        "phone": 8335356890,
        "gender": "male",
        "docType": "users",
        "role": "patient",
        "age": 33,
        "dob": "10/8/2022",
        "organization": 1,
        "active": true,
        "state": "",
        "country": "Nicaragua",
        "martialStatus": "Single",
        "address": "Room 289",
        "createdUnder": "kishore",
        "speciality": ""
    },
    {
        "name": "Candy Scrimshire",
        "username": "cscrimshirekc",
        "password": "password",
        "phone": 2771632286,
        "gender": "female",
        "docType": "users",
        "role": "doctor",
        "age": 30,
        "dob": "1/16/2023",
        "organization": 1,
        "active": true,
        "state": "",
        "country": "Yemen",
        "martialStatus": "Married",
        "address": "Suite 83",
        "createdUnder": "orgadmin1",
        "speciality": "Neurologist"
    },
    {
        "name": "Mindy Shoemark",
        "username": "mshoemarkkd",
        "password": "password",
        "phone": 4406876677,
        "gender": "male",
        "docType": "users",
        "role": "doctor",
        "age": 3,
        "dob": "4/11/2022",
        "organization": 1,
        "active": true,
        "state": "",
        "country": "Russia",
        "martialStatus": "Married",
        "address": "Suite 15",
        "createdUnder": "orgadmin1",
        "speciality": "Ophthalmologist"
    },
    {
        "name": "Sherie Ledwidge",
        "username": "sledwidgeke",
        "password": "password",
        "phone": 4748855618,
        "gender": "female",
        "docType": "users",
        "role": "patient",
        "age": 65,
        "dob": "2/24/2023",
        "organization": 2,
        "active": true,
        "state": "",
        "country": "Pakistan",
        "martialStatus": "Married",
        "address": "11th Floor",
        "createdUnder": "aswin",
        "speciality": ""
    },
    {
        "name": "Fransisco Iannetti",
        "username": "fiannettikf",
        "password": "password",
        "phone": 3356566591,
        "gender": "male",
        "docType": "users",
        "role": "doctor",
        "age": 4,
        "dob": "4/20/2022",
        "organization": 1,
        "active": true,
        "state": "",
        "country": "China",
        "martialStatus": "Married",
        "address": "PO Box 77594",
        "createdUnder": "orgadmin1",
        "speciality": "Endocrinologist"
    },
    {
        "name": "Helaine Banthorpe",
        "username": "hbanthorpekg",
        "password": "password",
        "phone": 1856554080,
        "gender": "female",
        "docType": "users",
        "role": "doctor",
        "age": 69,
        "dob": "5/17/2022",
        "organization": 2,
        "active": true,
        "state": "",
        "country": "China",
        "martialStatus": "Single",
        "address": "PO Box 38442",
        "createdUnder": "orgadmin2",
        "speciality": "Obstetricians/gynecologist (OBGYNs)"
    },
    {
        "name": "Chelsea Cubitt",
        "username": "ccubittkh",
        "password": "password",
        "phone": 2773642007,
        "gender": "male",
        "docType": "users",
        "role": "doctor",
        "age": 77,
        "dob": "2/3/2023",
        "organization": 1,
        "active": true,
        "state": "",
        "country": "Burundi",
        "martialStatus": "Married",
        "address": "PO Box 9662",
        "createdUnder": "orgadmin1",
        "speciality": "Cardiologist"
    },
    {
        "name": "Tirrell Catlow",
        "username": "tcatlowki",
        "password": "password",
        "phone": 7752014454,
        "gender": "male",
        "docType": "users",
        "role": "doctor",
        "age": 3,
        "dob": "9/1/2022",
        "organization": 1,
        "active": true,
        "state": "",
        "country": "Indonesia",
        "martialStatus": "Single",
        "address": "Suite 94",
        "createdUnder": "orgadmin1",
        "speciality": "Anesthesiologist"
    },
    {
        "name": "Antonius Dusting",
        "username": "adustingkj",
        "password": "password",
        "phone": 9295004970,
        "gender": "male",
        "docType": "users",
        "role": "doctor",
        "age": 66,
        "dob": "9/8/2022",
        "organization": 2,
        "active": true,
        "state": "",
        "country": "Vietnam",
        "martialStatus": "Married",
        "address": "Apt 679",
        "createdUnder": "orgadmin2",
        "speciality": "Family medicine"
    },
    {
        "name": "Caroline Baudou",
        "username": "cbaudoukk",
        "password": "password",
        "phone": 4368498343,
        "gender": "male",
        "docType": "users",
        "role": "doctor",
        "age": 56,
        "dob": "7/3/2022",
        "organization": 1,
        "active": true,
        "state": "",
        "country": "China",
        "martialStatus": "Married",
        "address": "Apt 1727",
        "createdUnder": "orgadmin1",
        "speciality": "Pulmonologist"
    },
    {
        "name": "Harris Yakebovich",
        "username": "hyakebovichkl",
        "password": "password",
        "phone": 3393002265,
        "gender": "male",
        "docType": "users",
        "role": "doctor",
        "age": 98,
        "dob": "9/3/2022",
        "organization": 1,
        "active": true,
        "state": "",
        "country": "Indonesia",
        "martialStatus": "Married",
        "address": "19th Floor",
        "createdUnder": "orgadmin1",
        "speciality": "Family medicine"
    },
    {
        "name": "Heindrick Marjoribanks",
        "username": "hmarjoribankskm",
        "password": "password",
        "phone": 1887600910,
        "gender": "female",
        "docType": "users",
        "role": "patient",
        "age": 26,
        "dob": "1/13/2023",
        "organization": 1,
        "active": true,
        "state": "",
        "country": "Indonesia",
        "martialStatus": "Single",
        "address": "PO Box 43326",
        "createdUnder": "kishore",
        "speciality": ""
    },
    {
        "name": "Cornelia Worcs",
        "username": "cworcskn",
        "password": "password",
        "phone": 6626441175,
        "gender": "female",
        "docType": "users",
        "role": "doctor",
        "age": 94,
        "dob": "8/17/2022",
        "organization": 1,
        "active": true,
        "state": "",
        "country": "Philippines",
        "martialStatus": "Single",
        "address": "Room 1131",
        "createdUnder": "orgadmin1",
        "speciality": "Gastroenterologist"
    },
    {
        "name": "Lowe Wilflinger",
        "username": "lwilflingerko",
        "password": "password",
        "phone": 5156708559,
        "gender": "female",
        "docType": "users",
        "role": "patient",
        "age": 7,
        "dob": "11/7/2022",
        "organization": 2,
        "active": true,
        "state": "",
        "country": "Indonesia",
        "martialStatus": "Single",
        "address": "Suite 12",
        "createdUnder": "aswin",
        "speciality": ""
    },
    {
        "name": "Rafa Haslen",
        "username": "rhaslenkp",
        "password": "password",
        "phone": 7185011766,
        "gender": "male",
        "docType": "users",
        "role": "doctor",
        "age": 51,
        "dob": "3/21/2023",
        "organization": 1,
        "active": true,
        "state": "",
        "country": "Venezuela",
        "martialStatus": "Married",
        "address": "13th Floor",
        "createdUnder": "orgadmin1",
        "speciality": "Obstetricians/gynecologist (OBGYNs)"
    },
    {
        "name": "Thibaud Dewi",
        "username": "tdewikq",
        "password": "password",
        "phone": 6079016488,
        "gender": "male",
        "docType": "users",
        "role": "doctor",
        "age": 58,
        "dob": "10/22/2022",
        "organization": 1,
        "active": true,
        "state": "",
        "country": "Argentina",
        "martialStatus": "Married",
        "address": "PO Box 71756",
        "createdUnder": "orgadmin1",
        "speciality": "Surgeon"
    },
    {
        "name": "Farrell Biskupski",
        "username": "fbiskupskikr",
        "password": "password",
        "phone": 2776294800,
        "gender": "male",
        "docType": "users",
        "role": "patient",
        "age": 92,
        "dob": "7/19/2022",
        "organization": 1,
        "active": true,
        "state": "",
        "country": "Finland",
        "martialStatus": "Single",
        "address": "Apt 626",
        "createdUnder": "kishore",
        "speciality": ""
    },
    {
        "name": "Huberto Pughe",
        "username": "hpugheks",
        "password": "password",
        "phone": 6266758742,
        "gender": "female",
        "docType": "users",
        "role": "doctor",
        "age": 6,
        "dob": "8/12/2022",
        "organization": 1,
        "active": true,
        "state": "",
        "country": "Nigeria",
        "martialStatus": "Single",
        "address": "PO Box 84585",
        "createdUnder": "orgadmin1",
        "speciality": "Surgeon"
    },
    {
        "name": "Cherie Doldon",
        "username": "cdoldonkt",
        "password": "password",
        "phone": 4925680624,
        "gender": "female",
        "docType": "users",
        "role": "patient",
        "age": 74,
        "dob": "6/5/2022",
        "organization": 1,
        "active": true,
        "state": "",
        "country": "Vietnam",
        "martialStatus": "Single",
        "address": "PO Box 94021",
        "createdUnder": "kishore",
        "speciality": ""
    },
    {
        "name": "Cullan Thoday",
        "username": "cthodayku",
        "password": "password",
        "phone": 5645396236,
        "gender": "male",
        "docType": "users",
        "role": "doctor",
        "age": 91,
        "dob": "7/21/2022",
        "organization": 1,
        "active": true,
        "state": "",
        "country": "Argentina",
        "martialStatus": "Married",
        "address": "Suite 1",
        "createdUnder": "orgadmin1",
        "speciality": "Internal Medicine"
    },
    {
        "name": "Sheilah Shakespeare",
        "username": "sshakespearekv",
        "password": "password",
        "phone": 4919047083,
        "gender": "female",
        "docType": "users",
        "role": "doctor",
        "age": 27,
        "dob": "9/12/2022",
        "organization": 1,
        "active": true,
        "state": "",
        "country": "China",
        "martialStatus": "Single",
        "address": "Suite 16",
        "createdUnder": "orgadmin1",
        "speciality": "Surgeon"
    },
    {
        "name": "Selie Wellbank",
        "username": "swellbankkw",
        "password": "password",
        "phone": 9059041256,
        "gender": "male",
        "docType": "users",
        "role": "doctor",
        "age": 57,
        "dob": "9/20/2022",
        "organization": 1,
        "active": true,
        "state": "",
        "country": "Czech Republic",
        "martialStatus": "Married",
        "address": "PO Box 26178",
        "createdUnder": "orgadmin1",
        "speciality": "Obstetricians/gynecologist (OBGYNs)"
    },
    {
        "name": "Dmitri Jopson",
        "username": "djopsonkx",
        "password": "password",
        "phone": 4389131465,
        "gender": "female",
        "docType": "users",
        "role": "patient",
        "age": 20,
        "dob": "9/27/2022",
        "organization": 2,
        "active": true,
        "state": "",
        "country": "Panama",
        "martialStatus": "Married",
        "address": "3rd Floor",
        "createdUnder": "aswin",
        "speciality": ""
    },
    {
        "name": "Benita Tyce",
        "username": "btyceky",
        "password": "password",
        "phone": 9396152176,
        "gender": "male",
        "docType": "users",
        "role": "doctor",
        "age": 89,
        "dob": "7/18/2022",
        "organization": 2,
        "active": true,
        "state": "",
        "country": "Indonesia",
        "martialStatus": "Single",
        "address": "Room 496",
        "createdUnder": "orgadmin2",
        "speciality": "Neurologist"
    },
    {
        "name": "Beilul Esmonde",
        "username": "besmondekz",
        "password": "password",
        "phone": 1722299801,
        "gender": "male",
        "docType": "users",
        "role": "doctor",
        "age": 13,
        "dob": "8/1/2022",
        "organization": 2,
        "active": true,
        "state": "",
        "country": "Philippines",
        "martialStatus": "Single",
        "address": "PO Box 41471",
        "createdUnder": "orgadmin2",
        "speciality": "Nephrologist"
    },
    {
        "name": "Vikki Comello",
        "username": "vcomellol0",
        "password": "password",
        "phone": 6994546834,
        "gender": "female",
        "docType": "users",
        "role": "patient",
        "age": 34,
        "dob": "7/21/2022",
        "organization": 1,
        "active": true,
        "state": "",
        "country": "Azerbaijan",
        "martialStatus": "Single",
        "address": "Room 1316",
        "createdUnder": "kishore",
        "speciality": ""
    },
    {
        "name": "Bevin Stopford",
        "username": "bstopfordl1",
        "password": "password",
        "phone": 4145592668,
        "gender": "female",
        "docType": "users",
        "role": "doctor",
        "age": 60,
        "dob": "1/11/2023",
        "organization": 2,
        "active": true,
        "state": "Picardie",
        "country": "France",
        "martialStatus": "Married",
        "address": "Suite 20",
        "createdUnder": "orgadmin2",
        "speciality": "Internal Medicine"
    },
    {
        "name": "Giulio Mate",
        "username": "gmatel2",
        "password": "password",
        "phone": 3853664821,
        "gender": "female",
        "docType": "users",
        "role": "patient",
        "age": 62,
        "dob": "9/30/2022",
        "organization": 2,
        "active": true,
        "state": "",
        "country": "Indonesia",
        "martialStatus": "Married",
        "address": "PO Box 12785",
        "createdUnder": "aswin",
        "speciality": ""
    },
    {
        "name": "Kathie Frankes",
        "username": "kfrankesl3",
        "password": "password",
        "phone": 8625500227,
        "gender": "male",
        "docType": "users",
        "role": "doctor",
        "age": 64,
        "dob": "4/6/2022",
        "organization": 2,
        "active": true,
        "state": "",
        "country": "Brazil",
        "martialStatus": "Single",
        "address": "Apt 954",
        "createdUnder": "orgadmin2",
        "speciality": "Anesthesiologist"
    },
    {
        "name": "Willow Eagers",
        "username": "weagersl4",
        "password": "password",
        "phone": 9857637559,
        "gender": "female",
        "docType": "users",
        "role": "doctor",
        "age": 65,
        "dob": "8/20/2022",
        "organization": 2,
        "active": true,
        "state": "",
        "country": "Philippines",
        "martialStatus": "Married",
        "address": "Apt 401",
        "createdUnder": "orgadmin2",
        "speciality": "Gastroenterologist"
    },
    {
        "name": "Berke Lusgdin",
        "username": "blusgdinl5",
        "password": "password",
        "phone": 4461337744,
        "gender": "male",
        "docType": "users",
        "role": "patient",
        "age": 60,
        "dob": "2/3/2023",
        "organization": 1,
        "active": true,
        "state": "",
        "country": "Honduras",
        "martialStatus": "Single",
        "address": "PO Box 24508",
        "createdUnder": "kishore",
        "speciality": ""
    },
    {
        "name": "Cash Van den Bosch",
        "username": "cvanl6",
        "password": "password",
        "phone": 8584854132,
        "gender": "female",
        "docType": "users",
        "role": "doctor",
        "age": 63,
        "dob": "4/5/2022",
        "organization": 2,
        "active": true,
        "state": "",
        "country": "Philippines",
        "martialStatus": "Single",
        "address": "PO Box 47357",
        "createdUnder": "orgadmin2",
        "speciality": "Nephrologist"
    },
    {
        "name": "Rickert O'Brien",
        "username": "robrienl7",
        "password": "password",
        "phone": 9594756339,
        "gender": "female",
        "docType": "users",
        "role": "doctor",
        "age": 97,
        "dob": "1/13/2023",
        "organization": 2,
        "active": true,
        "state": "Västernorrland",
        "country": "Sweden",
        "martialStatus": "Married",
        "address": "Apt 1091",
        "createdUnder": "orgadmin2",
        "speciality": "Pulmonologist"
    },
    {
        "name": "Julie Liver",
        "username": "jliverl8",
        "password": "password",
        "phone": 9875022384,
        "gender": "female",
        "docType": "users",
        "role": "doctor",
        "age": 75,
        "dob": "3/9/2023",
        "organization": 1,
        "active": true,
        "state": "",
        "country": "Thailand",
        "martialStatus": "Married",
        "address": "Apt 1118",
        "createdUnder": "orgadmin1",
        "speciality": "Radiologist"
    },
    {
        "name": "Janeva Cattrall",
        "username": "jcattralll9",
        "password": "password",
        "phone": 5819459484,
        "gender": "male",
        "docType": "users",
        "role": "patient",
        "age": 67,
        "dob": "4/24/2022",
        "organization": 2,
        "active": true,
        "state": "",
        "country": "Philippines",
        "martialStatus": "Married",
        "address": "Suite 13",
        "createdUnder": "aswin",
        "speciality": ""
    },
    {
        "name": "Bronny Harbord",
        "username": "bharbordla",
        "password": "password",
        "phone": 8065815831,
        "gender": "female",
        "docType": "users",
        "role": "patient",
        "age": 2,
        "dob": "9/30/2022",
        "organization": 1,
        "active": true,
        "state": "Lisboa",
        "country": "Portugal",
        "martialStatus": "Married",
        "address": "PO Box 1319",
        "createdUnder": "kishore",
        "speciality": ""
    },
    {
        "name": "Christabel Etter",
        "username": "cetterlb",
        "password": "password",
        "phone": 5279783440,
        "gender": "male",
        "docType": "users",
        "role": "patient",
        "age": 18,
        "dob": "8/2/2022",
        "organization": 2,
        "active": true,
        "state": "",
        "country": "China",
        "martialStatus": "Single",
        "address": "Room 486",
        "createdUnder": "aswin",
        "speciality": ""
    },
    {
        "name": "Gusta Gounin",
        "username": "ggouninlc",
        "password": "password",
        "phone": 4277501867,
        "gender": "male",
        "docType": "users",
        "role": "patient",
        "age": 19,
        "dob": "4/29/2022",
        "organization": 2,
        "active": true,
        "state": "",
        "country": "Brazil",
        "martialStatus": "Single",
        "address": "Apt 1907",
        "createdUnder": "aswin",
        "speciality": ""
    },
    {
        "name": "Agnella Hauch",
        "username": "ahauchld",
        "password": "password",
        "phone": 1231370944,
        "gender": "male",
        "docType": "users",
        "role": "doctor",
        "age": 25,
        "dob": "1/14/2023",
        "organization": 2,
        "active": true,
        "state": "",
        "country": "China",
        "martialStatus": "Single",
        "address": "Apt 1813",
        "createdUnder": "orgadmin2",
        "speciality": "Nephrologist"
    },
    {
        "name": "Miriam Wileman",
        "username": "mwilemanle",
        "password": "password",
        "phone": 8137320634,
        "gender": "male",
        "docType": "users",
        "role": "doctor",
        "age": 58,
        "dob": "10/30/2022",
        "organization": 1,
        "active": true,
        "state": "",
        "country": "Poland",
        "martialStatus": "Married",
        "address": "18th Floor",
        "createdUnder": "orgadmin1",
        "speciality": "Cardiologist"
    },
    {
        "name": "Cassandry Heater",
        "username": "cheaterlf",
        "password": "password",
        "phone": 3301504812,
        "gender": "female",
        "docType": "users",
        "role": "doctor",
        "age": 58,
        "dob": "4/3/2022",
        "organization": 2,
        "active": true,
        "state": "",
        "country": "Ukraine",
        "martialStatus": "Married",
        "address": "Apt 197",
        "createdUnder": "orgadmin2",
        "speciality": "Anesthesiologist"
    },
    {
        "name": "Zia Mullaly",
        "username": "zmullalylg",
        "password": "password",
        "phone": 5193714812,
        "gender": "female",
        "docType": "users",
        "role": "patient",
        "age": 1,
        "dob": "9/20/2022",
        "organization": 2,
        "active": true,
        "state": "",
        "country": "China",
        "martialStatus": "Single",
        "address": "Apt 1512",
        "createdUnder": "aswin",
        "speciality": ""
    },
    {
        "name": "Gigi Danko",
        "username": "gdankolh",
        "password": "password",
        "phone": 5213112766,
        "gender": "female",
        "docType": "users",
        "role": "patient",
        "age": 45,
        "dob": "11/24/2022",
        "organization": 1,
        "active": true,
        "state": "Lisboa",
        "country": "Portugal",
        "martialStatus": "Married",
        "address": "Room 840",
        "createdUnder": "kishore",
        "speciality": ""
    },
    {
        "name": "Urbano Boldt",
        "username": "uboldtli",
        "password": "password",
        "phone": 7804088534,
        "gender": "male",
        "docType": "users",
        "role": "doctor",
        "age": 18,
        "dob": "6/11/2022",
        "organization": 2,
        "active": true,
        "state": "",
        "country": "Syria",
        "martialStatus": "Married",
        "address": "Suite 72",
        "createdUnder": "orgadmin2",
        "speciality": "Pulmonologist"
    },
    {
        "name": "Concettina Ewols",
        "username": "cewolslj",
        "password": "password",
        "phone": 5682363758,
        "gender": "male",
        "docType": "users",
        "role": "doctor",
        "age": 21,
        "dob": "6/5/2022",
        "organization": 2,
        "active": true,
        "state": "",
        "country": "China",
        "martialStatus": "Single",
        "address": "12th Floor",
        "createdUnder": "orgadmin2",
        "speciality": "Obstetricians/gynecologist (OBGYNs)"
    },
    {
        "name": "Weston Hobson",
        "username": "whobsonlk",
        "password": "password",
        "phone": 6987156556,
        "gender": "female",
        "docType": "users",
        "role": "patient",
        "age": 46,
        "dob": "4/18/2022",
        "organization": 1,
        "active": true,
        "state": "",
        "country": "Lithuania",
        "martialStatus": "Married",
        "address": "Suite 53",
        "createdUnder": "kishore",
        "speciality": ""
    },
    {
        "name": "Buffy Dyton",
        "username": "bdytonll",
        "password": "password",
        "phone": 9726640088,
        "gender": "female",
        "docType": "users",
        "role": "patient",
        "age": 95,
        "dob": "12/10/2022",
        "organization": 2,
        "active": true,
        "state": "",
        "country": "China",
        "martialStatus": "Single",
        "address": "Apt 1298",
        "createdUnder": "aswin",
        "speciality": ""
    },
    {
        "name": "Koral Schoenleiter",
        "username": "kschoenleiterlm",
        "password": "password",
        "phone": 9116905806,
        "gender": "male",
        "docType": "users",
        "role": "patient",
        "age": 30,
        "dob": "5/12/2022",
        "organization": 2,
        "active": true,
        "state": "",
        "country": "Japan",
        "martialStatus": "Married",
        "address": "PO Box 18974",
        "createdUnder": "aswin",
        "speciality": ""
    },
    {
        "name": "Elena Dadswell",
        "username": "edadswellln",
        "password": "password",
        "phone": 5551996701,
        "gender": "female",
        "docType": "users",
        "role": "patient",
        "age": 30,
        "dob": "8/17/2022",
        "organization": 2,
        "active": true,
        "state": "",
        "country": "Benin",
        "martialStatus": "Single",
        "address": "Room 1741",
        "createdUnder": "aswin",
        "speciality": ""
    },
    {
        "name": "Tiffy Ledley",
        "username": "tledleylo",
        "password": "password",
        "phone": 5611900627,
        "gender": "male",
        "docType": "users",
        "role": "doctor",
        "age": 32,
        "dob": "5/7/2022",
[truncated: 111,947 more chars]
