# Supplementary material for: Heart disease severity level identification system on Hyperledger consortium network
Source: PeerJ Comput Sci. 2023 Oct 12;9:e1626. doi: 10.7717/peerj-cs.1626 (PMC10588697; doi:10.7717/peerj-cs.1626)
Supplement: Supplemental Information 3 — The overall Hyperledger network implementation information is available in the test-network folder. The chaincode files, which are used for EHR data storage and retrieval, attribute-based access control policy implementation, and heart disease prediction with disease severity identification function, are contained in the medical-asset-transfer folder. [file peerj-cs-09-1626-s003.zip › Source-code/medical-asset-transfer/chaincode/lib/model/Report.js]

class Report {

    constructor(args)
    {
        this.reportId=args.reportId;
        this.docType= args.docType ? args.docType:"reports";
        this.patientId = args.patientId;
        this.doctorId=args.doctorId;
        this.report=args.report ? args.report : {};
        return this;
    }
}
module.exports = Report
