# Supplementary material for: Heart disease severity level identification system on Hyperledger consortium network
Source: PeerJ Comput Sci. 2023 Oct 12;9:e1626. doi: 10.7717/peerj-cs.1626 (PMC10588697; doi:10.7717/peerj-cs.1626)
Supplement: Supplemental Information 3 — The overall Hyperledger network implementation information is available in the test-network folder. The chaincode files, which are used for EHR data storage and retrieval, attribute-based access control policy implementation, and heart disease prediction with disease severity identification function, are contained in the medical-asset-transfer folder. [file peerj-cs-09-1626-s003.zip › Source-code/medical-asset-transfer/chaincode/lib/model/User.js]

const crypto = require('crypto');

class User {

    constructor(args)
    {
        this.userId=args.userId;
        this.username = args.username;
        this.docType= args.docType ? args.docType:"users";
        this.name = args.name ? args.name : '';
        this.active=args.active ? args.active : false;
        this.role=args.role ? args.role : 'admin';
        this.organization=args.organization;
        this.createdUnder=args.createdUnder;
        this.dob=args.dob ? args.dob : '';
        this.password = crypto.createHash('sha256').update(args.password).digest('hex');
        this.age = args.age ? args.age : '';
        this.phone = args.phone ? args.phone : '';
        this.address = args.address ? args.address : '';
        this.speciality=args.speciality ? args.speciality : '';
        this.state=args.state ? args.state : '';
        this.country=args.country ? args.country : '';
        this.gender=args.gender ? args.gender : '';
        this.martialStatus=args.martialStatus ? args.martialStatus : '';
        this.height=args.height ? args.height : '';
        this.weight=args.weight ? args.weight : '';
        this.bloodGroup = args.bloodGroup ? args.bloodGroup : '';
        this.reports =args.reports ? args.reports : [];
        this.attentedDoctors=args.attentedDoctors ? args.attentedDoctors : [];
        this.attentedPatients=args.attentedPatients ? args.attentedPatients : [];
        return this;
    }
}
module.exports = User
