# Supplementary material for: Heart disease severity level identification system on Hyperledger consortium network
Source: PeerJ Comput Sci. 2023 Oct 12;9:e1626. doi: 10.7717/peerj-cs.1626 (PMC10588697; doi:10.7717/peerj-cs.1626)
Supplement: Supplemental Information 3 — The overall Hyperledger network implementation information is available in the test-network folder. The chaincode files, which are used for EHR data storage and retrieval, attribute-based access control policy implementation, and heart disease prediction with disease severity identification function, are contained in the medical-asset-transfer folder. [file peerj-cs-09-1626-s003.zip › Source-code/medical-asset-transfer/chaincode/lib/patient-contract.js]

'use strict';

let User = require('./model/User.js');
const PrimaryContract = require('./primary-contract.js');
const crypto = require("crypto");

class PatientContract extends PrimaryContract {
    async getMyReports(ctx,userId) {
        let queryString = {};
        queryString.selector = {};
        queryString.selector.docType = 'reports';
        queryString.selector.patientId=userId;
        let queryResult = await this.getQueryResultForQueryString(ctx, JSON.stringify(queryString));
        return JSON.stringify(queryResult);
    }
}
module.exports = PatientContract;
