# Supplementary material for: Heart disease severity level identification system on Hyperledger consortium network
Source: PeerJ Comput Sci. 2023 Oct 12;9:e1626. doi: 10.7717/peerj-cs.1626 (PMC10588697; doi:10.7717/peerj-cs.1626)
Supplement: Supplemental Information 3 — The overall Hyperledger network implementation information is available in the test-network folder. The chaincode files, which are used for EHR data storage and retrieval, attribute-based access control policy implementation, and heart disease prediction with disease severity identification function, are contained in the medical-asset-transfer folder. [file peerj-cs-09-1626-s003.zip › Source-code/medical-asset-transfer/chaincode/lib/prediction-contract.js]

'use strict';

let User = require('./model/User.js');
const PrimaryContract = require('./primary-contract.js');
const crypto = require("crypto");

class PredictionContract extends PrimaryContract {
    async getMyReports(ctx,userId) {
        let queryString = {};
        queryString.selector = {};
        queryString.selector.docType = 'reports';
        queryString.selector.patientId=userId;
        let queryResult = await this.getQueryResultForQueryString(ctx, JSON.stringify(queryString));
        return JSON.stringify(queryResult);
	const file = require("./asset/heart.json");
	const { GaussianNB } = require("ml-naivebayes");
	const trainTestSplit = require("train-test-split");
	const [X_train, X_test] = trainTestSplit(file, 0.8, 99.123);
	let Y_train = X_train.map((item) => item["target"]);
	let Y_test = X_test.map((item) => item["target"]);
	X_train.forEach((element) => {
  		delete element.target;
	});
	X_test.forEach((element) => {
  		delete element.target;
	});

	const C_XTrain = [
  	"age",
 	 "sex",
  	"cp",
  	"trestbps",
  	"chol",
  	"fbs",
  	"restecg",
  	"thalach",
  	"exang",
  	"oldpeak",
  	"slope",
  	"ca",
  	"thal",
	];
	//Store Values of X_Train by appending in a new list
	var mod_X_Train = [];
	for (let i = 0; i < X_train.length; i++) {
  		var xTra = [];
  		C_XTrain.forEach((key) => {
    		// console.log(key);
    		xTra.push(X_train[i][key]);
  	});
  	mod_X_Train.push(xTra);
	}
	// console.log(mod_X_Train);
	// console.log(X_test);
	//Store Values of X_Test by appending in a new list
	var mod_X_Test = [];
	for (let i = 0; i < X_test.length; i++) {
  		var xTes = [];
  		//for same cols
  			C_XTrain.forEach((key) => {
    		// console.log(key);
    			xTes.push(X_test[i][key]);
  	});
  	mod_X_Test.push(xTes);
	}

	let model = new GaussianNB();
	model.train(mod_X_Train, Y_train);
	let prediction = model.predict(mod_X_Test);
		// console.log(prediction);

		let similar = 0;
		for (let i = 0; i < Y_test.length; i++) {
  			if (Y_test[i] === prediction[i]) {
    				similar += 1;
 			 }
		}
		let acc = similar / Y_test.length;

	console.log(acc * 100);
	let filterdata = [];
	prediction
  	.map((e, i) => (e === 1 ? filterdata.push(X_test[i]) : ""))
  	.filter(String);
	// console.log(filterdata[0]);

	//parameters taken [cp,slope,ca,thal]
	var age_th = 0.5;
	var cp_th = 0.25;
	var fbs_th = 0.5;
	var exang_th = 0.5;
	var oldpeak_th = 0.5;
	var slope_th = 0.3;
	var ca_th = 0.25;
	var thal_th = 0.3;
	filterdata.forEach((data, index) => {
  		var h_points = 0;
 		 h_points += age_th * data.age;
  		h_points += cp_th * data.cp;
  		h_points += fbs_th * data.fbs;
  		h_points += exang_th * data.exang;
  		h_points += oldpeak_th * data.oldpeak;
  		h_points += slope_th * data.slope;
  		h_points += ca_th * data.ca;
  		h_points += thal_th * data.thal;
  		data["priority"] = parseFloat(h_points.toFixed(4));
	});
	// console.log(filterdata);

	filterdata.sort((a, b) => {
  		var keyA = a.priority,
    		keyB = b.priority;
  	// Compare the 2 dates
  		if (keyA > keyB) return -1;
  		if (keyA < keyB) return 1;
  	return 0;
	});
console.log(filterdata);*/

    }
}
module.exports = PredictionContract;
