# Supplementary material for: Heart disease severity level identification system on Hyperledger consortium network
Source: PeerJ Comput Sci. 2023 Oct 12;9:e1626. doi: 10.7717/peerj-cs.1626 (PMC10588697; doi:10.7717/peerj-cs.1626)
Supplement: Supplemental Information 3 — The overall Hyperledger network implementation information is available in the test-network folder. The chaincode files, which are used for EHR data storage and retrieval, attribute-based access control policy implementation, and heart disease prediction with disease severity identification function, are contained in the medical-asset-transfer folder. [file peerj-cs-09-1626-s003.zip › Source-code/medical-asset-transfer/chaincode/lib/primary-contract.js]

'use strict';

const { Contract } = require('fabric-contract-api');
let User = require('./model/User.js');
let initUsers = require('./initLedger.json');
const crypto = require("crypto");

class PrimaryContract extends Contract {

    async initLedger(ctx) {
        console.info('============= START : Initialize Ledger ===========');
        for (let i = 0; i < initUsers.length; i++) {
            await ctx.stub.putState(initUsers[i].username, Buffer.from(JSON.stringify(new User(initUsers[i]))));
            console.info('Added <--> ', initUsers[i]);
        }
        console.info('============= END : Initialize Ledger ===========');
    }
    async exists(buffer){
        return (!!buffer && buffer.length > 0);
    }
    async getQueryResultForQueryString(ctx, queryString) {
        let resultsIterator = await ctx.stub.getQueryResult(queryString);
        console.info('getQueryResultForQueryString <--> ', resultsIterator);
        return await this.getAllUserResults(resultsIterator, false);
    }


    async userExists(ctx, userId) {
        const buffer = await ctx.stub.getState(userId);
        return (!!buffer && buffer.length > 0);
    }
    async getAllUserResults(iterator, isHistory) {
        let allResults = [];
        while (true) {
            let res = await iterator.next();

            if (res.value && res.value.value.toString()) {
                let jsonRes = {};
                console.log(res.value.value.toString('utf8'));
                try {
                    jsonRes = JSON.parse(res.value.value.toString('utf8'));
                } catch (err) {
                    console.log(err);
                    jsonRes = res.value.value.toString('utf8');
                }
                allResults.push(jsonRes);
            }
            if (res.done) {
                console.log('end of data');
                await iterator.close();
                console.info(allResults);
                return allResults;
            }
        }
    }

    async getAllDBRecords(ctx,userId){
        let resultsIterator = await ctx.stub.getStateByRange('', '');
        return await this.getAllUserResults(resultsIterator, false);
    }

    async getUsers(ctx,role){
        let queryString = {};
        queryString.selector = {};
        queryString.selector.docType = 'users';
        queryString.selector.role = role;
        let queryResult = await this.getQueryResultForQueryString(ctx, JSON.stringify(queryString));
        return JSON.stringify(queryResult);
    }
}
module.exports = PrimaryContract;
