# Supplementary material for: Heart disease severity level identification system on Hyperledger consortium network
Source: PeerJ Comput Sci. 2023 Oct 12;9:e1626. doi: 10.7717/peerj-cs.1626 (PMC10588697; doi:10.7717/peerj-cs.1626)
Supplement: Supplemental Information 3 — The overall Hyperledger network implementation information is available in the test-network folder. The chaincode files, which are used for EHR data storage and retrieval, attribute-based access control policy implementation, and heart disease prediction with disease severity identification function, are contained in the medical-asset-transfer folder. [file peerj-cs-09-1626-s003.zip › Source-code/medical-asset-transfer/chaincode/lib/user-approval-contract.js]

'use strict';

let User = require('./model/User.js');
const PrimaryContract = require('./primary-contract.js');
const crypto = require("crypto");

class UserApprovalContract extends PrimaryContract {
    async getMyUsers(ctx,userId){
        let queryString = {};
        queryString.selector = {};
        queryString.selector.docType = 'users';
        queryString.selector.createdUnder=userId;
        let queryResult = await this.getQueryResultForQueryString(ctx, JSON.stringify(queryString));
        return JSON.stringify(queryResult);
    }
    async getPendingAccounts(ctx,userId){
        let queryString = {};
        queryString.selector = {};
        queryString.selector.docType = 'users';
        queryString.selector.createdUnder=userId;
        queryString.selector.active=false;
        let queryResult = await this.getQueryResultForQueryString(ctx, JSON.stringify(queryString));
        return JSON.stringify(queryResult);
    }

    async approveAccount(ctx,args){
        args=JSON.parse(args)
        const exists = await this.userExists(ctx, args.username);
        if (!exists) {
            return {
                error: `The User ${args.username} does not exist`
            };
        }
        const buffer = await ctx.stub.getState(args.username);
        let asset = JSON.parse(buffer.toString());
        asset.active=true;
        const updatedData=new User(asset);
        const newBuffer = Buffer.from(JSON.stringify(updatedData));
        await ctx.stub.putState(args.username, newBuffer);

    }
    async rejectAccount(ctx,args){
        args=JSON.parse(args)
        const exists = await this.userExists(ctx, args.username);
        if (!exists) {
            return {
                error: `The User ${args.username} does not exist`
            };
        }
        await ctx.stub.deleteState(args.username);

    }
}
module.exports = UserApprovalContract;
