# Supplementary material for: Heart disease severity level identification system on Hyperledger consortium network
Source: PeerJ Comput Sci. 2023 Oct 12;9:e1626. doi: 10.7717/peerj-cs.1626 (PMC10588697; doi:10.7717/peerj-cs.1626)
Supplement: Supplemental Information 3 — The overall Hyperledger network implementation information is available in the test-network folder. The chaincode files, which are used for EHR data storage and retrieval, attribute-based access control policy implementation, and heart disease prediction with disease severity identification function, are contained in the medical-asset-transfer folder. [file peerj-cs-09-1626-s003.zip › Source-code/medical-asset-transfer/chaincode/package.json]

{
  "name": "voter-blockchain",
  "version": "0.0.1",
  "description": "My Smart Contract",
  "main": "index.js",
  "engines": {
    "node": ">=8",
    "npm": ">=5"
  },
  "scripts": {
    "lint": "eslint .",
    "pretest": "npm run lint",
    "test": "nyc mocha --recursive",
    "start": "fabric-chaincode-node start"
  },
  "engineStrict": true,
  "author": "Kishore",
  "license": "Apache-2.0",
  "dependencies": {
    "fabric-contract-api": "^1.4.5",
    "fabric-shim": "^1.4.5"
  },
  "devDependencies": {
    "chai": "^4.2.0",
    "chai-as-promised": "^7.1.1",
    "eslint": "^6.8.0",
    "mocha": "^7.1.1",
    "nyc": "^15.0.0",
    "sinon": "^9.0.1",
    "sinon-chai": "^3.5.0",
    "winston": "^3.2.1"
  },
  "nyc": {
    "exclude": [
      ".eslintrc.js",
      "coverage/**",
      "test/**"
    ],
    "reporter": [
      "text-summary",
      "html"
    ],
    "all": true,
    "check-coverage": true,
    "statements": 100,
    "branches": 100,
    "functions": 100,
    "lines": 100
  }
}
