# Supplementary material for: Heart disease severity level identification system on Hyperledger consortium network
Source: PeerJ Comput Sci. 2023 Oct 12;9:e1626. doi: 10.7717/peerj-cs.1626 (PMC10588697; doi:10.7717/peerj-cs.1626)
Supplement: Supplemental Information 3 — The overall Hyperledger network implementation information is available in the test-network folder. The chaincode files, which are used for EHR data storage and retrieval, attribute-based access control policy implementation, and heart disease prediction with disease severity identification function, are contained in the medical-asset-transfer folder. [file peerj-cs-09-1626-s003.zip › Source-code/medical-asset-transfer/javascript/app.js]

'use strict';

const { Gateway, Wallets } = require('fabric-network');
const FabricCAServices = require('fabric-ca-client');
const path = require('path');
const { buildCAClient, registerAndEnrollUser, enrollAdmin } = require('./CAUtil.js');
const { buildCCPOrg1,buildCCPOrg2, buildWallet } = require('./AppUtil.js');
const logger = require('node-color-log');

const channelName = 'orgchannel';
const chaincodeName = 'ehr';
const mspOrg1 = 'org1MSP';
const mspOrg2 = 'org2MSP';
const walletPath = path.join(__dirname, 'wallet');
const org1UserId = 'appUser';

function prettyJSONString(inputString) {
	return JSON.stringify(JSON.parse(inputString), null, 2);
}


exports.connectToNetwork = async function(userId) {
	const gateway = new Gateway();
	const ccp = buildCCPOrg1();
	try {
		const walletPath = path.join(process.cwd(), '../medical-asset-transfer/javascript/wallet/');
		const wallet = await buildWallet(Wallets, walletPath);
		const userExists = await wallet.get(userId);
		if (!userExists) {
			prettyString('An identity for the User: ' + userId + ' does not exist in the wallet','red');
			const response = {};
			response.error = 'An identity for the user ' + userId + ' does not exist in the wallet. Register ' + userId + ' first';
			return response;
		}

		await gateway.connect(ccp, {wallet, identity: userId, discovery: {enabled: true, asLocalhost: true}});

		// Build a network instance based on the channel where the smart contract is deployed
		const network = await gateway.getNetwork(channelName);

		// Get the contract from the network.
		const contract = network.getContract(chaincodeName);

		const networkObj = {
			contract: contract,
			network: network,
			gateway: gateway,
		};
		prettyString('Successfully connected to the User.','green');
		return networkObj;
	} catch (error) {
		prettyString(`Error processing transaction. ${error}`,'red');
		prettyJSON()
		prettyString(error.stack,'red');
		const response = {};
		response.error = error;
		return response;
	}
};


exports.invoke = async function(networkObj, isQuery, func, args= '') {
	try {
		if (isQuery === true) {
			const response = await networkObj.contract.evaluateTransaction(func, args);
			await networkObj.gateway.disconnect();
			return response;
		} else {
			if (args) {
				args = JSON.parse(args[0]);
				args = JSON.stringify(args);
			}
			const response = await networkObj.contract.submitTransaction(func, args);
			await networkObj.gateway.disconnect();
			return response;
		}
	} catch (error) {
		const response = {};
		response.error = error;
		prettyString(`Failed to submit transaction: ${error}`,'red');
		return response;
	}
};


exports.registerUser = async function(attributes) {
	const attrs = JSON.parse(attributes);
	const orgId = parseInt(attrs.orgId);
	const userId = attrs.userId;
	if (!userId) {
		const response = {};
		response.error = 'Error! You need to fill all fields before you can register!';
		return response;
	}

	try {
		const wallet = await buildWallet(Wallets, walletPath);
		if (orgId === 1) {
			const ccp = buildCCPOrg1();
			const caClient = buildCAClient(FabricCAServices, ccp, 'ca.org1.lithium.com');
			await registerAndEnrollUser(caClient, wallet, mspOrg1, userId, 'org1admin', attributes);
		} else if (orgId === 2) {
			const ccp = buildCCPOrg2();
			const caClient = buildCAClient(FabricCAServices, ccp, 'ca.org2.lithium.com');
			await registerAndEnrollUser(caClient, wallet, mspOrg2, userId, 'org2admin', attributes);
		}
		prettyString(`Successfully registered User: + ${userId}`,'green');
		return 'Successfully registered User: ' + userId;
	} catch (error) {
		prettyString(`Failed to register User  + ${userId} + : ${error}`,'red');
		const response = {};
		response.error = error;
		return response;
	}
};


function prettyJSONString(inputString,color) {
	logger.color(color).log(JSON.stringify(JSON.parse(inputString), null, 2));
}

function prettyString(inputString,color) {
	logger.color(color).log(inputString);
}
function prettyJSON(inputString,color) {
	logger.color(color).log(JSON.stringify(inputString, null, 2));
}
