# Supplementary material for: Heart disease severity level identification system on Hyperledger consortium network
Source: PeerJ Comput Sci. 2023 Oct 12;9:e1626. doi: 10.7717/peerj-cs.1626 (PMC10588697; doi:10.7717/peerj-cs.1626)
Supplement: Supplemental Information 3 — The overall Hyperledger network implementation information is available in the test-network folder. The chaincode files, which are used for EHR data storage and retrieval, attribute-based access control policy implementation, and heart disease prediction with disease severity identification function, are contained in the medical-asset-transfer folder. [file peerj-cs-09-1626-s003.zip › Source-code/medical-asset-transfer/javascript/AppUtil.js]

const fs = require('fs');
const path = require('path');
const logger = require('node-color-log');

exports.buildCCPOrg1 = () => {
  // load the common connection configuration file
  const ccpPath = path.resolve(__dirname, '..', '..', 'first-network',
    'organizations', 'peerOrganizations', 'org1.lithium.com', 'connection-org1.json');
  const fileExists = fs.existsSync(ccpPath);
  if (!fileExists) {
    throw new Error(`no such file or directory: ${ccpPath}`);
  }
  const contents = fs.readFileSync(ccpPath, 'utf8');

  // build a JSON object from the file contents
  const ccp = JSON.parse(contents);

  prettyString(`Loaded the network configuration located at ${ccpPath}`,'blue');
  return ccp;
};


exports.buildCCPOrg2 = () => {
  // load the common connection configuration file
  const ccpPath = path.resolve(__dirname, '..', '..', 'first-network',
    'organizations', 'peerOrganizations', 'org2.lithium.com', 'connection-org2.json');
  const fileExists = fs.existsSync(ccpPath);
  if (!fileExists) {
    throw new Error(`no such file or directory: ${ccpPath}`);
  }
  const contents = fs.readFileSync(ccpPath, 'utf8');

  // build a JSON object from the file contents
  const ccp = JSON.parse(contents);

  prettyString(`Loaded the network configuration located at ${ccpPath}`,'blue');
  return ccp;
};


exports.buildCCPOrg3 = () => {
  // load the common connection configuration file
  const ccpPath = path.resolve(__dirname, '..', '..', 'first-network',
    'organizations', 'peerOrganizations', 'org3.lithium.com', 'connection-org3.json');
  const fileExists = fs.existsSync(ccpPath);
  if (!fileExists) {
    throw new Error(`no such file or directory: ${ccpPath}`);
  }
  const contents = fs.readFileSync(ccpPath, 'utf8');

  // build a JSON object from the file contents
  const ccp = JSON.parse(contents);

  prettyString(`Loaded the network configuration located at ${ccpPath}`,'blue');
  return ccp;
};


exports.buildWallet = async (Wallets, walletPath) => {
  // Create a new  wallet : Note that wallet is for managing identities.
  let wallet;
  if (walletPath) {
    wallet = await Wallets.newFileSystemWallet(walletPath);
    prettyString(`Built a file system wallet at ${walletPath}`,'green');
  } else {
    wallet = await Wallets.newInMemoryWallet();
    prettyString('Built an in memory wallet','green');
  }

  return wallet;
};


exports.prettyJSONString = (inputString) => {
  if (inputString) {
    return JSON.stringify(JSON.parse(inputString), null, 2);
  } else {
    return inputString;
  }
};


function prettyJSONString(inputString,color) {
  logger.color(color).log(JSON.stringify(JSON.parse(inputString), null, 2));
}

function prettyString(inputString,color) {
  logger.color(color).log(inputString);
}
function prettyJSON(inputString,color) {
  logger.color(color).log(JSON.stringify(inputString, null, 2));
}
