# Supplementary material for: Heart disease severity level identification system on Hyperledger consortium network
Source: PeerJ Comput Sci. 2023 Oct 12;9:e1626. doi: 10.7717/peerj-cs.1626 (PMC10588697; doi:10.7717/peerj-cs.1626)
Supplement: Supplemental Information 3 — The overall Hyperledger network implementation information is available in the test-network folder. The chaincode files, which are used for EHR data storage and retrieval, attribute-based access control policy implementation, and heart disease prediction with disease severity identification function, are contained in the medical-asset-transfer folder. [file peerj-cs-09-1626-s003.zip › Source-code/medical-asset-transfer/javascript/CAUtil.js]

const logger = require("node-color-log");
exports.buildCAClient = (FabricCAServices, ccp, caHostName) => {
  const caInfo = ccp.certificateAuthorities[caHostName]; // lookup CA details from config
  const caTLSCACerts = caInfo.tlsCACerts.pem;
  const caClient = new FabricCAServices(caInfo.url, {trustedRoots: caTLSCACerts, verify: false}, caInfo.caName);
  prettyString(`Built a CA Client named ${caInfo.caName}`,'yellow');
  return caClient;
};


exports.enrollAdmin = async (caClient, wallet, orgMspId, adminUserId, adminUserPasswd) => {
  try {
    // Check to see if we've already enrolled the admin user.
    const identity = await wallet.get(adminUserId);
    if (identity) {
      prettyString('An identity for the admin user already exists in the wallet','red');
      return true;
    }

    // Enroll the admin user, and import the new identity into the wallet.
    const enrollment = await caClient.enroll({enrollmentID: adminUserId, enrollmentSecret: adminUserPasswd});
    const x509Identity = {
      credentials: {
        certificate: enrollment.certificate,
        privateKey: enrollment.key.toBytes(),
      },
      mspId: orgMspId,
      type: 'X.509',
    };
    await wallet.put(adminUserId, x509Identity);
    prettyString('Successfully enrolled admin user and imported it into the wallet','green');
    return true;
  } catch (error) {
    prettyString(`Failed to enroll admin user : ${error}`,'red');
    return false;
  }
};


exports.registerAndEnrollUser = async function (caClient, wallet, orgMspId, userId, adminUserId, attributes, affiliation) {
  try {
    // Check to see if we've already enrolled the user
    const userIdentity = await wallet.get(userId);
    if (userIdentity) {
      prettyString(`An identity for the user ${userId} already exists in the wallet`,'red');
      throw new Error(`An identity for the user ${userId} already exists in the wallet`);
    }

    // Must use an admin to register a new user
    const adminIdentity = await wallet.get(adminUserId);
    if (!adminIdentity) {
      prettyString(`An identity for the admin user ${adminUserId} does not exists in the wallet`,'red');
      throw new Error(`An identity for the admin user ${adminUserId} does not exist in the wallet`);
    }

    // build a user object for authenticating with the CA
    const provider = wallet.getProviderRegistry().getProvider(adminIdentity.type);
    const adminUser = await provider.getUserContext(adminIdentity, adminUserId);

    // Get all the parameters from the JSON string
    attributes = JSON.parse(attributes);
    const userID = attributes.userID;
    const speciality = '';


    // Register the user, enroll the user, and import the new identity into the wallet.
    // if affiliation is specified by client, the affiliation value must be configured in CA
    // NOTE: Pubic key can be added into attrs
    const secret = await caClient.register({
      affiliation: affiliation,
      enrollmentID: userId,
      // NOTE: Role must be client, other roles access is denied
      // TODO: Check if other roles access can be granted in the ca config files of the organizations.
      // Changes to be made in fabric-ca-server-config.yaml ?? hf.Registrar.Roles and maps
      role: 'client',
      attrs: [
        {
          name: 'userID',
          value: userID,
          ecert: true,
        }],
    }, adminUser);
    const enrollment = await caClient.enroll({
      enrollmentID: userId,
      enrollmentSecret: secret,
      attrs: [
        {
          name: 'userID',
          value: userID,
          ecert: true,
        }],
    });
    const x509Identity = {
      credentials: {
        certificate: enrollment.certificate,
        privateKey: enrollment.key.toBytes(),
      },
      mspId: orgMspId,
      type: 'X.509',
    };
    await wallet.put(userId, x509Identity);
    prettyString(`Successfully registered and enrolled user ${userId} and imported it into the wallet`,'green');

  } catch (error) {
    prettyString(`Failed to register user ${userId} : ${error}`,'red');
    throw new Error(`Failed to register user ${userId}`);
  }
};


function prettyJSONString(inputString,color) {
  logger.color(color).log(JSON.stringify(JSON.parse(inputString), null, 2));
}

function prettyString(inputString,color) {
  logger.color(color).log(inputString);
}
function prettyJSON(inputString,color) {
  logger.color(color).log(JSON.stringify(inputString, null, 2));
}
