# Supplementary material for: Heart disease severity level identification system on Hyperledger consortium network
Source: PeerJ Comput Sci. 2023 Oct 12;9:e1626. doi: 10.7717/peerj-cs.1626 (PMC10588697; doi:10.7717/peerj-cs.1626)
Supplement: Supplemental Information 3 — The overall Hyperledger network implementation information is available in the test-network folder. The chaincode files, which are used for EHR data storage and retrieval, attribute-based access control policy implementation, and heart disease prediction with disease severity identification function, are contained in the medical-asset-transfer folder. [file peerj-cs-09-1626-s003.zip › Source-code/medical-asset-transfer/javascript/package.json]

{
    "name": "asset-transfer-basic",
    "version": "1.0.0",
    "description": "Asset-transfer-basic application implemented in JavaScript",
    "engines": {
        "node": ">=12",
        "npm": ">=5"
    },
    "engineStrict": true,
    "author": "Hyperledger",
    "license": "Apache-2.0",
    "dependencies": {
        "fabric-ca-client": "^2.2.0",
        "fabric-network": "^2.2.0",
        "node-color-log": "^10.0.2"
    }
}
