# Supplementary material for: Heart disease severity level identification system on Hyperledger consortium network
Source: PeerJ Comput Sci. 2023 Oct 12;9:e1626. doi: 10.7717/peerj-cs.1626 (PMC10588697; doi:10.7717/peerj-cs.1626)
Supplement: Supplemental Information 3 — The overall Hyperledger network implementation information is available in the test-network folder. The chaincode files, which are used for EHR data storage and retrieval, attribute-based access control policy implementation, and heart disease prediction with disease severity identification function, are contained in the medical-asset-transfer folder. [file peerj-cs-09-1626-s003.zip › Source-code/private-collections/private-collections.json]

[
    {
      "name": "org1-org2-PrivateCollection",
      "policy": "OR('org1MSP.member', 'org2MSP.member')",
      "requiredPeerCount": 0,
      "maxPeerCount": 1,
      "blockToLive":0,
      "memberOnlyRead": true,
      "memberOnlyWrite": false,
      "endorsementPolicy": {
       "signaturePolicy": "OR('org1MSP.member', 'org2MSP.member')"
     }
   },
    {
      "name": "org1-PrivateCollection",
      "policy": "OR('org1MSP.member')",
      "requiredPeerCount": 0,
      "maxPeerCount": 1,
      "blockToLive":0,
      "memberOnlyRead": true,
      "memberOnlyWrite": false,
      "endorsementPolicy": {
        "signaturePolicy": "OR('org1MSP.member')"
      }
    },
    {
      "name": "org2-PrivateCollection",
      "policy": "OR('org2MSP.member')",
      "requiredPeerCount": 0,
      "maxPeerCount": 1,
      "blockToLive":0,
      "memberOnlyRead": true,
      "memberOnlyWrite": false,
      "endorsementPolicy": {
        "signaturePolicy": "OR('org2MSP.member')"
      }
    }
]
   
