# Supplementary material for: Heart disease severity level identification system on Hyperledger consortium network
Source: PeerJ Comput Sci. 2023 Oct 12;9:e1626. doi: 10.7717/peerj-cs.1626 (PMC10588697; doi:10.7717/peerj-cs.1626)
Supplement: Supplemental Information 3 — The overall Hyperledger network implementation information is available in the test-network folder. The chaincode files, which are used for EHR data storage and retrieval, attribute-based access control policy implementation, and heart disease prediction with disease severity identification function, are contained in the medical-asset-transfer folder. [file peerj-cs-09-1626-s003.zip › Source-code/test-network/addOrg3/ccp-generate.sh]

#!/bin/bash

function one_line_pem {
    echo "`awk 'NF {sub(/\\n/, ""); printf "%s\\\\\\\n",$0;}' $1`"
}

function json_ccp {
    local PP=$(one_line_pem $4)
    local CP=$(one_line_pem $5)
    sed -e "s/\${ORG}/$1/" \
        -e "s/\${P0PORT}/$2/" \
        -e "s/\${CAPORT}/$3/" \
        -e "s#\${PEERPEM}#$PP#" \
        -e "s#\${CAPEM}#$CP#" \
        ccp-template.json
}

function yaml_ccp {
    local PP=$(one_line_pem $4)
    local CP=$(one_line_pem $5)
    sed -e "s/\${ORG}/$1/" \
        -e "s/\${P0PORT}/$2/" \
        -e "s/\${CAPORT}/$3/" \
        -e "s#\${PEERPEM}#$PP#" \
        -e "s#\${CAPEM}#$CP#" \
        ccp-template.yaml | sed -e $'s/\\\\n/\\\n        /g'
}

ORG=3
P0PORT=11051
CAPORT=11054
PEERPEM=../organizations/peerOrganizations/org3.example.com/tlsca/tlsca.org3.example.com-cert.pem
CAPEM=../organizations/peerOrganizations/org3.example.com/ca/ca.org3.example.com-cert.pem

echo "$(json_ccp $ORG $P0PORT $CAPORT $PEERPEM $CAPEM)" > ../organizations/peerOrganizations/org3.example.com/connection-org3.json
echo "$(yaml_ccp $ORG $P0PORT $CAPORT $PEERPEM $CAPEM)" > ../organizations/peerOrganizations/org3.example.com/connection-org3.yaml
