# Supplementary material for: Heart disease severity level identification system on Hyperledger consortium network
Source: PeerJ Comput Sci. 2023 Oct 12;9:e1626. doi: 10.7717/peerj-cs.1626 (PMC10588697; doi:10.7717/peerj-cs.1626)
Supplement: Supplemental Information 3 — The overall Hyperledger network implementation information is available in the test-network folder. The chaincode files, which are used for EHR data storage and retrieval, attribute-based access control policy implementation, and heart disease prediction with disease severity identification function, are contained in the medical-asset-transfer folder. [file peerj-cs-09-1626-s003.zip › Source-code/test-network/addOrg3/ccp-template.yaml]

---
name: test-network-org${ORG}
version: 1.0.0
client:
  organization: Org${ORG}
  connection:
    timeout:
      peer:
        endorser: '300'
organizations:
  Org${ORG}:
    mspid: Org${ORG}MSP
    peers:
    - peer0.org${ORG}.example.com
    certificateAuthorities:
    - ca.org${ORG}.example.com
peers:
  peer0.org${ORG}.example.com:
    url: grpcs://localhost:${P0PORT}
    tlsCACerts:
      pem: |
        ${PEERPEM}
    grpcOptions:
      ssl-target-name-override: peer0.org${ORG}.example.com
      hostnameOverride: peer0.org${ORG}.example.com
certificateAuthorities:
  ca.org${ORG}.example.com:
    url: https://localhost:${CAPORT}
    caName: ca-org${ORG}
    tlsCACerts:
      pem: |
        ${CAPEM}
    httpOptions:
      verify: false
