# Supplementary material for: Heart disease severity level identification system on Hyperledger consortium network
Source: PeerJ Comput Sci. 2023 Oct 12;9:e1626. doi: 10.7717/peerj-cs.1626 (PMC10588697; doi:10.7717/peerj-cs.1626)
Supplement: Supplemental Information 3 — The overall Hyperledger network implementation information is available in the test-network folder. The chaincode files, which are used for EHR data storage and retrieval, attribute-based access control policy implementation, and heart disease prediction with disease severity identification function, are contained in the medical-asset-transfer folder. [file peerj-cs-09-1626-s003.zip › Source-code/test-network/addOrg3/configtx.yaml]

# Copyright IBM Corp. All Rights Reserved.
#
# SPDX-License-Identifier: Apache-2.0
#

---
################################################################################
#
#   Section: Organizations
#
#   - This section defines the different organizational identities which will
#   be referenced later in the configuration.
#
################################################################################
Organizations:
    - &Org3
        # DefaultOrg defines the organization which is used in the sampleconfig
        # of the fabric.git development environment
        Name: Org3MSP

        # ID to load the MSP definition as
        ID: Org3MSP

        MSPDir: ../organizations/peerOrganizations/org3.example.com/msp

        Policies:
            Readers:
                Type: Signature
                Rule: "OR('Org3MSP.admin', 'Org3MSP.peer', 'Org3MSP.client')"
            Writers:
                Type: Signature
                Rule: "OR('Org3MSP.admin', 'Org3MSP.client')"
            Admins:
                Type: Signature
                Rule: "OR('Org3MSP.admin')"
            Endorsement:
                Type: Signature
                Rule: "OR('Org3MSP.peer')"
