# Supplementary material for: Heart disease severity level identification system on Hyperledger consortium network
Source: PeerJ Comput Sci. 2023 Oct 12;9:e1626. doi: 10.7717/peerj-cs.1626 (PMC10588697; doi:10.7717/peerj-cs.1626)
Supplement: Supplemental Information 3 — The overall Hyperledger network implementation information is available in the test-network folder. The chaincode files, which are used for EHR data storage and retrieval, attribute-based access control policy implementation, and heart disease prediction with disease severity identification function, are contained in the medical-asset-transfer folder. [file peerj-cs-09-1626-s003.zip › Source-code/test-network/addOrg3/docker/docker-compose-ca-org3.yaml]

# Copyright IBM Corp. All Rights Reserved.
#
# SPDX-License-Identifier: Apache-2.0
#

version: '2'

networks:
  test:
    name: fabric_test

services:

  ca_org3:
    image: hyperledger/fabric-ca:latest
    environment:
      - FABRIC_CA_HOME=/etc/hyperledger/fabric-ca-server
      - FABRIC_CA_SERVER_CA_NAME=ca-org3
      - FABRIC_CA_SERVER_TLS_ENABLED=true
      - FABRIC_CA_SERVER_PORT=11054
    ports:
      - "11054:11054"
    command: sh -c 'fabric-ca-server start -b admin:adminpw -d'
    volumes:
      - ../fabric-ca/org3:/etc/hyperledger/fabric-ca-server
    container_name: ca_org3
