# Supplementary material for: Heart disease severity level identification system on Hyperledger consortium network
Source: PeerJ Comput Sci. 2023 Oct 12;9:e1626. doi: 10.7717/peerj-cs.1626 (PMC10588697; doi:10.7717/peerj-cs.1626)
Supplement: Supplemental Information 3 — The overall Hyperledger network implementation information is available in the test-network folder. The chaincode files, which are used for EHR data storage and retrieval, attribute-based access control policy implementation, and heart disease prediction with disease severity identification function, are contained in the medical-asset-transfer folder. [file peerj-cs-09-1626-s003.zip › Source-code/test-network/addOrg3/docker/docker-compose-couch-org3.yaml]

# Copyright IBM Corp. All Rights Reserved.
#
# SPDX-License-Identifier: Apache-2.0
#

version: '2'

networks:
  test:
    name: fabric_test

services:
  couchdb4:
    container_name: couchdb4
    image: couchdb:3.1.1
    # Populate the COUCHDB_USER and COUCHDB_PASSWORD to set an admin user and password
    # for CouchDB.  This will prevent CouchDB from operating in an "Admin Party" mode.
    environment:
      - COUCHDB_USER=admin
      - COUCHDB_PASSWORD=adminpw
    # Comment/Uncomment the port mapping if you want to hide/expose the CouchDB service,
    # for example map it to utilize Fauxton User Interface in dev environments.
    ports:
      - "9984:5984"
    networks:
      - test

  peer0.org3.example.com:
    environment:
      - CORE_LEDGER_STATE_STATEDATABASE=CouchDB
      - CORE_LEDGER_STATE_COUCHDBCONFIG_COUCHDBADDRESS=couchdb4:5984
      # The CORE_LEDGER_STATE_COUCHDBCONFIG_USERNAME and CORE_LEDGER_STATE_COUCHDBCONFIG_PASSWORD
      # provide the credentials for ledger to connect to CouchDB.  The username and password must
      # match the username and password set for the associated CouchDB.
      - CORE_LEDGER_STATE_COUCHDBCONFIG_USERNAME=admin
      - CORE_LEDGER_STATE_COUCHDBCONFIG_PASSWORD=adminpw
    depends_on:
      - couchdb4
    networks:
      - test
