# Supplementary material for: Heart disease severity level identification system on Hyperledger consortium network
Source: PeerJ Comput Sci. 2023 Oct 12;9:e1626. doi: 10.7717/peerj-cs.1626 (PMC10588697; doi:10.7717/peerj-cs.1626)
Supplement: Supplemental Information 3 — The overall Hyperledger network implementation information is available in the test-network folder. The chaincode files, which are used for EHR data storage and retrieval, attribute-based access control policy implementation, and heart disease prediction with disease severity identification function, are contained in the medical-asset-transfer folder. [file peerj-cs-09-1626-s003.zip › Source-code/test-network/addOrg3/docker/docker-compose-org3.yaml]

# Copyright IBM Corp. All Rights Reserved.
#
# SPDX-License-Identifier: Apache-2.0
#

version: '2'

volumes:
  peer0.org3.example.com:

networks:
  test:
    name: fabric_test

services:

  peer0.org3.example.com:
    container_name: peer0.org3.example.com
    image: hyperledger/fabric-peer:latest
    environment:
      #Generic peer variables
      - CORE_VM_ENDPOINT=unix:///host/var/run/docker.sock
      - CORE_VM_DOCKER_HOSTCONFIG_NETWORKMODE=fabric_test
      - FABRIC_LOGGING_SPEC=INFO
      #- FABRIC_LOGGING_SPEC=DEBUG
      - CORE_PEER_TLS_ENABLED=true
      - CORE_PEER_PROFILE_ENABLED=true
      - CORE_PEER_TLS_CERT_FILE=/etc/hyperledger/fabric/tls/server.crt
      - CORE_PEER_TLS_KEY_FILE=/etc/hyperledger/fabric/tls/server.key
      - CORE_PEER_TLS_ROOTCERT_FILE=/etc/hyperledger/fabric/tls/ca.crt
      # Peer specific variabes
      - CORE_PEER_ID=peer0.org3.example.com
      - CORE_PEER_ADDRESS=peer0.org3.example.com:11051
      - CORE_PEER_LISTENADDRESS=0.0.0.0:11051
      - CORE_PEER_CHAINCODEADDRESS=peer0.org3.example.com:11052
      - CORE_PEER_CHAINCODELISTENADDRESS=0.0.0.0:11052
      - CORE_PEER_GOSSIP_BOOTSTRAP=peer0.org3.example.com:11051
      - CORE_PEER_GOSSIP_EXTERNALENDPOINT=peer0.org3.example.com:11051
      - CORE_PEER_LOCALMSPID=Org3MSP
    volumes:
        - /var/run/docker.sock:/host/var/run/docker.sock
        - ../../organizations/peerOrganizations/org3.example.com/peers/peer0.org3.example.com/msp:/etc/hyperledger/fabric/msp
        - ../../organizations/peerOrganizations/org3.example.com/peers/peer0.org3.example.com/tls:/etc/hyperledger/fabric/tls
        - peer0.org3.example.com:/var/hyperledger/production
    working_dir: /opt/gopath/src/github.com/hyperledger/fabric/peer
    command: peer node start
    ports:
      - 11051:11051
    networks:
      - test
