# Supplementary material for: Heart disease severity level identification system on Hyperledger consortium network
Source: PeerJ Comput Sci. 2023 Oct 12;9:e1626. doi: 10.7717/peerj-cs.1626 (PMC10588697; doi:10.7717/peerj-cs.1626)
Supplement: Supplemental Information 3 — The overall Hyperledger network implementation information is available in the test-network folder. The chaincode files, which are used for EHR data storage and retrieval, attribute-based access control policy implementation, and heart disease prediction with disease severity identification function, are contained in the medical-asset-transfer folder. [file peerj-cs-09-1626-s003.zip › Source-code/test-network/addOrg3/fabric-ca/registerEnroll.sh]

#!/bin/bash
#
# Copyright IBM Corp All Rights Reserved
#
# SPDX-License-Identifier: Apache-2.0
#

function createOrg3 {
	infoln "Enrolling the CA admin"
	mkdir -p ../organizations/peerOrganizations/org3.example.com/

	export FABRIC_CA_CLIENT_HOME=${PWD}/../organizations/peerOrganizations/org3.example.com/

  set -x
  fabric-ca-client enroll -u https://admin:adminpw@localhost:11054 --caname ca-org3 --tls.certfiles ${PWD}/fabric-ca/org3/tls-cert.pem
  { set +x; } 2>/dev/null

  echo 'NodeOUs:
  Enable: true
  ClientOUIdentifier:
    Certificate: cacerts/localhost-11054-ca-org3.pem
    OrganizationalUnitIdentifier: client
  PeerOUIdentifier:
    Certificate: cacerts/localhost-11054-ca-org3.pem
    OrganizationalUnitIdentifier: peer
  AdminOUIdentifier:
    Certificate: cacerts/localhost-11054-ca-org3.pem
    OrganizationalUnitIdentifier: admin
  OrdererOUIdentifier:
    Certificate: cacerts/localhost-11054-ca-org3.pem
    OrganizationalUnitIdentifier: orderer' > ${PWD}/../organizations/peerOrganizations/org3.example.com/msp/config.yaml

	infoln "Registering peer0"
  set -x
	fabric-ca-client register --caname ca-org3 --id.name peer0 --id.secret peer0pw --id.type peer --tls.certfiles ${PWD}/fabric-ca/org3/tls-cert.pem
  { set +x; } 2>/dev/null

  infoln "Registering user"
  set -x
  fabric-ca-client register --caname ca-org3 --id.name user1 --id.secret user1pw --id.type client --tls.certfiles ${PWD}/fabric-ca/org3/tls-cert.pem
  { set +x; } 2>/dev/null

  infoln "Registering the org admin"
  set -x
  fabric-ca-client register --caname ca-org3 --id.name org3admin --id.secret org3adminpw --id.type admin --tls.certfiles ${PWD}/fabric-ca/org3/tls-cert.pem
  { set +x; } 2>/dev/null

  infoln "Generating the peer0 msp"
  set -x
	fabric-ca-client enroll -u https://peer0:peer0pw@localhost:11054 --caname ca-org3 -M ${PWD}/../organizations/peerOrganizations/org3.example.com/peers/peer0.org3.example.com/msp --csr.hosts peer0.org3.example.com --tls.certfiles ${PWD}/fabric-ca/org3/tls-cert.pem
  { set +x; } 2>/dev/null

  cp ${PWD}/../organizations/peerOrganizations/org3.example.com/msp/config.yaml ${PWD}/../organizations/peerOrganizations/org3.example.com/peers/peer0.org3.example.com/msp/config.yaml

  infoln "Generating the peer0-tls certificates"
  set -x
  fabric-ca-client enroll -u https://peer0:peer0pw@localhost:11054 --caname ca-org3 -M ${PWD}/../organizations/peerOrganizations/org3.example.com/peers/peer0.org3.example.com/tls --enrollment.profile tls --csr.hosts peer0.org3.example.com --csr.hosts localhost --tls.certfiles ${PWD}/fabric-ca/org3/tls-cert.pem
  { set +x; } 2>/dev/null


  cp ${PWD}/../organizations/peerOrganizations/org3.example.com/peers/peer0.org3.example.com/tls/tlscacerts/* ${PWD}/../organizations/peerOrganizations/org3.example.com/peers/peer0.org3.example.com/tls/ca.crt
  cp ${PWD}/../organizations/peerOrganizations/org3.example.com/peers/peer0.org3.example.com/tls/signcerts/* ${PWD}/../organizations/peerOrganizations/org3.example.com/peers/peer0.org3.example.com/tls/server.crt
  cp ${PWD}/../organizations/peerOrganizations/org3.example.com/peers/peer0.org3.example.com/tls/keystore/* ${PWD}/../organizations/peerOrganizations/org3.example.com/peers/peer0.org3.example.com/tls/server.key

  mkdir ${PWD}/../organizations/peerOrganizations/org3.example.com/msp/tlscacerts
  cp ${PWD}/../organizations/peerOrganizations/org3.example.com/peers/peer0.org3.example.com/tls/tlscacerts/* ${PWD}/../organizations/peerOrganizations/org3.example.com/msp/tlscacerts/ca.crt

  mkdir ${PWD}/../organizations/peerOrganizations/org3.example.com/tlsca
  cp ${PWD}/../organizations/peerOrganizations/org3.example.com/peers/peer0.org3.example.com/tls/tlscacerts/* ${PWD}/../organizations/peerOrganizations/org3.example.com/tlsca/tlsca.org3.example.com-cert.pem

  mkdir ${PWD}/../organizations/peerOrganizations/org3.example.com/ca
  cp ${PWD}/../organizations/peerOrganizations/org3.example.com/peers/peer0.org3.example.com/msp/cacerts/* ${PWD}/../organizations/peerOrganizations/org3.example.com/ca/ca.org3.example.com-cert.pem

  infoln "Generating the user msp"
  set -x
	fabric-ca-client enroll -u https://user1:user1pw@localhost:11054 --caname ca-org3 -M ${PWD}/../organizations/peerOrganizations/org3.example.com/users/User1@org3.example.com/msp --tls.certfiles ${PWD}/fabric-ca/org3/tls-cert.pem
  { set +x; } 2>/dev/null

  cp ${PWD}/../organizations/peerOrganizations/org3.example.com/msp/config.yaml ${PWD}/../organizations/peerOrganizations/org3.example.com/users/User1@org3.example.com/msp/config.yaml

  infoln "Generating the org admin msp"
  set -x
	fabric-ca-client enroll -u https://org3admin:org3adminpw@localhost:11054 --caname ca-org3 -M ${PWD}/../organizations/peerOrganizations/org3.example.com/users/Admin@org3.example.com/msp --tls.certfiles ${PWD}/fabric-ca/org3/tls-cert.pem
  { set +x; } 2>/dev/null

  cp ${PWD}/../organizations/peerOrganizations/org3.example.com/msp/config.yaml ${PWD}/../organizations/peerOrganizations/org3.example.com/users/Admin@org3.example.com/msp/config.yaml
}
