# Supplementary material for: Heart disease severity level identification system on Hyperledger consortium network
Source: PeerJ Comput Sci. 2023 Oct 12;9:e1626. doi: 10.7717/peerj-cs.1626 (PMC10588697; doi:10.7717/peerj-cs.1626)
Supplement: Supplemental Information 3 — The overall Hyperledger network implementation information is available in the test-network folder. The chaincode files, which are used for EHR data storage and retrieval, attribute-based access control policy implementation, and heart disease prediction with disease severity identification function, are contained in the medical-asset-transfer folder. [file peerj-cs-09-1626-s003.zip › Source-code/test-network/addOrg3/org3-crypto.yaml]

# Copyright IBM Corp. All Rights Reserved.
#
# SPDX-License-Identifier: Apache-2.0
#

# ---------------------------------------------------------------------------
# "PeerOrgs" - Definition of organizations managing peer nodes
# ---------------------------------------------------------------------------
PeerOrgs:
  # ---------------------------------------------------------------------------
  # Org3
  # ---------------------------------------------------------------------------
  - Name: Org3
    Domain: org3.example.com
    EnableNodeOUs: true
    Template:
      Count: 1
      SANS:
        - localhost
    Users:
      Count: 1
