# Supplementary material for: Heart disease severity level identification system on Hyperledger consortium network
Source: PeerJ Comput Sci. 2023 Oct 12;9:e1626. doi: 10.7717/peerj-cs.1626 (PMC10588697; doi:10.7717/peerj-cs.1626)
Supplement: Supplemental Information 3 — The overall Hyperledger network implementation information is available in the test-network folder. The chaincode files, which are used for EHR data storage and retrieval, attribute-based access control policy implementation, and heart disease prediction with disease severity identification function, are contained in the medical-asset-transfer folder. [file peerj-cs-09-1626-s003.zip › Source-code/test-network/addOrg3/README.md]

## Adding Org3 to the test network

You can use the `addOrg3.sh` script to add another organization to the Fabric test network. The `addOrg3.sh` script generates the Org3 crypto material, creates an Org3 organization definition, and adds Org3 to a channel on the test network.

You first need to run `./network.sh up createChannel` in the `test-network` directory before you can run the `addOrg3.sh` script.

```
./network.sh up createChannel
cd addOrg3
./addOrg3.sh up
```

If you used `network.sh` to create a channel other than the default `mychannel`, you need pass that name to the `addorg3.sh` script.
```
./network.sh up createChannel -c channel1
cd addOrg3
./addOrg3.sh up -c channel1
```

You can also re-run the `addOrg3.sh` script to add Org3 to additional channels.
```
cd ..
./network.sh createChannel -c channel2
cd addOrg3
./addOrg3.sh up -c channel2
```

For more information, use `./addOrg3.sh -h` to see the `addOrg3.sh` help text.
