# Supplementary material for: Heart disease severity level identification system on Hyperledger consortium network
Source: PeerJ Comput Sci. 2023 Oct 12;9:e1626. doi: 10.7717/peerj-cs.1626 (PMC10588697; doi:10.7717/peerj-cs.1626)
Supplement: Supplemental Information 3 — The overall Hyperledger network implementation information is available in the test-network folder. The chaincode files, which are used for EHR data storage and retrieval, attribute-based access control policy implementation, and heart disease prediction with disease severity identification function, are contained in the medical-asset-transfer folder. [file peerj-cs-09-1626-s003.zip › Source-code/test-network/configtx/configtx.yaml]

# Copyright IBM Corp. All Rights Reserved.
#
# SPDX-License-Identifier: Apache-2.0
#

---
################################################################################
#
#   Section: Organizations
#
#   - This section defines the different organizational identities which will
#   be referenced later in the configuration.
#
################################################################################
Organizations:

    # SampleOrg defines an MSP using the sampleconfig.  It should never be used
    # in production but may be used as a template for other definitions
    - &OrdererOrg
        # DefaultOrg defines the organization which is used in the sampleconfig
        # of the fabric.git development environment
        Name: OrdererOrg

        # ID to load the MSP definition as
        ID: OrdererMSP

        # MSPDir is the filesystem path which contains the MSP configuration
        MSPDir: ../organizations/ordererOrganizations/example.com/msp

        # Policies defines the set of policies at this level of the config tree
        # For organization policies, their canonical path is usually
        #   /Channel/<Application|Orderer>/<OrgName>/<PolicyName>
        Policies:
            Readers:
                Type: Signature
                Rule: "OR('OrdererMSP.member')"
            Writers:
                Type: Signature
                Rule: "OR('OrdererMSP.member')"
            Admins:
                Type: Signature
                Rule: "OR('OrdererMSP.admin')"

        OrdererEndpoints:
            - orderer.example.com:7050

    - &Org1
        # DefaultOrg defines the organization which is used in the sampleconfig
        # of the fabric.git development environment
        Name: Org1MSP

        # ID to load the MSP definition as
        ID: Org1MSP

        MSPDir: ../organizations/peerOrganizations/org1.example.com/msp

        # Policies defines the set of policies at this level of the config tree
        # For organization policies, their canonical path is usually
        #   /Channel/<Application|Orderer>/<OrgName>/<PolicyName>
        Policies:
            Readers:
                Type: Signature
                Rule: "OR('Org1MSP.admin', 'Org1MSP.peer', 'Org1MSP.client')"
            Writers:
                Type: Signature
                Rule: "OR('Org1MSP.admin', 'Org1MSP.client')"
            Admins:
                Type: Signature
                Rule: "OR('Org1MSP.admin')"
            Endorsement:
                Type: Signature
                Rule: "OR('Org1MSP.peer')"

    - &Org2
        # DefaultOrg defines the organization which is used in the sampleconfig
        # of the fabric.git development environment
        Name: Org2MSP

        # ID to load the MSP definition as
        ID: Org2MSP

        MSPDir: ../organizations/peerOrganizations/org2.example.com/msp

        # Policies defines the set of policies at this level of the config tree
        # For organization policies, their canonical path is usually
        #   /Channel/<Application|Orderer>/<OrgName>/<PolicyName>
        Policies:
            Readers:
                Type: Signature
                Rule: "OR('Org2MSP.admin', 'Org2MSP.peer', 'Org2MSP.client')"
            Writers:
                Type: Signature
                Rule: "OR('Org2MSP.admin', 'Org2MSP.client')"
            Admins:
                Type: Signature
                Rule: "OR('Org2MSP.admin')"
            Endorsement:
                Type: Signature
                Rule: "OR('Org2MSP.peer')"
#    - &Org3
#        # DefaultOrg defines the organization which is used in the sampleconfig
#        # of the fabric.git development environment
#        Name: Org3MSP
#
#        # ID to load the MSP definition as
#        ID: Org3MSP
#
#        MSPDir: ../organizations/peerOrganizations/org3.example.com/msp
#
#        # Policies defines the set of policies at this level of the config tree
#        # For organization policies, their canonical path is usually
#        #   /Channel/<Application|Orderer>/<OrgName>/<PolicyName>
#        Policies:
#            Readers:
#                Type: Signature
#                Rule: "OR('Org3MSP.admin', 'Org3MSP.peer', 'Org3MSP.client')"
#            Writers:
#                Type: Signature
#                Rule: "OR('Org3MSP.admin', 'Org3MSP.client')"
#            Admins:
#                Type: Signature
#                Rule: "OR('Org3MSP.admin')"
#            Endorsement:
#                Type: Signature
#                Rule: "OR('Org3MSP.peer')"
#    - &Org4
#        # DefaultOrg defines the organization which is used in the sampleconfig
#        # of the fabric.git development environment
#        Name: Org4MSP
#
#        # ID to load the MSP definition as
#        ID: Org4MSP
#
#        MSPDir: ../organizations/peerOrganizations/org4.example.com/msp
#
#        # Policies defines the set of policies at this level of the config tree
#        # For organization policies, their canonical path is usually
#        #   /Channel/<Application|Orderer>/<OrgName>/<PolicyName>
#        Policies:
#            Readers:
#                Type: Signature
#                Rule: "OR('Org4MSP.admin', 'Org4MSP.peer', 'Org4MSP.client')"
#            Writers:
#                Type: Signature
#                Rule: "OR('Org4MSP.admin', 'Org4MSP.client')"
#            Admins:
#                Type: Signature
#                Rule: "OR('Org4MSP.admin')"
#            Endorsement:
#                Type: Signature
#                Rule: "OR('Org4MSP.peer')"
#    - &Org5
#        # DefaultOrg defines the organization which is used in the sampleconfig
#        # of the fabric.git development environment
#        Name: Org5MSP
#
#        # ID to load the MSP definition as
#        ID: Org5MSP
#
#        MSPDir: ../organizations/peerOrganizations/org5.example.com/msp
#
#        # Policies defines the set of policies at this level of the config tree
#        # For organization policies, their canonical path is usually
#        #   /Channel/<Application|Orderer>/<OrgName>/<PolicyName>
#        Policies:
#            Readers:
#                Type: Signature
#                Rule: "OR('Org5MSP.admin', 'Org5MSP.peer', 'Org5MSP.client')"
#            Writers:
#                Type: Signature
#                Rule: "OR('Org5MSP.admin', 'Org5MSP.client')"
#            Admins:
#                Type: Signature
#                Rule: "OR('Org5MSP.admin')"
#            Endorsement:
#                Type: Signature
#                Rule: "OR('Org5MSP.peer')"


################################################################################
#
#   SECTION: Capabilities
#
#   - This section defines the capabilities of fabric network. This is a new
#   concept as of v1.1.0 and should not be utilized in mixed networks with
#   v1.0.x peers and orderers.  Capabilities define features which must be
#   present in a fabric binary for that binary to safely participate in the
#   fabric network.  For instance, if a new MSP type is added, newer binaries
#   might recognize and validate the signatures from this type, while older
#   binaries without this support would be unable to validate those
#   transactions.  This could lead to different versions of the fabric binaries
#   having different world states.  Instead, defining a capability for a channel
#   informs those binaries without this capability that they must cease
#   processing transactions until they have been upgraded.  For v1.0.x if any
#   capabilities are defined (including a map with all capabilities turned off)
#   then the v1.0.x peer will deliberately crash.
#
################################################################################
Capabilities:
    # Channel capabilities apply to both the orderers and the peers and must be
    # supported by both.
    # Set the value of the capability to true to require it.
    Channel: &ChannelCapabilities
        # V2_0 capability ensures that orderers and peers behave according
        # to v2.0 channel capabilities. Orderers and peers from
        # prior releases would behave in an incompatible way, and are therefore
        # not able to participate in channels at v2.0 capability.
        # Prior to enabling V2.0 channel capabilities, ensure that all
        # orderers and peers on a channel are at v2.0.0 or later.
        V2_0: true

    # Orderer capabilities apply only to the orderers, and may be safely
    # used with prior release peers.
    # Set the value of the capability to true to require it.
    Orderer: &OrdererCapabilities
        # V2_0 orderer capability ensures that orderers behave according
        # to v2.0 orderer capabilities. Orderers from
        # prior releases would behave in an incompatible way, and are therefore
        # not able to participate in channels at v2.0 orderer capability.
        # Prior to enabling V2.0 orderer capabilities, ensure that all
        # orderers on channel are at v2.0.0 or later.
        V2_0: true

    # Application capabilities apply only to the peer network, and may be safely
    # used with prior release orderers.
    # Set the value of the capability to true to require it.
    Application: &ApplicationCapabilities
        # V2_0 application capability ensures that peers behave according
        # to v2.0 application capabilities. Peers from
        # prior releases would behave in an incompatible way, and are therefore
        # not able to participate in channels at v2.0 application capability.
        # Prior to enabling V2.0 application capabilities, ensure that all
        # peers on channel are at v2.0.0 or later.
        V2_0: true

################################################################################
#
#   SECTION: Application
#
#   - This section defines the values to encode into a config transaction or
#   genesis block for application related parameters
#
################################################################################
Application: &ApplicationDefaults

    # Organizations is the list of orgs which are defined as participants on
    # the application side of the network
    Organizations:

    # Policies defines the set of policies at this level of the config tree
    # For Application policies, their canonical path is
    #   /Channel/Application/<PolicyName>
    Policies:
        Readers:
            Type: ImplicitMeta
            Rule: "ANY Readers"
        Writers:
            Type: ImplicitMeta
            Rule: "ANY Writers"
        Admins:
            Type: ImplicitMeta
            Rule: "MAJORITY Admins"
        LifecycleEndorsement:
            Type: ImplicitMeta
            Rule: "MAJORITY Endorsement"
        Endorsement:
            Type: ImplicitMeta
            Rule: "MAJORITY Endorsement"

    Capabilities:
        <<: *ApplicationCapabilities
################################################################################
#
#   SECTION: Orderer
#
#   - This section defines the values to encode into a config transaction or
#   genesis block for orderer related parameters
#
################################################################################
Orderer: &OrdererDefaults

    # Orderer Type: The orderer implementation to start
    OrdererType: etcdraft
    
    # Addresses used to be the list of orderer addresses that clients and peers
    # could connect to.  However, this does not allow clients to associate orderer
    # addresses and orderer organizations which can be useful for things such
    # as TLS validation.  The preferred way to specify orderer addresses is now
    # to include the OrdererEndpoints item in your org definition
    Addresses:
        - orderer.example.com:7050

    EtcdRaft:
        Consenters:
        - Host: orderer.example.com
          Port: 7050
          ClientTLSCert: ../organizations/ordererOrganizations/example.com/orderers/orderer.example.com/tls/server.crt
          ServerTLSCert: ../organizations/ordererOrganizations/example.com/orderers/orderer.example.com/tls/server.crt

    # Batch Timeout: The amount of time to wait before creating a batch
    BatchTimeout: 2s

    # Batch Size: Controls the number of messages batched into a block
    BatchSize:

        # Max Message Count: The maximum number of messages to permit in a batch
        MaxMessageCount: 10

        # Absolute Max Bytes: The absolute maximum number of bytes allowed for
        # the serialized messages in a batch.
        AbsoluteMaxBytes: 99 MB

        # Preferred Max Bytes: The preferred maximum number of bytes allowed for
        # the serialized messages in a batch. A message larger than the preferred
        # max bytes will result in a batch larger than preferred max bytes.
        PreferredMaxBytes: 512 KB

    # Organizations is the list of orgs which are defined as participants on
    # the orderer side of the network
    Organizations:

    # Policies defines the set of policies at this level of the config tree
    # For Orderer policies, their canonical path is
    #   /Channel/Orderer/<PolicyName>
    Policies:
        Readers:
            Type: ImplicitMeta
            Rule: "ANY Readers"
        Writers:
            Type: ImplicitMeta
            Rule: "ANY Writers"
        Admins:
            Type: ImplicitMeta
            Rule: "MAJORITY Admins"
        # BlockValidation specifies what signatures must be included in the block
        # from the orderer for the peer to validate it.
        BlockValidation:
            Type: ImplicitMeta
            Rule: "ANY Writers"

################################################################################
#
#   CHANNEL
#
#   This section defines the values to encode into a config transaction or
#   genesis block for channel related parameters.
#
################################################################################
Channel: &ChannelDefaults
    # Policies defines the set of policies at this level of the config tree
    # For Channel policies, their canonical path is
    #   /Channel/<PolicyName>
    Policies:
        # Who may invoke the 'Deliver' API
        Readers:
            Type: ImplicitMeta
            Rule: "ANY Readers"
        # Who may invoke the 'Broadcast' API
        Writers:
            Type: ImplicitMeta
            Rule: "ANY Writers"
        # By default, who may modify elements at this config level
        Admins:
            Type: ImplicitMeta
            Rule: "MAJORITY Admins"

    # Capabilities describes the channel level capabilities, see the
    # dedicated Capabilities section elsewhere in this file for a full
    # description
    Capabilities:
        <<: *ChannelCapabilities

################################################################################
#
#   Profile
#
#   - Different configuration profiles may be encoded here to be specified
#   as parameters to the configtxgen tool
#
################################################################################
Profiles:

    TwoOrgsOrdererGenesis:
        <<: *ChannelDefaults
        Orderer:
            <<: *OrdererDefaults
            Organizations:
                - *OrdererOrg
            Capabilities:
                <<: *OrdererCapabilities
        Consortiums:
            SampleConsortium:
                Organizations:
                    - *Org1
                    - *Org2
#                    - *Org3
#                    - *Org4
#                    - *Org5
    TwoOrgsChannel:
        Consortium: SampleConsortium
        <<: *ChannelDefaults
        Application:
            <<: *ApplicationDefaults
            Organizations:
                - *Org1
                - *Org2
#                - *Org3
#                - *Org4
#                - *Org5
            Capabilities:
                <<: *ApplicationCapabilities
    OrdererGenesis:
        <<: *ChannelDefaults
        Capabilities:
            <<: *ChannelCapabilities
        Orderer:
            <<: *OrdererDefaults
            OrdererType: etcdraft
            EtcdRaft:
                Consenters:
                - Host: orderer.example.com
                  Port: 7050
                  ClientTLSCert: ../organizations/ordererOrganizations/example.com/orderers/orderer.example.com/tls/server.crt
                  ServerTLSCert: ../organizations/ordererOrganizations/example.com/orderers/orderer.example.com/tls/server.crt
                - Host: orderer2.example.com
                  Port: 8050
                  ClientTLSCert: ../organizations/ordererOrganizations/example.com/orderers/orderer2.example.com/tls/server.crt
                  ServerTLSCert: ../organizations/ordererOrganizations/example.com/orderers/orderer2.example.com/tls/server.crt
                - Host: orderer3.example.com
                  Port: 9050
                  ClientTLSCert: ../organizations/ordererOrganizations/example.com/orderers/orderer3.example.com/tls/server.crt
                  ServerTLSCert: ../organizations/ordererOrganizations/example.com/orderers/orderer3.example.com/tls/server.crt
                # - Host: orderer4.example.com
                #   Port: 10050
                #   ClientTLSCert: crypto-config/ordererOrganizations/example.com/orderers/orderer4.example.com/tls/server.crt
                #   ServerTLSCert: crypto-config/ordererOrganizations/example.com/orderers/orderer4.example.com/tls/server.crt
                # - Host: orderer5.example.com
                #   Port: 11050
                #   ClientTLSCert: crypto-config/ordererOrganizations/example.com/orderers/orderer5.example.com/tls/server.crt
                #   ServerTLSCert: crypto-config/ordererOrganizations/example.com/orderers/orderer5.example.com/tls/server.crt
            Addresses:
                - orderer.example.com:7050
                - orderer2.example.com:8050
                - orderer3.example.com:9050
                # - orderer4.example.com:10050
                # - orderer5.example.com:11050

            Organizations:
            - *OrdererOrg
            Capabilities:
                <<: *OrdererCapabilities
        Consortiums:
            SampleConsortium:
                Organizations:
                - *Org1
                - *Org2
