# Supplementary material for: Heart disease severity level identification system on Hyperledger consortium network
Source: PeerJ Comput Sci. 2023 Oct 12;9:e1626. doi: 10.7717/peerj-cs.1626 (PMC10588697; doi:10.7717/peerj-cs.1626)
Supplement: Supplemental Information 3 — The overall Hyperledger network implementation information is available in the test-network folder. The chaincode files, which are used for EHR data storage and retrieval, attribute-based access control policy implementation, and heart disease prediction with disease severity identification function, are contained in the medical-asset-transfer folder. [file peerj-cs-09-1626-s003.zip › Source-code/test-network/docker/docker-compose-ca.yaml]

# Copyright IBM Corp. All Rights Reserved.
#
# SPDX-License-Identifier: Apache-2.0
#

version: '2'

networks:
  test:
    name: fabric_test

services:

  ca_org1:
    image: hyperledger/fabric-ca:latest
    environment:
      - FABRIC_CA_HOME=/etc/hyperledger/fabric-ca-server
      - FABRIC_CA_SERVER_CA_NAME=ca-org1
      - FABRIC_CA_SERVER_TLS_ENABLED=true
      - FABRIC_CA_SERVER_PORT=7054
      - FABRIC_CA_SERVER_OPERATIONS_LISTENADDRESS=0.0.0.0:17054
    ports:
      - "7054:7054"
      - "17054:17054"
    command: sh -c 'fabric-ca-server start -b admin:adminpw -d'
    volumes:
      - ../organizations/fabric-ca/org1:/etc/hyperledger/fabric-ca-server
    container_name: ca_org1
    networks:
      - test

  ca_org2:
    image: hyperledger/fabric-ca:latest
    environment:
      - FABRIC_CA_HOME=/etc/hyperledger/fabric-ca-server
      - FABRIC_CA_SERVER_CA_NAME=ca-org2
      - FABRIC_CA_SERVER_TLS_ENABLED=true
      - FABRIC_CA_SERVER_PORT=8054
      - FABRIC_CA_SERVER_OPERATIONS_LISTENADDRESS=0.0.0.0:18054
    ports:
      - "8054:8054"
      - "18054:18054"
    command: sh -c 'fabric-ca-server start -b admin:adminpw -d'
    volumes:
      - ../organizations/fabric-ca/org2:/etc/hyperledger/fabric-ca-server
    container_name: ca_org2
    networks:
      - test

  ca_org3:
    image: hyperledger/fabric-ca:latest
    environment:
      - FABRIC_CA_HOME=/etc/hyperledger/fabric-ca-server
      - FABRIC_CA_SERVER_CA_NAME=ca-org3
      - FABRIC_CA_SERVER_TLS_ENABLED=true
      - FABRIC_CA_SERVER_PORT=7154
      - FABRIC_CA_SERVER_OPERATIONS_LISTENADDRESS=0.0.0.0:17154
    ports:
      - "7154:7154"
      - "17154:17154"
    command: sh -c 'fabric-ca-server start -b admin:adminpw -d'
    volumes:
      - ../organizations/fabric-ca/org3:/etc/hyperledger/fabric-ca-server
    container_name: ca_org3
    networks:
      - test

  ca_org4:
    image: hyperledger/fabric-ca:latest
    environment:
      - FABRIC_CA_HOME=/etc/hyperledger/fabric-ca-server
      - FABRIC_CA_SERVER_CA_NAME=ca-org4
      - FABRIC_CA_SERVER_TLS_ENABLED=true
      - FABRIC_CA_SERVER_PORT=7254
      - FABRIC_CA_SERVER_OPERATIONS_LISTENADDRESS=0.0.0.0:17254
    ports:
      - "7254:7254"
      - "17254:17254"
    command: sh -c 'fabric-ca-server start -b admin:adminpw -d'
    volumes:
      - ../organizations/fabric-ca/org4:/etc/hyperledger/fabric-ca-server
    container_name: ca_org4
    networks:
      - test

  ca_org5:
    image: hyperledger/fabric-ca:latest
    environment:
      - FABRIC_CA_HOME=/etc/hyperledger/fabric-ca-server
      - FABRIC_CA_SERVER_CA_NAME=ca-org5
      - FABRIC_CA_SERVER_TLS_ENABLED=true
      - FABRIC_CA_SERVER_PORT=7354
      - FABRIC_CA_SERVER_OPERATIONS_LISTENADDRESS=0.0.0.0:17354
    ports:
      - "7354:7354"
      - "17354:17354"
    command: sh -c 'fabric-ca-server start -b admin:adminpw -d'
    volumes:
      - ../organizations/fabric-ca/org5:/etc/hyperledger/fabric-ca-server
    container_name: ca_org5
    networks:
      - test


  ca_orderer:
    image: hyperledger/fabric-ca:latest
    environment:
      - FABRIC_CA_HOME=/etc/hyperledger/fabric-ca-server
      - FABRIC_CA_SERVER_CA_NAME=ca-orderer
      - FABRIC_CA_SERVER_TLS_ENABLED=true
      - FABRIC_CA_SERVER_PORT=9054
      - FABRIC_CA_SERVER_OPERATIONS_LISTENADDRESS=0.0.0.0:19054
    ports:
      - "9054:9054"
      - "19054:19054"
    command: sh -c 'fabric-ca-server start -b admin:adminpw -d'
    volumes:
      - ../organizations/fabric-ca/ordererOrg:/etc/hyperledger/fabric-ca-server
    container_name: ca_orderer
    networks:
      - test
