# Supplementary material for: Heart disease severity level identification system on Hyperledger consortium network
Source: PeerJ Comput Sci. 2023 Oct 12;9:e1626. doi: 10.7717/peerj-cs.1626 (PMC10588697; doi:10.7717/peerj-cs.1626)
Supplement: Supplemental Information 3 — The overall Hyperledger network implementation information is available in the test-network folder. The chaincode files, which are used for EHR data storage and retrieval, attribute-based access control policy implementation, and heart disease prediction with disease severity identification function, are contained in the medical-asset-transfer folder. [file peerj-cs-09-1626-s003.zip › Source-code/test-network/docker/docker-compose-couch.yaml]

# Copyright IBM Corp. All Rights Reserved.
#
# SPDX-License-Identifier: Apache-2.0
#

version: '2'

networks:
  test:
    name: fabric_test

services:
  couchdb10:
    container_name: couchdb10
    image: couchdb:3.1.1
    # Populate the COUCHDB_USER and COUCHDB_PASSWORD to set an admin user and password
    # for CouchDB.  This will prevent CouchDB from operating in an "Admin Party" mode.
    environment:
      - COUCHDB_USER=admin
      - COUCHDB_PASSWORD=adminpw
    # Comment/Uncomment the port mapping if you want to hide/expose the CouchDB service,
    # for example map it to utilize Fauxton User Interface in dev environments.
    ports:
      - "5984:5984"
    networks:
      - test

  peer0.org1.example.com:
    environment:
      - CORE_LEDGER_STATE_STATEDATABASE=CouchDB
      - CORE_LEDGER_STATE_COUCHDBCONFIG_COUCHDBADDRESS=couchdb10:5984
      # The CORE_LEDGER_STATE_COUCHDBCONFIG_USERNAME and CORE_LEDGER_STATE_COUCHDBCONFIG_PASSWORD
      # provide the credentials for ledger to connect to CouchDB.  The username and password must
      # match the username and password set for the associated CouchDB.
      - CORE_LEDGER_STATE_COUCHDBCONFIG_USERNAME=admin
      - CORE_LEDGER_STATE_COUCHDBCONFIG_PASSWORD=adminpw
    depends_on:
      - couchdb10
  
  couchdb11:
    container_name: couchdb11
    image: couchdb:3.1.1
    # Populate the COUCHDB_USER and COUCHDB_PASSWORD to set an admin user and password
    # for CouchDB.  This will prevent CouchDB from operating in an "Admin Party" mode.
    environment:
      - COUCHDB_USER=admin
      - COUCHDB_PASSWORD=adminpw
    # Comment/Uncomment the port mapping if you want to hide/expose the CouchDB service,
    # for example map it to utilize Fauxton User Interface in dev environments.
    ports:
      - "5985:5985"
    networks:
      - test

  peer1.org1.example.com:
    environment:
      - CORE_LEDGER_STATE_STATEDATABASE=CouchDB
      - CORE_LEDGER_STATE_COUCHDBCONFIG_COUCHDBADDRESS=couchdb11:5985
      # The CORE_LEDGER_STATE_COUCHDBCONFIG_USERNAME and CORE_LEDGER_STATE_COUCHDBCONFIG_PASSWORD
      # provide the credentials for ledger to connect to CouchDB.  The username and password must
      # match the username and password set for the associated CouchDB.
      - CORE_LEDGER_STATE_COUCHDBCONFIG_USERNAME=admin
      - CORE_LEDGER_STATE_COUCHDBCONFIG_PASSWORD=adminpw
    depends_on:
      - couchdb11
  
  couchdb12:
    container_name: couchdb12
    image: couchdb:3.1.1
    # Populate the COUCHDB_USER and COUCHDB_PASSWORD to set an admin user and password
    # for CouchDB.  This will prevent CouchDB from operating in an "Admin Party" mode.
    environment:
      - COUCHDB_USER=admin
      - COUCHDB_PASSWORD=adminpw
    # Comment/Uncomment the port mapping if you want to hide/expose the CouchDB service,
    # for example map it to utilize Fauxton User Interface in dev environments.
    ports:
      - "5986:5986"
    networks:
      - test

  peer2.org1.example.com:
    environment:
      - CORE_LEDGER_STATE_STATEDATABASE=CouchDB
      - CORE_LEDGER_STATE_COUCHDBCONFIG_COUCHDBADDRESS=couchdb12:5986
      # The CORE_LEDGER_STATE_COUCHDBCONFIG_USERNAME and CORE_LEDGER_STATE_COUCHDBCONFIG_PASSWORD
      # provide the credentials for ledger to connect to CouchDB.  The username and password must
      # match the username and password set for the associated CouchDB.
      - CORE_LEDGER_STATE_COUCHDBCONFIG_USERNAME=admin
      - CORE_LEDGER_STATE_COUCHDBCONFIG_PASSWORD=adminpw
    depends_on:
      - couchdb12

  couchdb13:
    container_name: couchdb13
    image: couchdb:3.1.1
    # Populate the COUCHDB_USER and COUCHDB_PASSWORD to set an admin user and password
    # for CouchDB.  This will prevent CouchDB from operating in an "Admin Party" mode.
    environment:
      - COUCHDB_USER=admin
      - COUCHDB_PASSWORD=adminpw
    # Comment/Uncomment the port mapping if you want to hide/expose the CouchDB service,
    # for example map it to utilize Fauxton User Interface in dev environments.
    ports:
      - "5987:5987"
    networks:
      - test

  peer3.org1.example.com:
    environment:
      - CORE_LEDGER_STATE_STATEDATABASE=CouchDB
      - CORE_LEDGER_STATE_COUCHDBCONFIG_COUCHDBADDRESS=couchdb13:5987
      # The CORE_LEDGER_STATE_COUCHDBCONFIG_USERNAME and CORE_LEDGER_STATE_COUCHDBCONFIG_PASSWORD
      # provide the credentials for ledger to connect to CouchDB.  The username and password must
      # match the username and password set for the associated CouchDB.
      - CORE_LEDGER_STATE_COUCHDBCONFIG_USERNAME=admin
      - CORE_LEDGER_STATE_COUCHDBCONFIG_PASSWORD=adminpw
    depends_on:
      - couchdb13

  # #for org2

  couchdb20:
    container_name: couchdb20
    image: couchdb:3.1.1
    # Populate the COUCHDB_USER and COUCHDB_PASSWORD to set an admin user and password
    # for CouchDB.  This will prevent CouchDB from operating in an "Admin Party" mode.
    environment:
      - COUCHDB_USER=admin
      - COUCHDB_PASSWORD=adminpw
    # Comment/Uncomment the port mapping if you want to hide/expose the CouchDB service,
    # for example map it to utilize Fauxton User Interface in dev environments.
    ports:
      - "7984:5984"
    networks:
      - test

  peer0.org2.example.com:
    environment:
      - CORE_LEDGER_STATE_STATEDATABASE=CouchDB
      - CORE_LEDGER_STATE_COUCHDBCONFIG_COUCHDBADDRESS=couchdb20:5984
      # The CORE_LEDGER_STATE_COUCHDBCONFIG_USERNAME and CORE_LEDGER_STATE_COUCHDBCONFIG_PASSWORD
      # provide the credentials for ledger to connect to CouchDB.  The username and password must
      # match the username and password set for the associated CouchDB.
      - CORE_LEDGER_STATE_COUCHDBCONFIG_USERNAME=admin
      - CORE_LEDGER_STATE_COUCHDBCONFIG_PASSWORD=adminpw
    depends_on:
      - couchdb20

  couchdb21:
    container_name: couchdb21
    image: couchdb:3.1.1
    # Populate the COUCHDB_USER and COUCHDB_PASSWORD to set an admin user and password
    # for CouchDB.  This will prevent CouchDB from operating in an "Admin Party" mode.
    environment:
      - COUCHDB_USER=admin
      - COUCHDB_PASSWORD=adminpw
    # Comment/Uncomment the port mapping if you want to hide/expose the CouchDB service,
    # for example map it to utilize Fauxton User Interface in dev environments.
    ports:
      - "7985:5985"
    networks:
      - test

  peer1.org2.example.com:
    environment:
      - CORE_LEDGER_STATE_STATEDATABASE=CouchDB
      - CORE_LEDGER_STATE_COUCHDBCONFIG_COUCHDBADDRESS=couchdb21:5985
      # The CORE_LEDGER_STATE_COUCHDBCONFIG_USERNAME and CORE_LEDGER_STATE_COUCHDBCONFIG_PASSWORD
      # provide the credentials for ledger to connect to CouchDB.  The username and password must
      # match the username and password set for the associated CouchDB.
      - CORE_LEDGER_STATE_COUCHDBCONFIG_USERNAME=admin
      - CORE_LEDGER_STATE_COUCHDBCONFIG_PASSWORD=adminpw
    depends_on:
      - couchdb21
  
  couchdb22:
    container_name: couchdb22
    image: couchdb:3.1.1
    # Populate the COUCHDB_USER and COUCHDB_PASSWORD to set an admin user and password
    # for CouchDB.  This will prevent CouchDB from operating in an "Admin Party" mode.
    environment:
      - COUCHDB_USER=admin
      - COUCHDB_PASSWORD=adminpw
    # Comment/Uncomment the port mapping if you want to hide/expose the CouchDB service,
    # for example map it to utilize Fauxton User Interface in dev environments.
    ports:
      - "7986:5986"
    networks:
      - test

  peer2.org2.example.com:
    environment:
      - CORE_LEDGER_STATE_STATEDATABASE=CouchDB
      - CORE_LEDGER_STATE_COUCHDBCONFIG_COUCHDBADDRESS=couchdb22:5986
      # The CORE_LEDGER_STATE_COUCHDBCONFIG_USERNAME and CORE_LEDGER_STATE_COUCHDBCONFIG_PASSWORD
      # provide the credentials for ledger to connect to CouchDB.  The username and password must
      # match the username and password set for the associated CouchDB.
      - CORE_LEDGER_STATE_COUCHDBCONFIG_USERNAME=admin
      - CORE_LEDGER_STATE_COUCHDBCONFIG_PASSWORD=adminpw
    depends_on:
      - couchdb22

  couchdb23:
    container_name: couchdb23
    image: couchdb:3.1.1
    # Populate the COUCHDB_USER and COUCHDB_PASSWORD to set an admin user and password
    # for CouchDB.  This will prevent CouchDB from operating in an "Admin Party" mode.
    environment:
      - COUCHDB_USER=admin
      - COUCHDB_PASSWORD=adminpw
    # Comment/Uncomment the port mapping if you want to hide/expose the CouchDB service,
    # for example map it to utilize Fauxton User Interface in dev environments.
    ports:
      - "7987:5987"
    networks:
      - test

  peer3.org2.example.com:
    environment:
      - CORE_LEDGER_STATE_STATEDATABASE=CouchDB
      - CORE_LEDGER_STATE_COUCHDBCONFIG_COUCHDBADDRESS=couchdb23:5987
      # The CORE_LEDGER_STATE_COUCHDBCONFIG_USERNAME and CORE_LEDGER_STATE_COUCHDBCONFIG_PASSWORD
      # provide the credentials for ledger to connect to CouchDB.  The username and password must
      # match the username and password set for the associated CouchDB.
      - CORE_LEDGER_STATE_COUCHDBCONFIG_USERNAME=admin
      - CORE_LEDGER_STATE_COUCHDBCONFIG_PASSWORD=adminpw
    depends_on:
      - couchdb23
  
  # #for org3

#  couchdb30:
#    container_name: couchdb30
#    image: couchdb:3.1.1
#    # Populate the COUCHDB_USER and COUCHDB_PASSWORD to set an admin user and password
#    # for CouchDB.  This will prevent CouchDB from operating in an "Admin Party" mode.
#    environment:
#      - COUCHDB_USER=admin
#      - COUCHDB_PASSWORD=adminpw
#    # Comment/Uncomment the port mapping if you want to hide/expose the CouchDB service,
#    # for example map it to utilize Fauxton User Interface in dev environments.
#    ports:
#      - "8984:5984"
#    networks:
#      - test
#
#  peer0.org3.example.com:
#    environment:
#      - CORE_LEDGER_STATE_STATEDATABASE=CouchDB
#      - CORE_LEDGER_STATE_COUCHDBCONFIG_COUCHDBADDRESS=couchdb30:5984
#      # The CORE_LEDGER_STATE_COUCHDBCONFIG_USERNAME and CORE_LEDGER_STATE_COUCHDBCONFIG_PASSWORD
#      # provide the credentials for ledger to connect to CouchDB.  The username and password must
#      # match the username and password set for the associated CouchDB.
#      - CORE_LEDGER_STATE_COUCHDBCONFIG_USERNAME=admin
#      - CORE_LEDGER_STATE_COUCHDBCONFIG_PASSWORD=adminpw
#    depends_on:
#      - couchdb30
#
#  couchdb31:
#    container_name: couchdb31
#    image: couchdb:3.1.1
#    # Populate the COUCHDB_USER and COUCHDB_PASSWORD to set an admin user and password
#    # for CouchDB.  This will prevent CouchDB from operating in an "Admin Party" mode.
#    environment:
#      - COUCHDB_USER=admin
#      - COUCHDB_PASSWORD=adminpw
#    # Comment/Uncomment the port mapping if you want to hide/expose the CouchDB service,
#    # for example map it to utilize Fauxton User Interface in dev environments.
#    ports:
#      - "8985:5985"
#    networks:
#      - test
#
#  peer1.org3.example.com:
#    environment:
#      - CORE_LEDGER_STATE_STATEDATABASE=CouchDB
#      - CORE_LEDGER_STATE_COUCHDBCONFIG_COUCHDBADDRESS=couchdb31:5985
#      # The CORE_LEDGER_STATE_COUCHDBCONFIG_USERNAME and CORE_LEDGER_STATE_COUCHDBCONFIG_PASSWORD
#      # provide the credentials for ledger to connect to CouchDB.  The username and password must
#      # match the username and password set for the associated CouchDB.
#      - CORE_LEDGER_STATE_COUCHDBCONFIG_USERNAME=admin
#      - CORE_LEDGER_STATE_COUCHDBCONFIG_PASSWORD=adminpw
#    depends_on:
#      - couchdb31
#
#  couchdb32:
#    container_name: couchdb32
#    image: couchdb:3.1.1
#    # Populate the COUCHDB_USER and COUCHDB_PASSWORD to set an admin user and password
#    # for CouchDB.  This will prevent CouchDB from operating in an "Admin Party" mode.
#    environment:
#      - COUCHDB_USER=admin
#      - COUCHDB_PASSWORD=adminpw
#    # Comment/Uncomment the port mapping if you want to hide/expose the CouchDB service,
#    # for example map it to utilize Fauxton User Interface in dev environments.
#    ports:
#      - "8986:5986"
#    networks:
#      - test
#
#  peer2.org3.example.com:
#    environment:
#      - CORE_LEDGER_STATE_STATEDATABASE=CouchDB
#      - CORE_LEDGER_STATE_COUCHDBCONFIG_COUCHDBADDRESS=couchdb32:5986
#      # The CORE_LEDGER_STATE_COUCHDBCONFIG_USERNAME and CORE_LEDGER_STATE_COUCHDBCONFIG_PASSWORD
#      # provide the credentials for ledger to connect to CouchDB.  The username and password must
#      # match the username and password set for the associated CouchDB.
#      - CORE_LEDGER_STATE_COUCHDBCONFIG_USERNAME=admin
#      - CORE_LEDGER_STATE_COUCHDBCONFIG_PASSWORD=adminpw
#    depends_on:
#      - couchdb32
#
#  couchdb33:
#    container_name: couchdb33
#    image: couchdb:3.1.1
#    # Populate the COUCHDB_USER and COUCHDB_PASSWORD to set an admin user and password
#    # for CouchDB.  This will prevent CouchDB from operating in an "Admin Party" mode.
#    environment:
#      - COUCHDB_USER=admin
#      - COUCHDB_PASSWORD=adminpw
#    # Comment/Uncomment the port mapping if you want to hide/expose the CouchDB service,
#    # for example map it to utilize Fauxton User Interface in dev environments.
#    ports:
#      - "8987:5987"
#    networks:
#      - test
#
#  peer3.org3.example.com:
#    environment:
#      - CORE_LEDGER_STATE_STATEDATABASE=CouchDB
#      - CORE_LEDGER_STATE_COUCHDBCONFIG_COUCHDBADDRESS=couchdb33:5987
#      # The CORE_LEDGER_STATE_COUCHDBCONFIG_USERNAME and CORE_LEDGER_STATE_COUCHDBCONFIG_PASSWORD
#      # provide the credentials for ledger to connect to CouchDB.  The username and password must
#      # match the username and password set for the associated CouchDB.
#      - CORE_LEDGER_STATE_COUCHDBCONFIG_USERNAME=admin
#      - CORE_LEDGER_STATE_COUCHDBCONFIG_PASSWORD=adminpw
#    depends_on:
#      - couchdb33
#
#  # #for org4
#
#  couchdb40:
#    container_name: couchdb40
#    image: couchdb:3.1.1
#    # Populate the COUCHDB_USER and COUCHDB_PASSWORD to set an admin user and password
#    # for CouchDB.  This will prevent CouchDB from operating in an "Admin Party" mode.
#    environment:
#      - COUCHDB_USER=admin
#      - COUCHDB_PASSWORD=adminpw
#    # Comment/Uncomment the port mapping if you want to hide/expose the CouchDB service,
#    # for example map it to utilize Fauxton User Interface in dev environments.
#    ports:
#      - "9984:5984"
#    networks:
#      - test
#
#  peer0.org4.example.com:
#    environment:
#      - CORE_LEDGER_STATE_STATEDATABASE=CouchDB
#      - CORE_LEDGER_STATE_COUCHDBCONFIG_COUCHDBADDRESS=couchdb40:5984
#      # The CORE_LEDGER_STATE_COUCHDBCONFIG_USERNAME and CORE_LEDGER_STATE_COUCHDBCONFIG_PASSWORD
#      # provide the credentials for ledger to connect to CouchDB.  The username and password must
#      # match the username and password set for the associated CouchDB.
#      - CORE_LEDGER_STATE_COUCHDBCONFIG_USERNAME=admin
#      - CORE_LEDGER_STATE_COUCHDBCONFIG_PASSWORD=adminpw
#    depends_on:
#      - couchdb40
#
#  couchdb41:
#    container_name: couchdb41
#    image: couchdb:3.1.1
#    # Populate the COUCHDB_USER and COUCHDB_PASSWORD to set an admin user and password
#    # for CouchDB.  This will prevent CouchDB from operating in an "Admin Party" mode.
#    environment:
#      - COUCHDB_USER=admin
#      - COUCHDB_PASSWORD=adminpw
#    # Comment/Uncomment the port mapping if you want to hide/expose the CouchDB service,
#    # for example map it to utilize Fauxton User Interface in dev environments.
#    ports:
#      - "9985:5985"
#    networks:
#      - test
#
#  peer1.org4.example.com:
#    environment:
#      - CORE_LEDGER_STATE_STATEDATABASE=CouchDB
#      - CORE_LEDGER_STATE_COUCHDBCONFIG_COUCHDBADDRESS=couchdb41:5985
#      # The CORE_LEDGER_STATE_COUCHDBCONFIG_USERNAME and CORE_LEDGER_STATE_COUCHDBCONFIG_PASSWORD
#      # provide the credentials for ledger to connect to CouchDB.  The username and password must
#      # match the username and password set for the associated CouchDB.
#      - CORE_LEDGER_STATE_COUCHDBCONFIG_USERNAME=admin
#      - CORE_LEDGER_STATE_COUCHDBCONFIG_PASSWORD=adminpw
#    depends_on:
#      - couchdb41
#
#  couchdb42:
#    container_name: couchdb42
#    image: couchdb:3.1.1
#    # Populate the COUCHDB_USER and COUCHDB_PASSWORD to set an admin user and password
#    # for CouchDB.  This will prevent CouchDB from operating in an "Admin Party" mode.
#    environment:
#      - COUCHDB_USER=admin
#      - COUCHDB_PASSWORD=adminpw
#    # Comment/Uncomment the port mapping if you want to hide/expose the CouchDB service,
#    # for example map it to utilize Fauxton User Interface in dev environments.
#    ports:
#      - "9986:5986"
#    networks:
#      - test
#
#  peer2.org4.example.com:
#    environment:
#      - CORE_LEDGER_STATE_STATEDATABASE=CouchDB
#      - CORE_LEDGER_STATE_COUCHDBCONFIG_COUCHDBADDRESS=couchdb42:5986
#      # The CORE_LEDGER_STATE_COUCHDBCONFIG_USERNAME and CORE_LEDGER_STATE_COUCHDBCONFIG_PASSWORD
#      # provide the credentials for ledger to connect to CouchDB.  The username and password must
#      # match the username and password set for the associated CouchDB.
#      - CORE_LEDGER_STATE_COUCHDBCONFIG_USERNAME=admin
#      - CORE_LEDGER_STATE_COUCHDBCONFIG_PASSWORD=adminpw
#    depends_on:
#      - couchdb32
#
#  couchdb43:
#    container_name: couchdb43
#    image: couchdb:3.1.1
#    # Populate the COUCHDB_USER and COUCHDB_PASSWORD to set an admin user and password
#    # for CouchDB.  This will prevent CouchDB from operating in an "Admin Party" mode.
#    environment:
#      - COUCHDB_USER=admin
#      - COUCHDB_PASSWORD=adminpw
#    # Comment/Uncomment the port mapping if you want to hide/expose the CouchDB service,
#    # for example map it to utilize Fauxton User Interface in dev environments.
#    ports:
#      - "9987:5987"
#    networks:
#      - test
#
#  peer3.org4.example.com:
#    environment:
#      - CORE_LEDGER_STATE_STATEDATABASE=CouchDB
#      - CORE_LEDGER_STATE_COUCHDBCONFIG_COUCHDBADDRESS=couchdb43:5987
#      # The CORE_LEDGER_STATE_COUCHDBCONFIG_USERNAME and CORE_LEDGER_STATE_COUCHDBCONFIG_PASSWORD
#      # provide the credentials for ledger to connect to CouchDB.  The username and password must
#      # match the username and password set for the associated CouchDB.
#      - CORE_LEDGER_STATE_COUCHDBCONFIG_USERNAME=admin
#      - CORE_LEDGER_STATE_COUCHDBCONFIG_PASSWORD=adminpw
#    depends_on:
#      - couchdb43
#
#  # #for org5
#
#  couchdb50:
#    container_name: couchdb50
#    image: couchdb:3.1.1
#    # Populate the COUCHDB_USER and COUCHDB_PASSWORD to set an admin user and password
#    # for CouchDB.  This will prevent CouchDB from operating in an "Admin Party" mode.
#    environment:
#      - COUCHDB_USER=admin
#      - COUCHDB_PASSWORD=adminpw
#    # Comment/Uncomment the port mapping if you want to hide/expose the CouchDB service,
#    # for example map it to utilize Fauxton User Interface in dev environments.
#    ports:
#      - "6984:5984"
#    networks:
#      - test
#
#  peer0.org5.example.com:
#    environment:
#      - CORE_LEDGER_STATE_STATEDATABASE=CouchDB
#      - CORE_LEDGER_STATE_COUCHDBCONFIG_COUCHDBADDRESS=couchdb50:5984
#      # The CORE_LEDGER_STATE_COUCHDBCONFIG_USERNAME and CORE_LEDGER_STATE_COUCHDBCONFIG_PASSWORD
#      # provide the credentials for ledger to connect to CouchDB.  The username and password must
#      # match the username and password set for the associated CouchDB.
#      - CORE_LEDGER_STATE_COUCHDBCONFIG_USERNAME=admin
#      - CORE_LEDGER_STATE_COUCHDBCONFIG_PASSWORD=adminpw
#    depends_on:
#      - couchdb50
#
#  couchdb51:
#    container_name: couchdb51
#    image: couchdb:3.1.1
#    # Populate the COUCHDB_USER and COUCHDB_PASSWORD to set an admin user and password
#    # for CouchDB.  This will prevent CouchDB from operating in an "Admin Party" mode.
#    environment:
#      - COUCHDB_USER=admin
#      - COUCHDB_PASSWORD=adminpw
#    # Comment/Uncomment the port mapping if you want to hide/expose the CouchDB service,
#    # for example map it to utilize Fauxton User Interface in dev environments.
#    ports:
#      - "6985:5985"
#    networks:
#      - test
#
#  peer1.org5.example.com:
#    environment:
#      - CORE_LEDGER_STATE_STATEDATABASE=CouchDB
#      - CORE_LEDGER_STATE_COUCHDBCONFIG_COUCHDBADDRESS=couchdb51:5985
#      # The CORE_LEDGER_STATE_COUCHDBCONFIG_USERNAME and CORE_LEDGER_STATE_COUCHDBCONFIG_PASSWORD
#      # provide the credentials for ledger to connect to CouchDB.  The username and password must
#      # match the username and password set for the associated CouchDB.
#      - CORE_LEDGER_STATE_COUCHDBCONFIG_USERNAME=admin
#      - CORE_LEDGER_STATE_COUCHDBCONFIG_PASSWORD=adminpw
#    depends_on:
#      - couchdb51
#
#  couchdb52:
#    container_name: couchdb52
#    image: couchdb:3.1.1
#    # Populate the COUCHDB_USER and COUCHDB_PASSWORD to set an admin user and password
#    # for CouchDB.  This will prevent CouchDB from operating in an "Admin Party" mode.
#    environment:
#      - COUCHDB_USER=admin
#      - COUCHDB_PASSWORD=adminpw
#    # Comment/Uncomment the port mapping if you want to hide/expose the CouchDB service,
#    # for example map it to utilize Fauxton User Interface in dev environments.
#    ports:
#      - "6986:5986"
#    networks:
#      - test
#
#  peer2.org5.example.com:
#    environment:
#      - CORE_LEDGER_STATE_STATEDATABASE=CouchDB
#      - CORE_LEDGER_STATE_COUCHDBCONFIG_COUCHDBADDRESS=couchdb52:5986
#      # The CORE_LEDGER_STATE_COUCHDBCONFIG_USERNAME and CORE_LEDGER_STATE_COUCHDBCONFIG_PASSWORD
#      # provide the credentials for ledger to connect to CouchDB.  The username and password must
#      # match the username and password set for the associated CouchDB.
#      - CORE_LEDGER_STATE_COUCHDBCONFIG_USERNAME=admin
#      - CORE_LEDGER_STATE_COUCHDBCONFIG_PASSWORD=adminpw
#    depends_on:
#      - couchdb52
#
#  couchdb53:
#    container_name: couchdb53
#    image: couchdb:3.1.1
#    # Populate the COUCHDB_USER and COUCHDB_PASSWORD to set an admin user and password
#    # for CouchDB.  This will prevent CouchDB from operating in an "Admin Party" mode.
#    environment:
#      - COUCHDB_USER=admin
#      - COUCHDB_PASSWORD=adminpw
#    # Comment/Uncomment the port mapping if you want to hide/expose the CouchDB service,
#    # for example map it to utilize Fauxton User Interface in dev environments.
#    ports:
#      - "6987:5987"
#    networks:
#      - test
#
#  peer3.org5.example.com:
#    environment:
#      - CORE_LEDGER_STATE_STATEDATABASE=CouchDB
#      - CORE_LEDGER_STATE_COUCHDBCONFIG_COUCHDBADDRESS=couchdb53:5987
#      # The CORE_LEDGER_STATE_COUCHDBCONFIG_USERNAME and CORE_LEDGER_STATE_COUCHDBCONFIG_PASSWORD
#      # provide the credentials for ledger to connect to CouchDB.  The username and password must
#      # match the username and password set for the associated CouchDB.
#      - CORE_LEDGER_STATE_COUCHDBCONFIG_USERNAME=admin
#      - CORE_LEDGER_STATE_COUCHDBCONFIG_PASSWORD=adminpw
#    depends_on:
#      - couchdb53
#
