# Supplementary material for: Heart disease severity level identification system on Hyperledger consortium network
Source: PeerJ Comput Sci. 2023 Oct 12;9:e1626. doi: 10.7717/peerj-cs.1626 (PMC10588697; doi:10.7717/peerj-cs.1626)
Supplement: Supplemental Information 3 — The overall Hyperledger network implementation information is available in the test-network folder. The chaincode files, which are used for EHR data storage and retrieval, attribute-based access control policy implementation, and heart disease prediction with disease severity identification function, are contained in the medical-asset-transfer folder. [file peerj-cs-09-1626-s003.zip › Source-code/test-network/docker/docker-compose-test-net.yaml]

# Copyright IBM Corp. All Rights Reserved.
#
# SPDX-License-Identifier: Apache-2.0
#

version: '2'

volumes:
  orderer.example.com:
  orderer2.example.com:
  orderer3.example.com:
  peer0.org1.example.com:
  peer1.org1.example.com:
  peer2.org1.example.com:
  peer3.org1.example.com:
  peer0.org2.example.com:
  peer1.org2.example.com:
  peer2.org2.example.com:
  peer3.org2.example.com:
#  peer0.org3.example.com:
#  peer1.org3.example.com:
#  peer2.org3.example.com:
#  peer3.org3.example.com:
#  peer0.org4.example.com:
#  peer1.org4.example.com:
#  peer2.org4.example.com:
#  peer3.org4.example.com:
#  peer0.org5.example.com:
#  peer1.org5.example.com:
#  peer2.org5.example.com:
#  peer3.org5.example.com:

networks:
  test:
    name: fabric_test

services:

  orderer.example.com:
    container_name: orderer.example.com
    image: hyperledger/fabric-orderer:latest
    environment:
      - FABRIC_LOGGING_SPEC=INFO
      - ORDERER_GENERAL_LISTENADDRESS=0.0.0.0
      - ORDERER_GENERAL_LISTENPORT=7050
      - ORDERER_GENERAL_GENESISMETHOD=file
      - ORDERER_GENERAL_GENESISFILE=/var/hyperledger/orderer/orderer.genesis.block
      - ORDERER_GENERAL_LOCALMSPID=OrdererMSP
      - ORDERER_GENERAL_LOCALMSPDIR=/var/hyperledger/orderer/msp
      - ORDERER_OPERATIONS_LISTENADDRESS=0.0.0.0:17050
      # enabled TLS
      - ORDERER_GENERAL_TLS_ENABLED=true
      - ORDERER_GENERAL_TLS_PRIVATEKEY=/var/hyperledger/orderer/tls/server.key
      - ORDERER_GENERAL_TLS_CERTIFICATE=/var/hyperledger/orderer/tls/server.crt
      - ORDERER_GENERAL_TLS_ROOTCAS=[/var/hyperledger/orderer/tls/ca.crt]
      - ORDERER_KAFKA_TOPIC_REPLICATIONFACTOR=1
      - ORDERER_KAFKA_VERBOSE=true
      - ORDERER_GENERAL_CLUSTER_CLIENTCERTIFICATE=/var/hyperledger/orderer/tls/server.crt
      - ORDERER_GENERAL_CLUSTER_CLIENTPRIVATEKEY=/var/hyperledger/orderer/tls/server.key
      - ORDERER_GENERAL_CLUSTER_ROOTCAS=[/var/hyperledger/orderer/tls/ca.crt]
    working_dir: /opt/gopath/src/github.com/hyperledger/fabric
    command: orderer
    volumes:
        - ../system-genesis-block/genesis.block:/var/hyperledger/orderer/orderer.genesis.block
        - ../organizations/ordererOrganizations/example.com/orderers/orderer.example.com/msp:/var/hyperledger/orderer/msp
        - ../organizations/ordererOrganizations/example.com/orderers/orderer.example.com/tls/:/var/hyperledger/orderer/tls
        - orderer.example.com:/var/hyperledger/production/orderer
    ports:
      - 7050:7050
      - 17050:17050
    networks:
      - test
  
  orderer2.example.com:
    container_name: orderer2.example.com
    image: hyperledger/fabric-orderer:latest
    environment:
      - FABRIC_LOGGING_SPEC=INFO
      - ORDERER_GENERAL_LISTENADDRESS=0.0.0.0
      - ORDERER_GENERAL_LISTENPORT=8050
      - ORDERER_GENERAL_GENESISMETHOD=file
      - ORDERER_GENERAL_GENESISFILE=/var/hyperledger/orderer/orderer.genesis.block
      - ORDERER_GENERAL_LOCALMSPID=OrdererMSP
      - ORDERER_GENERAL_LOCALMSPDIR=/var/hyperledger/orderer/msp
      - ORDERER_OPERATIONS_LISTENADDRESS=0.0.0.0:17050
      # enabled TLS
      - ORDERER_GENERAL_TLS_ENABLED=true
      - ORDERER_GENERAL_TLS_PRIVATEKEY=/var/hyperledger/orderer/tls/server.key
      - ORDERER_GENERAL_TLS_CERTIFICATE=/var/hyperledger/orderer/tls/server.crt
      - ORDERER_GENERAL_TLS_ROOTCAS=[/var/hyperledger/orderer/tls/ca.crt]
      - ORDERER_KAFKA_TOPIC_REPLICATIONFACTOR=1
      - ORDERER_KAFKA_VERBOSE=true
      - ORDERER_GENERAL_CLUSTER_CLIENTCERTIFICATE=/var/hyperledger/orderer/tls/server.crt
      - ORDERER_GENERAL_CLUSTER_CLIENTPRIVATEKEY=/var/hyperledger/orderer/tls/server.key
      - ORDERER_GENERAL_CLUSTER_ROOTCAS=[/var/hyperledger/orderer/tls/ca.crt]
    working_dir: /opt/gopath/src/github.com/hyperledger/fabric
    command: orderer
    volumes:
        - ../system-genesis-block/genesis.block:/var/hyperledger/orderer/orderer.genesis.block
        - ../organizations/ordererOrganizations/example.com/orderers/orderer2.example.com/msp:/var/hyperledger/orderer/msp
        - ../organizations/ordererOrganizations/example.com/orderers/orderer2.example.com/tls/:/var/hyperledger/orderer/tls
        - orderer2.example.com:/var/hyperledger/production/orderer
    ports:
      - 8050:8050
      - 18050:18050
    networks:
      - test

  orderer3.example.com:
    container_name: orderer3.example.com
    image: hyperledger/fabric-orderer:latest
    environment:
      - FABRIC_LOGGING_SPEC=INFO
      - ORDERER_GENERAL_LISTENADDRESS=0.0.0.0
      - ORDERER_GENERAL_LISTENPORT=9050
      - ORDERER_GENERAL_GENESISMETHOD=file
      - ORDERER_GENERAL_GENESISFILE=/var/hyperledger/orderer/orderer.genesis.block
      - ORDERER_GENERAL_LOCALMSPID=OrdererMSP
      - ORDERER_GENERAL_LOCALMSPDIR=/var/hyperledger/orderer/msp
      - ORDERER_OPERATIONS_LISTENADDRESS=0.0.0.0:17050
      # enabled TLS
      - ORDERER_GENERAL_TLS_ENABLED=true
      - ORDERER_GENERAL_TLS_PRIVATEKEY=/var/hyperledger/orderer/tls/server.key
      - ORDERER_GENERAL_TLS_CERTIFICATE=/var/hyperledger/orderer/tls/server.crt
      - ORDERER_GENERAL_TLS_ROOTCAS=[/var/hyperledger/orderer/tls/ca.crt]
      - ORDERER_KAFKA_TOPIC_REPLICATIONFACTOR=1
      - ORDERER_KAFKA_VERBOSE=true
      - ORDERER_GENERAL_CLUSTER_CLIENTCERTIFICATE=/var/hyperledger/orderer/tls/server.crt
      - ORDERER_GENERAL_CLUSTER_CLIENTPRIVATEKEY=/var/hyperledger/orderer/tls/server.key
      - ORDERER_GENERAL_CLUSTER_ROOTCAS=[/var/hyperledger/orderer/tls/ca.crt]
    working_dir: /opt/gopath/src/github.com/hyperledger/fabric
    command: orderer
    volumes:
        - ../system-genesis-block/genesis.block:/var/hyperledger/orderer/orderer.genesis.block
        - ../organizations/ordererOrganizations/example.com/orderers/orderer3.example.com/msp:/var/hyperledger/orderer/msp
        - ../organizations/ordererOrganizations/example.com/orderers/orderer3.example.com/tls/:/var/hyperledger/orderer/tls
        - orderer3.example.com:/var/hyperledger/production/orderer
    ports:
      - 9050:9050
      - 19050:19050
    networks:
      - test

  peer0.org1.example.com:
    container_name: peer0.org1.example.com
    image: hyperledger/fabric-peer:latest
    environment:
      #Generic peer variables
      - CORE_VM_ENDPOINT=unix:///host/var/run/docker.sock
      - CORE_VM_DOCKER_HOSTCONFIG_NETWORKMODE=fabric_test
      - FABRIC_LOGGING_SPEC=INFO
      #- FABRIC_LOGGING_SPEC=DEBUG
      - CORE_PEER_TLS_ENABLED=true
      - CORE_PEER_PROFILE_ENABLED=true
      - CORE_PEER_TLS_CERT_FILE=/etc/hyperledger/fabric/tls/server.crt
      - CORE_PEER_TLS_KEY_FILE=/etc/hyperledger/fabric/tls/server.key
      - CORE_PEER_TLS_ROOTCERT_FILE=/etc/hyperledger/fabric/tls/ca.crt
      # Peer specific variabes
      - CORE_PEER_ID=peer0.org1.example.com
      - CORE_PEER_ADDRESS=peer0.org1.example.com:7051
      - CORE_PEER_LISTENADDRESS=0.0.0.0:7051
      - CORE_PEER_CHAINCODEADDRESS=peer0.org1.example.com:7052
      - CORE_PEER_CHAINCODELISTENADDRESS=0.0.0.0:7052
      - CORE_PEER_GOSSIP_BOOTSTRAP=peer0.org1.example.com:7051
      - CORE_PEER_GOSSIP_EXTERNALENDPOINT=peer0.org1.example.com:7051
      - CORE_PEER_LOCALMSPID=Org1MSP
      - CORE_OPERATIONS_LISTENADDRESS=0.0.0.0:17051
    volumes:
        - /var/run/docker.sock:/host/var/run/docker.sock
        - ../organizations/peerOrganizations/org1.example.com/peers/peer0.org1.example.com/msp:/etc/hyperledger/fabric/msp
        - ../organizations/peerOrganizations/org1.example.com/peers/peer0.org1.example.com/tls:/etc/hyperledger/fabric/tls
        - peer0.org1.example.com:/var/hyperledger/production
    working_dir: /opt/gopath/src/github.com/hyperledger/fabric/peer
    command: peer node start
    ports:
      - 7051:7051
      - 17051:17051
    networks:
      - test

  peer1.org1.example.com:
    container_name: peer1.org1.example.com
    image: hyperledger/fabric-peer:latest
    environment:
      #Generic peer variables
      - CORE_VM_ENDPOINT=unix:///host/var/run/docker.sock
      - CORE_VM_DOCKER_HOSTCONFIG_NETWORKMODE=fabric_test
      - FABRIC_LOGGING_SPEC=INFO
      #- FABRIC_LOGGING_SPEC=DEBUG
      - CORE_PEER_TLS_ENABLED=true
      - CORE_PEER_PROFILE_ENABLED=true
      - CORE_PEER_TLS_CERT_FILE=/etc/hyperledger/fabric/tls/server.crt
      - CORE_PEER_TLS_KEY_FILE=/etc/hyperledger/fabric/tls/server.key
      - CORE_PEER_TLS_ROOTCERT_FILE=/etc/hyperledger/fabric/tls/ca.crt
      # Peer specific variabes
      - CORE_PEER_ID=peer1.org1.example.com
      - CORE_PEER_ADDRESS=peer1.org1.example.com:7056
      - CORE_PEER_LISTENADDRESS=0.0.0.0:7056
      - CORE_PEER_CHAINCODEADDRESS=peer1.org1.example.com:7058
      - CORE_PEER_CHAINCODELISTENADDRESS=0.0.0.0:7058
      - CORE_PEER_GOSSIP_BOOTSTRAP=peer1.org1.example.com:7056
      - CORE_PEER_GOSSIP_EXTERNALENDPOINT=peer1.org1.example.com:7056
      - CORE_PEER_LOCALMSPID=Org1MSP
      - CORE_OPERATIONS_LISTENADDRESS=0.0.0.0:17056
    volumes:
        - /var/run/docker.sock:/host/var/run/docker.sock
        - ../organizations/peerOrganizations/org1.example.com/peers/peer1.org1.example.com/msp:/etc/hyperledger/fabric/msp
        - ../organizations/peerOrganizations/org1.example.com/peers/peer1.org1.example.com/tls:/etc/hyperledger/fabric/tls
        - peer1.org1.example.com:/var/hyperledger/production
    working_dir: /opt/gopath/src/github.com/hyperledger/fabric/peer
    command: peer node start
    ports:
      - 7056:7056
      - 17056:17056
    networks:
      - test

  peer2.org1.example.com:
    container_name: peer2.org1.example.com
    image: hyperledger/fabric-peer:latest
    environment:
      #Generic peer variables
      - CORE_VM_ENDPOINT=unix:///host/var/run/docker.sock
      - CORE_VM_DOCKER_HOSTCONFIG_NETWORKMODE=fabric_test
      - FABRIC_LOGGING_SPEC=INFO
      #- FABRIC_LOGGING_SPEC=DEBUG
      - CORE_PEER_TLS_ENABLED=true
      - CORE_PEER_PROFILE_ENABLED=true
      - CORE_PEER_TLS_CERT_FILE=/etc/hyperledger/fabric/tls/server.crt
      - CORE_PEER_TLS_KEY_FILE=/etc/hyperledger/fabric/tls/server.key
      - CORE_PEER_TLS_ROOTCERT_FILE=/etc/hyperledger/fabric/tls/ca.crt
      # Peer specific variabes
      - CORE_PEER_ID=peer2.org1.example.com
      - CORE_PEER_ADDRESS=peer2.org1.example.com:7061
      - CORE_PEER_LISTENADDRESS=0.0.0.0:7061
      - CORE_PEER_CHAINCODEADDRESS=peer2.org1.example.com:7062
      - CORE_PEER_CHAINCODELISTENADDRESS=0.0.0.0:7062
      - CORE_PEER_GOSSIP_BOOTSTRAP=peer2.org1.example.com:7061
      - CORE_PEER_GOSSIP_EXTERNALENDPOINT=peer2.org1.example.com:7061
      - CORE_PEER_LOCALMSPID=Org1MSP
      - CORE_OPERATIONS_LISTENADDRESS=0.0.0.0:17061
    volumes:
        - /var/run/docker.sock:/host/var/run/docker.sock
        - ../organizations/peerOrganizations/org1.example.com/peers/peer2.org1.example.com/msp:/etc/hyperledger/fabric/msp
        - ../organizations/peerOrganizations/org1.example.com/peers/peer2.org1.example.com/tls:/etc/hyperledger/fabric/tls
        - peer2.org1.example.com:/var/hyperledger/production
    working_dir: /opt/gopath/src/github.com/hyperledger/fabric/peer
    command: peer node start
    ports:
      - 7061:7061
      - 17061:17061
    networks:
      - test

  peer3.org1.example.com:
    container_name: peer3.org1.example.com
    image: hyperledger/fabric-peer:latest
    environment:
      #Generic peer variables
      - CORE_VM_ENDPOINT=unix:///host/var/run/docker.sock
      - CORE_VM_DOCKER_HOSTCONFIG_NETWORKMODE=fabric_test
      - FABRIC_LOGGING_SPEC=INFO
      #- FABRIC_LOGGING_SPEC=DEBUG
      - CORE_PEER_TLS_ENABLED=true
      - CORE_PEER_PROFILE_ENABLED=true
      - CORE_PEER_TLS_CERT_FILE=/etc/hyperledger/fabric/tls/server.crt
      - CORE_PEER_TLS_KEY_FILE=/etc/hyperledger/fabric/tls/server.key
      - CORE_PEER_TLS_ROOTCERT_FILE=/etc/hyperledger/fabric/tls/ca.crt
      # Peer specific variabes
      - CORE_PEER_ID=peer3.org1.example.com
      - CORE_PEER_ADDRESS=peer3.org1.example.com:7064
      - CORE_PEER_LISTENADDRESS=0.0.0.0:7064
      - CORE_PEER_CHAINCODEADDRESS=peer3.org1.example.com:7066
      - CORE_PEER_CHAINCODELISTENADDRESS=0.0.0.0:7066
      - CORE_PEER_GOSSIP_BOOTSTRAP=peer3.org1.example.com:7064
      - CORE_PEER_GOSSIP_EXTERNALENDPOINT=peer3.org1.example.com:7064
      - CORE_PEER_LOCALMSPID=Org1MSP
      - CORE_OPERATIONS_LISTENADDRESS=0.0.0.0:17064
    volumes:
        - /var/run/docker.sock:/host/var/run/docker.sock
        - ../organizations/peerOrganizations/org1.example.com/peers/peer3.org1.example.com/msp:/etc/hyperledger/fabric/msp
        - ../organizations/peerOrganizations/org1.example.com/peers/peer3.org1.example.com/tls:/etc/hyperledger/fabric/tls
        - peer3.org1.example.com:/var/hyperledger/production
    working_dir: /opt/gopath/src/github.com/hyperledger/fabric/peer
    command: peer node start
    ports:
      - 7064:7064
      - 17064:17064
    networks:
      - test


  peer0.org2.example.com:
    container_name: peer0.org2.example.com
    image: hyperledger/fabric-peer:latest
    environment:
      #Generic peer variables
      - CORE_VM_ENDPOINT=unix:///host/var/run/docker.sock
      - CORE_VM_DOCKER_HOSTCONFIG_NETWORKMODE=fabric_test
      - FABRIC_LOGGING_SPEC=INFO
      #- FABRIC_LOGGING_SPEC=DEBUG
      - CORE_PEER_TLS_ENABLED=true
      - CORE_PEER_PROFILE_ENABLED=true
      - CORE_PEER_TLS_CERT_FILE=/etc/hyperledger/fabric/tls/server.crt
      - CORE_PEER_TLS_KEY_FILE=/etc/hyperledger/fabric/tls/server.key
      - CORE_PEER_TLS_ROOTCERT_FILE=/etc/hyperledger/fabric/tls/ca.crt
      # Peer specific variabes
      - CORE_PEER_ID=peer0.org2.example.com
      - CORE_PEER_ADDRESS=peer0.org2.example.com:9051
      - CORE_PEER_LISTENADDRESS=0.0.0.0:9051
      - CORE_PEER_CHAINCODEADDRESS=peer0.org2.example.com:9052
      - CORE_PEER_CHAINCODELISTENADDRESS=0.0.0.0:9052
      - CORE_PEER_GOSSIP_EXTERNALENDPOINT=peer0.org2.example.com:9051
      - CORE_PEER_GOSSIP_BOOTSTRAP=peer0.org2.example.com:9051
      - CORE_PEER_LOCALMSPID=Org2MSP
      - CORE_OPERATIONS_LISTENADDRESS=0.0.0.0:19051
    volumes:
        - /var/run/docker.sock:/host/var/run/docker.sock
        - ../organizations/peerOrganizations/org2.example.com/peers/peer0.org2.example.com/msp:/etc/hyperledger/fabric/msp
        - ../organizations/peerOrganizations/org2.example.com/peers/peer0.org2.example.com/tls:/etc/hyperledger/fabric/tls
        - peer0.org2.example.com:/var/hyperledger/production
    working_dir: /opt/gopath/src/github.com/hyperledger/fabric/peer
    command: peer node start
    ports:
      - 9051:9051
      - 19051:19051
    networks:
      - test

  peer1.org2.example.com:
    container_name: peer1.org2.example.com
    image: hyperledger/fabric-peer:latest
    environment:
      #Generic peer variables
      - CORE_VM_ENDPOINT=unix:///host/var/run/docker.sock
      - CORE_VM_DOCKER_HOSTCONFIG_NETWORKMODE=fabric_test
      - FABRIC_LOGGING_SPEC=INFO
      #- FABRIC_LOGGING_SPEC=DEBUG
      - CORE_PEER_TLS_ENABLED=true
      - CORE_PEER_PROFILE_ENABLED=true
      - CORE_PEER_TLS_CERT_FILE=/etc/hyperledger/fabric/tls/server.crt
      - CORE_PEER_TLS_KEY_FILE=/etc/hyperledger/fabric/tls/server.key
      - CORE_PEER_TLS_ROOTCERT_FILE=/etc/hyperledger/fabric/tls/ca.crt
      # Peer specific variabes
      - CORE_PEER_ID=peer1.org2.example.com
      - CORE_PEER_ADDRESS=peer1.org2.example.com:9056
      - CORE_PEER_LISTENADDRESS=0.0.0.0:9056
      - CORE_PEER_CHAINCODEADDRESS=peer1.org2.example.com:9058
      - CORE_PEER_CHAINCODELISTENADDRESS=0.0.0.0:9058
      - CORE_PEER_GOSSIP_EXTERNALENDPOINT=peer1.org2.example.com:9056
      - CORE_PEER_GOSSIP_BOOTSTRAP=peer1.org2.example.com:9056
      - CORE_PEER_LOCALMSPID=Org2MSP
      - CORE_OPERATIONS_LISTENADDRESS=0.0.0.0:19056
    volumes:
        - /var/run/docker.sock:/host/var/run/docker.sock
        - ../organizations/peerOrganizations/org2.example.com/peers/peer1.org2.example.com/msp:/etc/hyperledger/fabric/msp
        - ../organizations/peerOrganizations/org2.example.com/peers/peer1.org2.example.com/tls:/etc/hyperledger/fabric/tls
        - peer1.org2.example.com:/var/hyperledger/production
    working_dir: /opt/gopath/src/github.com/hyperledger/fabric/peer
    command: peer node start
    ports:
      - 9056:9056
      - 19056:19056
    networks:
      - test

  peer2.org2.example.com:
    container_name: peer2.org2.example.com
    image: hyperledger/fabric-peer:latest
    environment:
      #Generic peer variables
      - CORE_VM_ENDPOINT=unix:///host/var/run/docker.sock
      - CORE_VM_DOCKER_HOSTCONFIG_NETWORKMODE=fabric_test
      - FABRIC_LOGGING_SPEC=INFO
      #- FABRIC_LOGGING_SPEC=DEBUG
      - CORE_PEER_TLS_ENABLED=true
      - CORE_PEER_PROFILE_ENABLED=true
      - CORE_PEER_TLS_CERT_FILE=/etc/hyperledger/fabric/tls/server.crt
      - CORE_PEER_TLS_KEY_FILE=/etc/hyperledger/fabric/tls/server.key
      - CORE_PEER_TLS_ROOTCERT_FILE=/etc/hyperledger/fabric/tls/ca.crt
      # Peer specific variabes
      - CORE_PEER_ID=peer2.org2.example.com
      - CORE_PEER_ADDRESS=peer2.org2.example.com:9061
      - CORE_PEER_LISTENADDRESS=0.0.0.0:9061
      - CORE_PEER_CHAINCODEADDRESS=peer2.org2.example.com:9062
      - CORE_PEER_CHAINCODELISTENADDRESS=0.0.0.0:9062
      - CORE_PEER_GOSSIP_BOOTSTRAP=peer2.org2.example.com:9061
      - CORE_PEER_GOSSIP_EXTERNALENDPOINT=peer2.org2.example.com:9061
      - CORE_PEER_LOCALMSPID=Org2MSP
      - CORE_OPERATIONS_LISTENADDRESS=0.0.0.0:19061
    volumes:
        - /var/run/docker.sock:/host/var/run/docker.sock
        - ../organizations/peerOrganizations/org2.example.com/peers/peer2.org2.example.com/msp:/etc/hyperledger/fabric/msp
        - ../organizations/peerOrganizations/org2.example.com/peers/peer2.org2.example.com/tls:/etc/hyperledger/fabric/tls
        - peer2.org2.example.com:/var/hyperledger/production
    working_dir: /opt/gopath/src/github.com/hyperledger/fabric/peer
    command: peer node start
    ports:
      - 9061:9061
      - 19061:19061
    networks:
      - test

  peer3.org2.example.com:
    container_name: peer3.org2.example.com
    image: hyperledger/fabric-peer:latest
    environment:
      #Generic peer variables
      - CORE_VM_ENDPOINT=unix:///host/var/run/docker.sock
      - CORE_VM_DOCKER_HOSTCONFIG_NETWORKMODE=fabric_test
      - FABRIC_LOGGING_SPEC=INFO
      #- FABRIC_LOGGING_SPEC=DEBUG
      - CORE_PEER_TLS_ENABLED=true
      - CORE_PEER_PROFILE_ENABLED=true
      - CORE_PEER_TLS_CERT_FILE=/etc/hyperledger/fabric/tls/server.crt
      - CORE_PEER_TLS_KEY_FILE=/etc/hyperledger/fabric/tls/server.key
      - CORE_PEER_TLS_ROOTCERT_FILE=/etc/hyperledger/fabric/tls/ca.crt
      # Peer specific variabes
      - CORE_PEER_ID=peer3.org2.example.com
      - CORE_PEER_ADDRESS=peer3.org2.example.com:9064
      - CORE_PEER_LISTENADDRESS=0.0.0.0:9064
      - CORE_PEER_CHAINCODEADDRESS=peer3.org2.example.com:9066
      - CORE_PEER_CHAINCODELISTENADDRESS=0.0.0.0:9066
      - CORE_PEER_GOSSIP_BOOTSTRAP=peer3.org2.example.com:9064
      - CORE_PEER_GOSSIP_EXTERNALENDPOINT=peer3.org2.example.com:9064
      - CORE_PEER_LOCALMSPID=Org2MSP
      - CORE_OPERATIONS_LISTENADDRESS=0.0.0.0:19064
    volumes:
        - /var/run/docker.sock:/host/var/run/docker.sock
        - ../organizations/peerOrganizations/org2.example.com/peers/peer3.org2.example.com/msp:/etc/hyperledger/fabric/msp
        - ../organizations/peerOrganizations/org2.example.com/peers/peer3.org2.example.com/tls:/etc/hyperledger/fabric/tls
        - peer3.org2.example.com:/var/hyperledger/production
    working_dir: /opt/gopath/src/github.com/hyperledger/fabric/peer
    command: peer node start
    ports:
      - 9064:9064
      - 19064:19064
    networks:
      - test


#  peer0.org3.example.com:
#    container_name: peer0.org3.example.com
#    image: hyperledger/fabric-peer:latest
#    environment:
#      #Generic peer variables
#      - CORE_VM_ENDPOINT=unix:///host/var/run/docker.sock
#      - CORE_VM_DOCKER_HOSTCONFIG_NETWORKMODE=fabric_test
#      - FABRIC_LOGGING_SPEC=INFO
#      #- FABRIC_LOGGING_SPEC=DEBUG
#      - CORE_PEER_TLS_ENABLED=true
#      - CORE_PEER_PROFILE_ENABLED=true
#      - CORE_PEER_TLS_CERT_FILE=/etc/hyperledger/fabric/tls/server.crt
#      - CORE_PEER_TLS_KEY_FILE=/etc/hyperledger/fabric/tls/server.key
#      - CORE_PEER_TLS_ROOTCERT_FILE=/etc/hyperledger/fabric/tls/ca.crt
#      # Peer specific variabes
#      - CORE_PEER_ID=peer0.org3.example.com
#      - CORE_PEER_ADDRESS=peer0.org3.example.com:7151
#      - CORE_PEER_LISTENADDRESS=0.0.0.0:7151
#      - CORE_PEER_CHAINCODEADDRESS=peer0.org3.example.com:7152
#      - CORE_PEER_CHAINCODELISTENADDRESS=0.0.0.0:7152
#      - CORE_PEER_GOSSIP_EXTERNALENDPOINT=peer0.org3.example.com:7151
#      - CORE_PEER_GOSSIP_BOOTSTRAP=peer0.org3.example.com:7151
#      - CORE_PEER_LOCALMSPID=Org3MSP
#      - CORE_OPERATIONS_LISTENADDRESS=0.0.0.0:17151
#    volumes:
#        - /var/run/docker.sock:/host/var/run/docker.sock
#        - ../organizations/peerOrganizations/org3.example.com/peers/peer0.org3.example.com/msp:/etc/hyperledger/fabric/msp
#        - ../organizations/peerOrganizations/org3.example.com/peers/peer0.org3.example.com/tls:/etc/hyperledger/fabric/tls
#        - peer0.org3.example.com:/var/hyperledger/production
#    working_dir: /opt/gopath/src/github.com/hyperledger/fabric/peer
#    command: peer node start
#    ports:
#      - 7151:7151
#      - 17151:17151
#    networks:
#      - test
#
#  peer1.org3.example.com:
#    container_name: peer1.org3.example.com
#    image: hyperledger/fabric-peer:latest
#    environment:
#      #Generic peer variables
#      - CORE_VM_ENDPOINT=unix:///host/var/run/docker.sock
#      - CORE_VM_DOCKER_HOSTCONFIG_NETWORKMODE=fabric_test
#      - FABRIC_LOGGING_SPEC=INFO
#      #- FABRIC_LOGGING_SPEC=DEBUG
#      - CORE_PEER_TLS_ENABLED=true
#      - CORE_PEER_PROFILE_ENABLED=true
#      - CORE_PEER_TLS_CERT_FILE=/etc/hyperledger/fabric/tls/server.crt
#      - CORE_PEER_TLS_KEY_FILE=/etc/hyperledger/fabric/tls/server.key
#      - CORE_PEER_TLS_ROOTCERT_FILE=/etc/hyperledger/fabric/tls/ca.crt
#      # Peer specific variabes
#      - CORE_PEER_ID=peer1.org3.example.com
#      - CORE_PEER_ADDRESS=peer1.org3.example.com:7156
#      - CORE_PEER_LISTENADDRESS=0.0.0.0:7156
#      - CORE_PEER_CHAINCODEADDRESS=peer1.org3.example.com:7157
#      - CORE_PEER_CHAINCODELISTENADDRESS=0.0.0.0:7157
#      - CORE_PEER_GOSSIP_EXTERNALENDPOINT=peer1.org3.example.com:7156
#      - CORE_PEER_GOSSIP_BOOTSTRAP=peer1.org3.example.com:7156
#      - CORE_PEER_LOCALMSPID=Org3MSP
#      - CORE_OPERATIONS_LISTENADDRESS=0.0.0.0:17156
#    volumes:
#        - /var/run/docker.sock:/host/var/run/docker.sock
#        - ../organizations/peerOrganizations/org3.example.com/peers/peer1.org3.example.com/msp:/etc/hyperledger/fabric/msp
#        - ../organizations/peerOrganizations/org3.example.com/peers/peer1.org3.example.com/tls:/etc/hyperledger/fabric/tls
#        - peer1.org3.example.com:/var/hyperledger/production
#    working_dir: /opt/gopath/src/github.com/hyperledger/fabric/peer
#    command: peer node start
#    ports:
#      - 7156:7156
#      - 17156:17156
#    networks:
#      - test
#
#  peer2.org3.example.com:
#    container_name: peer2.org3.example.com
#    image: hyperledger/fabric-peer:latest
#    environment:
#      #Generic peer variables
#      - CORE_VM_ENDPOINT=unix:///host/var/run/docker.sock
#      - CORE_VM_DOCKER_HOSTCONFIG_NETWORKMODE=fabric_test
#      - FABRIC_LOGGING_SPEC=INFO
#      #- FABRIC_LOGGING_SPEC=DEBUG
#      - CORE_PEER_TLS_ENABLED=true
#      - CORE_PEER_PROFILE_ENABLED=true
#      - CORE_PEER_TLS_CERT_FILE=/etc/hyperledger/fabric/tls/server.crt
#      - CORE_PEER_TLS_KEY_FILE=/etc/hyperledger/fabric/tls/server.key
#      - CORE_PEER_TLS_ROOTCERT_FILE=/etc/hyperledger/fabric/tls/ca.crt
#      # Peer specific variabes
#      - CORE_PEER_ID=peer2.org3.example.com
#      - CORE_PEER_ADDRESS=peer2.org3.example.com:7161
#      - CORE_PEER_LISTENADDRESS=0.0.0.0:7161
#      - CORE_PEER_CHAINCODEADDRESS=peer2.org3.example.com:7162
#      - CORE_PEER_CHAINCODELISTENADDRESS=0.0.0.0:7162
#      - CORE_PEER_GOSSIP_BOOTSTRAP=peer2.org3.example.com:7161
#      - CORE_PEER_GOSSIP_EXTERNALENDPOINT=peer2.org3.example.com:7161
#      - CORE_PEER_LOCALMSPID=Org3MSP
#      - CORE_OPERATIONS_LISTENADDRESS=0.0.0.0:17161
#    volumes:
#        - /var/run/docker.sock:/host/var/run/docker.sock
#        - ../organizations/peerOrganizations/org3.example.com/peers/peer2.org3.example.com/msp:/etc/hyperledger/fabric/msp
#        - ../organizations/peerOrganizations/org3.example.com/peers/peer2.org3.example.com/tls:/etc/hyperledger/fabric/tls
#        - peer2.org3.example.com:/var/hyperledger/production
#    working_dir: /opt/gopath/src/github.com/hyperledger/fabric/peer
#    command: peer node start
#    ports:
#      - 7161:7161
#      - 17161:17161
#    networks:
#      - test
#
#  peer3.org3.example.com:
#    container_name: peer3.org3.example.com
#    image: hyperledger/fabric-peer:latest
#    environment:
#      #Generic peer variables
#      - CORE_VM_ENDPOINT=unix:///host/var/run/docker.sock
#      - CORE_VM_DOCKER_HOSTCONFIG_NETWORKMODE=fabric_test
#      - FABRIC_LOGGING_SPEC=INFO
#      #- FABRIC_LOGGING_SPEC=DEBUG
#      - CORE_PEER_TLS_ENABLED=true
#      - CORE_PEER_PROFILE_ENABLED=true
#      - CORE_PEER_TLS_CERT_FILE=/etc/hyperledger/fabric/tls/server.crt
#      - CORE_PEER_TLS_KEY_FILE=/etc/hyperledger/fabric/tls/server.key
#      - CORE_PEER_TLS_ROOTCERT_FILE=/etc/hyperledger/fabric/tls/ca.crt
#      # Peer specific variabes
#      - CORE_PEER_ID=peer3.org3.example.com
#      - CORE_PEER_ADDRESS=peer3.org3.example.com:7164
#      - CORE_PEER_LISTENADDRESS=0.0.0.0:7164
#      - CORE_PEER_CHAINCODEADDRESS=peer3.org3.example.com:7166
#      - CORE_PEER_CHAINCODELISTENADDRESS=0.0.0.0:7166
#      - CORE_PEER_GOSSIP_BOOTSTRAP=peer3.org3.example.com:7164
#      - CORE_PEER_GOSSIP_EXTERNALENDPOINT=peer3.org3.example.com:7164
#      - CORE_PEER_LOCALMSPID=Org3MSP
#      - CORE_OPERATIONS_LISTENADDRESS=0.0.0.0:17164
#    volumes:
#        - /var/run/docker.sock:/host/var/run/docker.sock
#        - ../organizations/peerOrganizations/org3.example.com/peers/peer3.org3.example.com/msp:/etc/hyperledger/fabric/msp
#        - ../organizations/peerOrganizations/org3.example.com/peers/peer3.org3.example.com/tls:/etc/hyperledger/fabric/tls
#        - peer3.org3.example.com:/var/hyperledger/production
#    working_dir: /opt/gopath/src/github.com/hyperledger/fabric/peer
#    command: peer node start
#    ports:
#      - 7164:7164
#      - 17164:17164
#    networks:
#      - test
#
#
#  peer0.org4.example.com:
#    container_name: peer0.org4.example.com
#    image: hyperledger/fabric-peer:latest
#    environment:
#      #Generic peer variables
#      - CORE_VM_ENDPOINT=unix:///host/var/run/docker.sock
#      - CORE_VM_DOCKER_HOSTCONFIG_NETWORKMODE=fabric_test
#      - FABRIC_LOGGING_SPEC=INFO
#      #- FABRIC_LOGGING_SPEC=DEBUG
#      - CORE_PEER_TLS_ENABLED=true
#      - CORE_PEER_PROFILE_ENABLED=true
#      - CORE_PEER_TLS_CERT_FILE=/etc/hyperledger/fabric/tls/server.crt
#      - CORE_PEER_TLS_KEY_FILE=/etc/hyperledger/fabric/tls/server.key
#      - CORE_PEER_TLS_ROOTCERT_FILE=/etc/hyperledger/fabric/tls/ca.crt
#      # Peer specific variabes
#      - CORE_PEER_ID=peer0.org4.example.com
#      - CORE_PEER_ADDRESS=peer0.org4.example.com:7251
#      - CORE_PEER_LISTENADDRESS=0.0.0.0:7251
#      - CORE_PEER_CHAINCODEADDRESS=peer0.org4.example.com:7252
#      - CORE_PEER_CHAINCODELISTENADDRESS=0.0.0.0:7252
#      - CORE_PEER_GOSSIP_EXTERNALENDPOINT=peer0.org4.example.com:7251
#      - CORE_PEER_GOSSIP_BOOTSTRAP=peer0.org4.example.com:7251
#      - CORE_PEER_LOCALMSPID=Org4MSP
#      - CORE_OPERATIONS_LISTENADDRESS=0.0.0.0:17251
#    volumes:
#        - /var/run/docker.sock:/host/var/run/docker.sock
#        - ../organizations/peerOrganizations/org4.example.com/peers/peer0.org4.example.com/msp:/etc/hyperledger/fabric/msp
#        - ../organizations/peerOrganizations/org4.example.com/peers/peer0.org4.example.com/tls:/etc/hyperledger/fabric/tls
#        - peer0.org4.example.com:/var/hyperledger/production
#    working_dir: /opt/gopath/src/github.com/hyperledger/fabric/peer
#    command: peer node start
#    ports:
#      - 7251:7251
#      - 17251:17251
#    networks:
#      - test
#
#  peer1.org4.example.com:
#    container_name: peer1.org4.example.com
#    image: hyperledger/fabric-peer:latest
#    environment:
#      #Generic peer variables
#      - CORE_VM_ENDPOINT=unix:///host/var/run/docker.sock
#      - CORE_VM_DOCKER_HOSTCONFIG_NETWORKMODE=fabric_test
#      - FABRIC_LOGGING_SPEC=INFO
#      #- FABRIC_LOGGING_SPEC=DEBUG
#      - CORE_PEER_TLS_ENABLED=true
#      - CORE_PEER_PROFILE_ENABLED=true
#      - CORE_PEER_TLS_CERT_FILE=/etc/hyperledger/fabric/tls/server.crt
#      - CORE_PEER_TLS_KEY_FILE=/etc/hyperledger/fabric/tls/server.key
#      - CORE_PEER_TLS_ROOTCERT_FILE=/etc/hyperledger/fabric/tls/ca.crt
#      # Peer specific variabes
#      - CORE_PEER_ID=peer1.org4.example.com
#      - CORE_PEER_ADDRESS=peer1.org4.example.com:7256
#      - CORE_PEER_LISTENADDRESS=0.0.0.0:7256
#      - CORE_PEER_CHAINCODEADDRESS=peer1.org4.example.com:7258
#      - CORE_PEER_CHAINCODELISTENADDRESS=0.0.0.0:7258
#      - CORE_PEER_GOSSIP_EXTERNALENDPOINT=peer1.org4.example.com:7256
#      - CORE_PEER_GOSSIP_BOOTSTRAP=peer1.org4.example.com:7256
#      - CORE_PEER_LOCALMSPID=Org4MSP
#      - CORE_OPERATIONS_LISTENADDRESS=0.0.0.0:17256
#    volumes:
#        - /var/run/docker.sock:/host/var/run/docker.sock
#        - ../organizations/peerOrganizations/org4.example.com/peers/peer1.org4.example.com/msp:/etc/hyperledger/fabric/msp
#        - ../organizations/peerOrganizations/org4.example.com/peers/peer1.org4.example.com/tls:/etc/hyperledger/fabric/tls
#        - peer1.org4.example.com:/var/hyperledger/production
#    working_dir: /opt/gopath/src/github.com/hyperledger/fabric/peer
#    command: peer node start
#    ports:
#      - 7256:7256
#      - 17256:17256
#    networks:
#      - test
#
#  peer2.org4.example.com:
#    container_name: peer2.org4.example.com
#    image: hyperledger/fabric-peer:latest
#    environment:
#      #Generic peer variables
#      - CORE_VM_ENDPOINT=unix:///host/var/run/docker.sock
#      - CORE_VM_DOCKER_HOSTCONFIG_NETWORKMODE=fabric_test
#      - FABRIC_LOGGING_SPEC=INFO
#      #- FABRIC_LOGGING_SPEC=DEBUG
#      - CORE_PEER_TLS_ENABLED=true
#      - CORE_PEER_PROFILE_ENABLED=true
#      - CORE_PEER_TLS_CERT_FILE=/etc/hyperledger/fabric/tls/server.crt
#      - CORE_PEER_TLS_KEY_FILE=/etc/hyperledger/fabric/tls/server.key
#      - CORE_PEER_TLS_ROOTCERT_FILE=/etc/hyperledger/fabric/tls/ca.crt
#      # Peer specific variabes
#      - CORE_PEER_ID=peer2.org4.example.com
#      - CORE_PEER_ADDRESS=peer2.org4.example.com:7261
#      - CORE_PEER_LISTENADDRESS=0.0.0.0:7261
#      - CORE_PEER_CHAINCODEADDRESS=peer2.org4.example.com:7262
#      - CORE_PEER_CHAINCODELISTENADDRESS=0.0.0.0:7262
#      - CORE_PEER_GOSSIP_BOOTSTRAP=peer2.org4.example.com:7261
#      - CORE_PEER_GOSSIP_EXTERNALENDPOINT=peer2.org4.example.com:7261
#      - CORE_PEER_LOCALMSPID=Org4MSP
#      - CORE_OPERATIONS_LISTENADDRESS=0.0.0.0:17261
#    volumes:
#        - /var/run/docker.sock:/host/var/run/docker.sock
#        - ../organizations/peerOrganizations/org4.example.com/peers/peer2.org4.example.com/msp:/etc/hyperledger/fabric/msp
#        - ../organizations/peerOrganizations/org4.example.com/peers/peer2.org4.example.com/tls:/etc/hyperledger/fabric/tls
#        - peer2.org4.example.com:/var/hyperledger/production
#    working_dir: /opt/gopath/src/github.com/hyperledger/fabric/peer
#    command: peer node start
#    ports:
#      - 7261:7261
#      - 17261:17261
#    networks:
#      - test
#
#  peer3.org4.example.com:
#    container_name: peer3.org4.example.com
#    image: hyperledger/fabric-peer:latest
#    environment:
#      #Generic peer variables
#      - CORE_VM_ENDPOINT=unix:///host/var/run/docker.sock
#      - CORE_VM_DOCKER_HOSTCONFIG_NETWORKMODE=fabric_test
#      - FABRIC_LOGGING_SPEC=INFO
#      #- FABRIC_LOGGING_SPEC=DEBUG
#      - CORE_PEER_TLS_ENABLED=true
#      - CORE_PEER_PROFILE_ENABLED=true
#      - CORE_PEER_TLS_CERT_FILE=/etc/hyperledger/fabric/tls/server.crt
#      - CORE_PEER_TLS_KEY_FILE=/etc/hyperledger/fabric/tls/server.key
#      - CORE_PEER_TLS_ROOTCERT_FILE=/etc/hyperledger/fabric/tls/ca.crt
#      # Peer specific variabes
#      - CORE_PEER_ID=peer3.org4.example.com
#      - CORE_PEER_ADDRESS=peer3.org4.example.com:7264
#      - CORE_PEER_LISTENADDRESS=0.0.0.0:7264
#      - CORE_PEER_CHAINCODEADDRESS=peer3.org4.example.com:7266
#      - CORE_PEER_CHAINCODELISTENADDRESS=0.0.0.0:7266
#      - CORE_PEER_GOSSIP_BOOTSTRAP=peer3.org4.example.com:7264
#      - CORE_PEER_GOSSIP_EXTERNALENDPOINT=peer3.org4.example.com:7264
#      - CORE_PEER_LOCALMSPID=Org4MSP
#      - CORE_OPERATIONS_LISTENADDRESS=0.0.0.0:17264
#    volumes:
#        - /var/run/docker.sock:/host/var/run/docker.sock
#        - ../organizations/peerOrganizations/org4.example.com/peers/peer3.org4.example.com/msp:/etc/hyperledger/fabric/msp
#        - ../organizations/peerOrganizations/org4.example.com/peers/peer3.org4.example.com/tls:/etc/hyperledger/fabric/tls
#        - peer3.org4.example.com:/var/hyperledger/production
#    working_dir: /opt/gopath/src/github.com/hyperledger/fabric/peer
#    command: peer node start
#    ports:
#      - 7264:7264
#      - 17264:17264
#    networks:
#      - test
#
#
#  peer0.org5.example.com:
#    container_name: peer0.org5.example.com
#    image: hyperledger/fabric-peer:latest
#    environment:
#      #Generic peer variables
#      - CORE_VM_ENDPOINT=unix:///host/var/run/docker.sock
#      - CORE_VM_DOCKER_HOSTCONFIG_NETWORKMODE=fabric_test
#      - FABRIC_LOGGING_SPEC=INFO
#      #- FABRIC_LOGGING_SPEC=DEBUG
#      - CORE_PEER_TLS_ENABLED=true
#      - CORE_PEER_PROFILE_ENABLED=true
#      - CORE_PEER_TLS_CERT_FILE=/etc/hyperledger/fabric/tls/server.crt
#      - CORE_PEER_TLS_KEY_FILE=/etc/hyperledger/fabric/tls/server.key
#      - CORE_PEER_TLS_ROOTCERT_FILE=/etc/hyperledger/fabric/tls/ca.crt
#      # Peer specific variabes
#      - CORE_PEER_ID=peer0.org5.example.com
#      - CORE_PEER_ADDRESS=peer0.org5.example.com:7351
#      - CORE_PEER_LISTENADDRESS=0.0.0.0:7351
#      - CORE_PEER_CHAINCODEADDRESS=peer0.org5.example.com:7352
#      - CORE_PEER_CHAINCODELISTENADDRESS=0.0.0.0:7352
#      - CORE_PEER_GOSSIP_EXTERNALENDPOINT=peer0.org5.example.com:7351
#      - CORE_PEER_GOSSIP_BOOTSTRAP=peer0.org5.example.com:7351
#      - CORE_PEER_LOCALMSPID=Org5MSP
#      - CORE_OPERATIONS_LISTENADDRESS=0.0.0.0:17351
#    volumes:
#        - /var/run/docker.sock:/host/var/run/docker.sock
#        - ../organizations/peerOrganizations/org5.example.com/peers/peer0.org5.example.com/msp:/etc/hyperledger/fabric/msp
#        - ../organizations/peerOrganizations/org5.example.com/peers/peer0.org5.example.com/tls:/etc/hyperledger/fabric/tls
#        - peer0.org5.example.com:/var/hyperledger/production
#    working_dir: /opt/gopath/src/github.com/hyperledger/fabric/peer
#    command: peer node start
#    ports:
#      - 7351:7351
#      - 17351:17351
#    networks:
#      - test
#
#  peer1.org5.example.com:
#    container_name: peer1.org5.example.com
#    image: hyperledger/fabric-peer:latest
#    environment:
#      #Generic peer variables
#      - CORE_VM_ENDPOINT=unix:///host/var/run/docker.sock
#      - CORE_VM_DOCKER_HOSTCONFIG_NETWORKMODE=fabric_test
#      - FABRIC_LOGGING_SPEC=INFO
#      #- FABRIC_LOGGING_SPEC=DEBUG
#      - CORE_PEER_TLS_ENABLED=true
#      - CORE_PEER_PROFILE_ENABLED=true
#      - CORE_PEER_TLS_CERT_FILE=/etc/hyperledger/fabric/tls/server.crt
#      - CORE_PEER_TLS_KEY_FILE=/etc/hyperledger/fabric/tls/server.key
#      - CORE_PEER_TLS_ROOTCERT_FILE=/etc/hyperledger/fabric/tls/ca.crt
#      # Peer specific variabes
#      - CORE_PEER_ID=peer1.org5.example.com
#      - CORE_PEER_ADDRESS=peer1.org5.example.com:7356
#      - CORE_PEER_LISTENADDRESS=0.0.0.0:7356
#      - CORE_PEER_CHAINCODEADDRESS=peer1.org5.example.com:7358
#      - CORE_PEER_CHAINCODELISTENADDRESS=0.0.0.0:7358
#      - CORE_PEER_GOSSIP_EXTERNALENDPOINT=peer1.org5.example.com:7356
#      - CORE_PEER_GOSSIP_BOOTSTRAP=peer1.org5.example.com:7356
#      - CORE_PEER_LOCALMSPID=Org5MSP
#      - CORE_OPERATIONS_LISTENADDRESS=0.0.0.0:17356
#    volumes:
#        - /var/run/docker.sock:/host/var/run/docker.sock
#        - ../organizations/peerOrganizations/org5.example.com/peers/peer1.org5.example.com/msp:/etc/hyperledger/fabric/msp
#        - ../organizations/peerOrganizations/org5.example.com/peers/peer1.org5.example.com/tls:/etc/hyperledger/fabric/tls
#        - peer1.org5.example.com:/var/hyperledger/production
#    working_dir: /opt/gopath/src/github.com/hyperledger/fabric/peer
#    command: peer node start
#    ports:
#      - 7356:7356
#      - 17356:17356
#    networks:
#      - test
#
#  peer2.org5.example.com:
#    container_name: peer2.org5.example.com
#    image: hyperledger/fabric-peer:latest
#    environment:
#      #Generic peer variables
#      - CORE_VM_ENDPOINT=unix:///host/var/run/docker.sock
#      - CORE_VM_DOCKER_HOSTCONFIG_NETWORKMODE=fabric_test
#      - FABRIC_LOGGING_SPEC=INFO
#      #- FABRIC_LOGGING_SPEC=DEBUG
#      - CORE_PEER_TLS_ENABLED=true
#      - CORE_PEER_PROFILE_ENABLED=true
#      - CORE_PEER_TLS_CERT_FILE=/etc/hyperledger/fabric/tls/server.crt
#      - CORE_PEER_TLS_KEY_FILE=/etc/hyperledger/fabric/tls/server.key
#      - CORE_PEER_TLS_ROOTCERT_FILE=/etc/hyperledger/fabric/tls/ca.crt
#      # Peer specific variabes
#      - CORE_PEER_ID=peer2.org5.example.com
#      - CORE_PEER_ADDRESS=peer2.org5.example.com:7361
#      - CORE_PEER_LISTENADDRESS=0.0.0.0:7361
#      - CORE_PEER_CHAINCODEADDRESS=peer2.org5.example.com:7362
#      - CORE_PEER_CHAINCODELISTENADDRESS=0.0.0.0:7362
#      - CORE_PEER_GOSSIP_BOOTSTRAP=peer2.org5.example.com:7361
#      - CORE_PEER_GOSSIP_EXTERNALENDPOINT=peer2.org5.example.com:7361
#      - CORE_PEER_LOCALMSPID=Org5MSP
#      - CORE_OPERATIONS_LISTENADDRESS=0.0.0.0:17361
#    volumes:
#        - /var/run/docker.sock:/host/var/run/docker.sock
#        - ../organizations/peerOrganizations/org5.example.com/peers/peer2.org5.example.com/msp:/etc/hyperledger/fabric/msp
#        - ../organizations/peerOrganizations/org5.example.com/peers/peer2.org5.example.com/tls:/etc/hyperledger/fabric/tls
#        - peer2.org5.example.com:/var/hyperledger/production
#    working_dir: /opt/gopath/src/github.com/hyperledger/fabric/peer
#    command: peer node start
#    ports:
#      - 7361:7361
#      - 17361:17361
#    networks:
#      - test
#
#  peer3.org5.example.com:
#    container_name: peer3.org5.example.com
#    image: hyperledger/fabric-peer:latest
#    environment:
#      #Generic peer variables
#      - CORE_VM_ENDPOINT=unix:///host/var/run/docker.sock
#      - CORE_VM_DOCKER_HOSTCONFIG_NETWORKMODE=fabric_test
#      - FABRIC_LOGGING_SPEC=INFO
#      #- FABRIC_LOGGING_SPEC=DEBUG
#      - CORE_PEER_TLS_ENABLED=true
#      - CORE_PEER_PROFILE_ENABLED=true
#      - CORE_PEER_TLS_CERT_FILE=/etc/hyperledger/fabric/tls/server.crt
#      - CORE_PEER_TLS_KEY_FILE=/etc/hyperledger/fabric/tls/server.key
#      - CORE_PEER_TLS_ROOTCERT_FILE=/etc/hyperledger/fabric/tls/ca.crt
#      # Peer specific variabes
#      - CORE_PEER_ID=peer3.org5.example.com
#      - CORE_PEER_ADDRESS=peer3.org5.example.com:7364
#      - CORE_PEER_LISTENADDRESS=0.0.0.0:7364
#      - CORE_PEER_CHAINCODEADDRESS=peer3.org5.example.com:7366
#      - CORE_PEER_CHAINCODELISTENADDRESS=0.0.0.0:7366
#      - CORE_PEER_GOSSIP_BOOTSTRAP=peer3.org5.example.com:7364
#      - CORE_PEER_GOSSIP_EXTERNALENDPOINT=peer3.org5.example.com:7364
#      - CORE_PEER_LOCALMSPID=Org5MSP
#      - CORE_OPERATIONS_LISTENADDRESS=0.0.0.0:17364
#    volumes:
#        - /var/run/docker.sock:/host/var/run/docker.sock
#        - ../organizations/peerOrganizations/org5.example.com/peers/peer3.org5.example.com/msp:/etc/hyperledger/fabric/msp
#        - ../organizations/peerOrganizations/org5.example.com/peers/peer3.org5.example.com/tls:/etc/hyperledger/fabric/tls
#        - peer3.org5.example.com:/var/hyperledger/production
#    working_dir: /opt/gopath/src/github.com/hyperledger/fabric/peer
#    command: peer node start
#    ports:
#      - 7364:7364
#      - 17364:17364
#    networks:
#      - test


  cli:
    container_name: cli
    image: hyperledger/fabric-tools:latest
    tty: true
    stdin_open: true
    environment:
      - GOPATH=/opt/gopath
      - CORE_VM_ENDPOINT=unix:///host/var/run/docker.sock
      - FABRIC_LOGGING_SPEC=INFO
      #- FABRIC_LOGGING_SPEC=DEBUG
    working_dir: /opt/gopath/src/github.com/hyperledger/fabric/peer
    command: /bin/bash
    volumes:
        - /var/run/:/host/var/run/
        - ../organizations:/opt/gopath/src/github.com/hyperledger/fabric/peer/organizations
        - ../scripts:/opt/gopath/src/github.com/hyperledger/fabric/peer/scripts/
    depends_on:
      - peer0.org1.example.com
      - peer1.org1.example.com
      - peer2.org1.example.com
      - peer3.org1.example.com
      - peer0.org2.example.com
      - peer1.org2.example.com
      - peer2.org2.example.com
      - peer3.org2.example.com
#      - peer0.org3.example.com
#      - peer1.org3.example.com
#      - peer2.org3.example.com
#      - peer3.org3.example.com
#      - peer0.org4.example.com
#      - peer1.org4.example.com
#      - peer2.org4.example.com
#      - peer3.org4.example.com
#      - peer0.org5.example.com
#      - peer1.org5.example.com
#      - peer2.org5.example.com
#      - peer3.org5.example.com
    networks:
      - test
