# Supplementary material for: Heart disease severity level identification system on Hyperledger consortium network
Source: PeerJ Comput Sci. 2023 Oct 12;9:e1626. doi: 10.7717/peerj-cs.1626 (PMC10588697; doi:10.7717/peerj-cs.1626)
Supplement: Supplemental Information 3 — The overall Hyperledger network implementation information is available in the test-network folder. The chaincode files, which are used for EHR data storage and retrieval, attribute-based access control policy implementation, and heart disease prediction with disease severity identification function, are contained in the medical-asset-transfer folder. [file peerj-cs-09-1626-s003.zip › Source-code/test-network/organizations/ccp-generate.sh]

#!/bin/bash

function one_line_pem {
    echo "`awk 'NF {sub(/\\n/, ""); printf "%s\\\\\\\n",$0;}' $1`"
}

function json_ccp {
    local PP=$(one_line_pem $4)
    local CP=$(one_line_pem $5)
    sed -e "s/\${ORG}/$1/" \
        -e "s/\${P0PORT}/$2/" \
        -e "s/\${CAPORT}/$3/" \
        -e "s#\${PEERPEM}#$PP#" \
        -e "s#\${CAPEM}#$CP#" \
        -e "s/\${P1PORT}/$6/" \
        -e "s/\${P2PORT}/$7/" \
        -e "s/\${P3PORT}/$8/" \
        organizations/ccp-template.json
}

function yaml_ccp {
    local PP=$(one_line_pem $4)
    local CP=$(one_line_pem $5)
    sed -e "s/\${ORG}/$1/" \
        -e "s/\${P0PORT}/$2/" \
        -e "s/\${CAPORT}/$3/" \
        -e "s#\${PEERPEM}#$PP#" \
        -e "s#\${CAPEM}#$CP#" \
        -e "s/\${P1PORT}/$6/" \
        -e "s/\${P2PORT}/$7/" \
        -e "s/\${P3PORT}/$8/" \
        organizations/ccp-template.yaml | sed -e $'s/\\\\n/\\\n          /g'
}

ORG=1
P0PORT=7051
P1PORT=7056
P2PORT=7061
P3PORT=7064
CAPORT=7054
PEERPEM=organizations/peerOrganizations/org1.example.com/tlsca/tlsca.org1.example.com-cert.pem
CAPEM=organizations/peerOrganizations/org1.example.com/ca/ca.org1.example.com-cert.pem

echo "$(json_ccp $ORG $P0PORT $CAPORT $PEERPEM $CAPEM $P1PORT $P2PORT $P3PORT)" > organizations/peerOrganizations/org1.example.com/connection-org1.json
echo "$(yaml_ccp $ORG $P0PORT $CAPORT $PEERPEM $CAPEM $P1PORT $P2PORT $P3PORT)" > organizations/peerOrganizations/org1.example.com/connection-org1.yaml

ORG=2
P0PORT=9051
P1PORT=9056
P2PORT=9061
P3PORT=9064
CAPORT=8054
PEERPEM=organizations/peerOrganizations/org2.example.com/tlsca/tlsca.org2.example.com-cert.pem
CAPEM=organizations/peerOrganizations/org2.example.com/ca/ca.org2.example.com-cert.pem

echo "$(json_ccp $ORG $P0PORT $CAPORT $PEERPEM $CAPEM $P1PORT $P2PORT $P3PORT)" > organizations/peerOrganizations/org2.example.com/connection-org2.json
echo "$(yaml_ccp $ORG $P0PORT $CAPORT $PEERPEM $CAPEM $P1PORT $P2PORT $P3PORT)" > organizations/peerOrganizations/org2.example.com/connection-org2.yaml

#ORG=3
#P0PORT=7151
#P1PORT=7156
#P2PORT=7161
#P3PORT=7164
#CAPORT=7154
#PEERPEM=organizations/peerOrganizations/org3.example.com/tlsca/tlsca.org3.example.com-cert.pem
#CAPEM=organizations/peerOrganizations/org3.example.com/ca/ca.org3.example.com-cert.pem
#
#echo "$(json_ccp $ORG $P0PORT $CAPORT $PEERPEM $CAPEM $P1PORT $P2PORT $P3PORT)" > organizations/peerOrganizations/org3.example.com/connection-org3.json
#echo "$(yaml_ccp $ORG $P0PORT $CAPORT $PEERPEM $CAPEM $P1PORT $P2PORT $P3PORT)" > organizations/peerOrganizations/org3.example.com/connection-org3.yaml
#
#ORG=4
#P0PORT=7251
#P1PORT=7256
#P2PORT=7261
#P3PORT=7264
#CAPORT=7254
#PEERPEM=organizations/peerOrganizations/org4.example.com/tlsca/tlsca.org4.example.com-cert.pem
#CAPEM=organizations/peerOrganizations/org4.example.com/ca/ca.org4.example.com-cert.pem
#
#echo "$(json_ccp $ORG $P0PORT $CAPORT $PEERPEM $CAPEM $P1PORT $P2PORT $P3PORT)" > organizations/peerOrganizations/org4.example.com/connection-org4.json
#echo "$(yaml_ccp $ORG $P0PORT $CAPORT $PEERPEM $CAPEM $P1PORT $P2PORT $P3PORT)" > organizations/peerOrganizations/org4.example.com/connection-org4.yaml
#
#ORG=5
#P0PORT=7351
#P1PORT=7356
#P2PORT=7361
#P3PORT=7364
#CAPORT=7354
#PEERPEM=organizations/peerOrganizations/org5.example.com/tlsca/tlsca.org5.example.com-cert.pem
#CAPEM=organizations/peerOrganizations/org5.example.com/ca/ca.org5.example.com-cert.pem
#
#echo "$(json_ccp $ORG $P0PORT $CAPORT $PEERPEM $CAPEM $P1PORT $P2PORT $P3PORT)" > organizations/peerOrganizations/org5.example.com/connection-org5.json
#echo "$(yaml_ccp $ORG $P0PORT $CAPORT $PEERPEM $CAPEM $P1PORT $P2PORT $P3PORT)" > organizations/peerOrganizations/org5.example.com/connection-org5.yaml
