# Supplementary material for: Heart disease severity level identification system on Hyperledger consortium network
Source: PeerJ Comput Sci. 2023 Oct 12;9:e1626. doi: 10.7717/peerj-cs.1626 (PMC10588697; doi:10.7717/peerj-cs.1626)
Supplement: Supplemental Information 3 — The overall Hyperledger network implementation information is available in the test-network folder. The chaincode files, which are used for EHR data storage and retrieval, attribute-based access control policy implementation, and heart disease prediction with disease severity identification function, are contained in the medical-asset-transfer folder. [file peerj-cs-09-1626-s003.zip › Source-code/test-network/organizations/ccp-template.json]

{
    "name": "test-network-org${ORG}",
    "version": "1.0.0",
    "client": {
        "organization": "Org${ORG}",
        "connection": {
            "timeout": {
                "peer": {
                    "endorser": "300"
                }
            }
        }
    },
    "organizations": {
        "Org${ORG}": {
            "mspid": "Org${ORG}MSP",
            "peers": [
                "peer0.org${ORG}.example.com",
                "peer1.org${ORG}.example.com",
                "peer2.org${ORG}.example.com",
                "peer3.org${ORG}.example.com"
            ],
            "certificateAuthorities": [
                "ca.org${ORG}.example.com"
            ]
        }
    },
    "peers": {
        "peer0.org${ORG}.example.com": {
            "url": "grpcs://localhost:${P0PORT}",
            "tlsCACerts": {
                "pem": "${PEERPEM}"
            },
            "grpcOptions": {
                "ssl-target-name-override": "peer0.org${ORG}.example.com",
                "hostnameOverride": "peer0.org${ORG}.example.com"
            }
        },
        "peer1.org${ORG}.example.com": {
            "url": "grpcs://localhost:${P1PORT}",
            "tlsCACerts": {
                "pem": "${PEERPEM}"
            },
            "grpcOptions": {
                "ssl-target-name-override": "peer1.org${ORG}.example.com",
                "hostnameOverride": "peer1.org${ORG}.example.com"
            }
        },
        "peer2.org${ORG}.example.com": {
            "url": "grpcs://localhost:${P2PORT}",
            "tlsCACerts": {
                "pem": "${PEERPEM}"
            },
            "grpcOptions": {
                "ssl-target-name-override": "peer2.org${ORG}.example.com",
                "hostnameOverride": "peer2.org${ORG}.example.com"
            }
        },
        "peer3.org${ORG}.example.com": {
            "url": "grpcs://localhost:${P3PORT}",
            "tlsCACerts": {
                "pem": "${PEERPEM}"
            },
            "grpcOptions": {
                "ssl-target-name-override": "peer3.org${ORG}.example.com",
                "hostnameOverride": "peer3.org${ORG}.example.com"
            }
        }
    },
    "certificateAuthorities": {
        "ca.org${ORG}.example.com": {
            "url": "https://localhost:${CAPORT}",
            "caName": "ca-org${ORG}",
            "tlsCACerts": {
                "pem": ["${CAPEM}"]
            },
            "httpOptions": {
                "verify": false
            }
        }
    }
}
