# Supplementary material for: Heart disease severity level identification system on Hyperledger consortium network
Source: PeerJ Comput Sci. 2023 Oct 12;9:e1626. doi: 10.7717/peerj-cs.1626 (PMC10588697; doi:10.7717/peerj-cs.1626)
Supplement: Supplemental Information 3 — The overall Hyperledger network implementation information is available in the test-network folder. The chaincode files, which are used for EHR data storage and retrieval, attribute-based access control policy implementation, and heart disease prediction with disease severity identification function, are contained in the medical-asset-transfer folder. [file peerj-cs-09-1626-s003.zip › Source-code/test-network/organizations/cryptogen/crypto-config-orderer.yaml]

# Copyright IBM Corp. All Rights Reserved.
#
# SPDX-License-Identifier: Apache-2.0
#

# ---------------------------------------------------------------------------
# "OrdererOrgs" - Definition of organizations managing orderer nodes
# ---------------------------------------------------------------------------
OrdererOrgs:
  # ---------------------------------------------------------------------------
  # Orderer
  # ---------------------------------------------------------------------------
  - Name: Orderer
    Domain: example.com
    EnableNodeOUs: true
    # ---------------------------------------------------------------------------
    # "Specs" - See PeerOrgs for complete description
    # ---------------------------------------------------------------------------
    Specs:
      - Hostname: orderer
        SANS:
          - localhost
      - Hostname: orderer2
        SANS:
          - localhost
      - Hostname: orderer3
        SANS:
            - localhost
