# Supplementary material for: Heart disease severity level identification system on Hyperledger consortium network
Source: PeerJ Comput Sci. 2023 Oct 12;9:e1626. doi: 10.7717/peerj-cs.1626 (PMC10588697; doi:10.7717/peerj-cs.1626)
Supplement: Supplemental Information 3 — The overall Hyperledger network implementation information is available in the test-network folder. The chaincode files, which are used for EHR data storage and retrieval, attribute-based access control policy implementation, and heart disease prediction with disease severity identification function, are contained in the medical-asset-transfer folder. [file peerj-cs-09-1626-s003.zip › Source-code/test-network/organizations/cryptogen/crypto-config-org2.yaml]

# Copyright IBM Corp. All Rights Reserved.
#
# SPDX-License-Identifier: Apache-2.0
#

# ---------------------------------------------------------------------------
# "PeerOrgs" - Definition of organizations managing peer nodes
# ---------------------------------------------------------------------------
PeerOrgs:
  # ---------------------------------------------------------------------------
  # Org2
  # ---------------------------------------------------------------------------
  - Name: Org2
    Domain: org2.example.com
    EnableNodeOUs: true
    # ---------------------------------------------------------------------------
    # "Specs"
    # ---------------------------------------------------------------------------
    # Uncomment this section to enable the explicit definition of hosts in your
    # configuration.  Most users will want to use Template, below
    #
    # Specs is an array of Spec entries.  Each Spec entry consists of two fields:
    #   - Hostname:   (Required) The desired hostname, sans the domain.
    #   - CommonName: (Optional) Specifies the template or explicit override for
    #                 the CN.  By default, this is the template:
    #
    #                              "{{.Hostname}}.{{.Domain}}"
    #
    #                 which obtains its values from the Spec.Hostname and
    #                 Org.Domain, respectively.
    # ---------------------------------------------------------------------------
    # Specs:
    #   - Hostname: foo # implicitly "foo.org1.example.com"
    #     CommonName: foo27.org5.example.com # overrides Hostname-based FQDN set above
    #   - Hostname: bar
    #   - Hostname: baz
    # ---------------------------------------------------------------------------
    # "Template"
    # ---------------------------------------------------------------------------
    # Allows for the definition of 1 or more hosts that are created sequentially
    # from a template. By default, this looks like "peer%d" from 0 to Count-1.
    # You may override the number of nodes (Count), the starting index (Start)
    # or the template used to construct the name (Hostname).
    #
    # Note: Template and Specs are not mutually exclusive.  You may define both
    # sections and the aggregate nodes will be created for you.  Take care with
    # name collisions
    # ---------------------------------------------------------------------------
    Template:
      Count: 4
      SANS:
        - localhost
      # Start: 5
      # Hostname: {{.Prefix}}{{.Index}} # default
    # ---------------------------------------------------------------------------
    # "Users"
    # ---------------------------------------------------------------------------
    # Count: The number of user accounts _in addition_ to Admin
    # ---------------------------------------------------------------------------
    Users:
      Count: 1
