# Supplementary material for: Heart disease severity level identification system on Hyperledger consortium network
Source: PeerJ Comput Sci. 2023 Oct 12;9:e1626. doi: 10.7717/peerj-cs.1626 (PMC10588697; doi:10.7717/peerj-cs.1626)
Supplement: Supplemental Information 3 — The overall Hyperledger network implementation information is available in the test-network folder. The chaincode files, which are used for EHR data storage and retrieval, attribute-based access control policy implementation, and heart disease prediction with disease severity identification function, are contained in the medical-asset-transfer folder. [file peerj-cs-09-1626-s003.zip › Source-code/test-network/organizations/fabric-ca/org1/fabric-ca-server-config.yaml]

#############################################################################
#   This is a configuration file for the fabric-ca-server command.
#
#   COMMAND LINE ARGUMENTS AND ENVIRONMENT VARIABLES
#   ------------------------------------------------
#   Each configuration element can be overridden via command line
#   arguments or environment variables.  The precedence for determining
#   the value of each element is as follows:
#   1) command line argument
#      Examples:
#      a) --port 443
#         To set the listening port
#      b) --ca.keyfile ../mykey.pem
#         To set the "keyfile" element in the "ca" section below;
#         note the '.' separator character.
#   2) environment variable
#      Examples:
#      a) FABRIC_CA_SERVER_PORT=443
#         To set the listening port
#      b) FABRIC_CA_SERVER_CA_KEYFILE="../mykey.pem"
#         To set the "keyfile" element in the "ca" section below;
#         note the '_' separator character.
#   3) configuration file
#   4) default value (if there is one)
#      All default values are shown beside each element below.
#
#   FILE NAME ELEMENTS
#   ------------------
#   The value of all fields whose name ends with "file" or "files" are
#   name or names of other files.
#   For example, see "tls.certfile" and "tls.clientauth.certfiles".
#   The value of each of these fields can be a simple filename, a
#   relative path, or an absolute path.  If the value is not an
#   absolute path, it is interpretted as being relative to the location
#   of this configuration file.
#
#############################################################################

# Version of config file
version: 1.2.0

# Server's listening port (default: 7054)
port: 7054

# Enables debug logging (default: false)
debug: false

# Size limit of an acceptable CRL in bytes (default: 512000)
crlsizelimit: 512000

#############################################################################
#  TLS section for the server's listening port
#
#  The following types are supported for client authentication: NoClientCert,
#  RequestClientCert, RequireAnyClientCert, VerifyClientCertIfGiven,
#  and RequireAndVerifyClientCert.
#
#  Certfiles is a list of root certificate authorities that the server uses
#  when verifying client certificates.
#############################################################################
tls:
  # Enable TLS (default: false)
  enabled: true
  # TLS for the server's listening port
  certfile:
  keyfile:
  clientauth:
    type: noclientcert
    certfiles:

#############################################################################
#  The CA section contains information related to the Certificate Authority
#  including the name of the CA, which should be unique for all members
#  of a blockchain network.  It also includes the key and certificate files
#  used when issuing enrollment certificates (ECerts) and transaction
#  certificates (TCerts).
#  The chainfile (if it exists) contains the certificate chain which
#  should be trusted for this CA, where the 1st in the chain is always the
#  root CA certificate.
#############################################################################
ca:
  # Name of this CA
  name: Org1CA
  # Key file (is only used to import a private key into BCCSP)
  keyfile:
  # Certificate file (default: ca-cert.pem)
  certfile:
  # Chain file
  chainfile:

#############################################################################
#  The gencrl REST endpoint is used to generate a CRL that contains revoked
#  certificates. This section contains configuration options that are used
#  during gencrl request processing.
#############################################################################
crl:
  # Specifies expiration for the generated CRL. The number of hours
  # specified by this property is added to the UTC time, the resulting time
  # is used to set the 'Next Update' date of the CRL.
  expiry: 24h

#############################################################################
#  The registry section controls how the fabric-ca-server does two things:
#  1) authenticates enrollment requests which contain a username and password
#     (also known as an enrollment ID and secret).
#  2) once authenticated, retrieves the identity's attribute names and
#     values which the fabric-ca-server optionally puts into TCerts
#     which it issues for transacting on the Hyperledger Fabric blockchain.
#     These attributes are useful for making access control decisions in
#     chaincode.
#  There are two main configuration options:
#  1) The fabric-ca-server is the registry.
#     This is true if "ldap.enabled" in the ldap section below is false.
#  2) An LDAP server is the registry, in which case the fabric-ca-server
#     calls the LDAP server to perform these tasks.
#     This is true if "ldap.enabled" in the ldap section below is true,
#     which means this "registry" section is ignored.
#############################################################################
registry:
  # Maximum number of times a password/secret can be reused for enrollment
  # (default: -1, which means there is no limit)
  maxenrollments: -1

  # Contains identity information which is used when LDAP is disabled
  identities:
     - name: admin
       pass: adminpw
       type: client
       affiliation: ""
       attrs:
          hf.Registrar.Roles: "*"
          hf.Registrar.DelegateRoles: "*"
          hf.Revoker: true
          hf.IntermediateCA: true
          hf.GenCRL: true
          hf.Registrar.Attributes: "*"
          hf.AffiliationMgr: true

#############################################################################
#  Database section
#  Supported types are: "sqlite3", "postgres", and "mysql".
#  The datasource value depends on the type.
#  If the type is "sqlite3", the datasource value is a file name to use
#  as the database store.  Since "sqlite3" is an embedded database, it
#  may not be used if you want to run the fabric-ca-server in a cluster.
#  To run the fabric-ca-server in a cluster, you must choose "postgres"
#  or "mysql".
#############################################################################
db:
  type: sqlite3
  datasource: fabric-ca-server.db
  tls:
      enabled: false
      certfiles:
      client:
        certfile:
        keyfile:

#############################################################################
#  LDAP section
#  If LDAP is enabled, the fabric-ca-server calls LDAP to:
#  1) authenticate enrollment ID and secret (i.e. username and password)
#     for enrollment requests;
#  2) To retrieve identity attributes
#############################################################################
ldap:
   # Enables or disables the LDAP client (default: false)
   # If this is set to true, the "registry" section is ignored.
   enabled: false
   # The URL of the LDAP server
   url: ldap://<adminDN>:<adminPassword>@<host>:<port>/<base>
   # TLS configuration for the client connection to the LDAP server
   tls:
      certfiles:
      client:
         certfile:
         keyfile:
   # Attribute related configuration for mapping from LDAP entries to Fabric CA attributes
   attribute:
      # 'names' is an array of strings containing the LDAP attribute names which are
      # requested from the LDAP server for an LDAP identity's entry
      names: ['uid','member']
      # The 'converters' section is used to convert an LDAP entry to the value of
      # a fabric CA attribute.
      # For example, the following converts an LDAP 'uid' attribute
      # whose value begins with 'revoker' to a fabric CA attribute
      # named "hf.Revoker" with a value of "true" (because the boolean expression
      # evaluates to true).
      #    converters:
      #       - name: hf.Revoker
      #         value: attr("uid") =~ "revoker*"
      converters:
         - name:
           value:
      # The 'maps' section contains named maps which may be referenced by the 'map'
      # function in the 'converters' section to map LDAP responses to arbitrary values.
      # For example, assume a user has an LDAP attribute named 'member' which has multiple
      # values which are each a distinguished name (i.e. a DN). For simplicity, assume the
      # values of the 'member' attribute are 'dn1', 'dn2', and 'dn3'.
      # Further assume the following configuration.
      #    converters:
      #       - name: hf.Registrar.Roles
      #         value: map(attr("member"),"groups")
      #    maps:
      #       groups:
      #          - name: dn1
      #            value: peer
      #          - name: dn2
      #            value: client
      # The value of the user's 'hf.Registrar.Roles' attribute is then computed to be
      # "peer,client,dn3".  This is because the value of 'attr("member")' is
      # "dn1,dn2,dn3", and the call to 'map' with a 2nd argument of
      # "group" replaces "dn1" with "peer" and "dn2" with "client".
      maps:
         groups:
            - name:
              value:

#############################################################################
# Affiliations section. Fabric CA server can be bootstrapped with the
# affiliations specified in this section. Affiliations are specified as maps.
# For example:
#   businessunit1:
#     department1:
#       - team1
#   businessunit2:
#     - department2
#     - department3
#
# Affiliations are hierarchical in nature. In the above example,
# department1 (used as businessunit1.department1) is the child of businessunit1.
# team1 (used as businessunit1.department1.team1) is the child of department1.
# department2 (used as businessunit2.department2) and department3 (businessunit2.department3)
# are children of businessunit2.
# Note: Affiliations are case sensitive except for the non-leaf affiliations
# (like businessunit1, department1, businessunit2) that are specified in the configuration file,
# which are always stored in lower case.
#############################################################################
affiliations:
   org1:
      - department1
      - department2
   org2:
      - department1

#############################################################################
#  Signing section
#
#  The "default" subsection is used to sign enrollment certificates;
#  the default expiration ("expiry" field) is "8760h", which is 1 year in hours.
#
#  The "ca" profile subsection is used to sign intermediate CA certificates;
#  the default expiration ("expiry" field) is "43800h" which is 5 years in hours.
#  Note that "isca" is true, meaning that it issues a CA certificate.
#  A maxpathlen of 0 means that the intermediate CA cannot issue other
#  intermediate CA certificates, though it can still issue end entity certificates.
#  (See RFC 5280, section 4.2.1.9)
#
#  The "tls" profile subsection is used to sign TLS certificate requests;
#  the default expiration ("expiry" field) is "8760h", which is 1 year in hours.
#############################################################################
signing:
    default:
      usage:
        - digital signature
      expiry: 8760h
    profiles:
      ca:
         usage:
           - cert sign
           - crl sign
         expiry: 43800h
         caconstraint:
           isca: true
           maxpathlen: 0
      tls:
         usage:
            - signing
            - key encipherment
            - server auth
            - client auth
            - key agreement
         expiry: 8760h

###########################################################################
#  Certificate Signing Request (CSR) section.
#  This controls the creation of the root CA certificate.
#  The expiration for the root CA certificate is configured with the
#  "ca.expiry" field below, whose default value is "131400h" which is
#  15 years in hours.
#  The pathlength field is used to limit CA certificate hierarchy as described
#  in section 4.2.1.9 of RFC 5280.
#  Examples:
#  1) No pathlength value means no limit is requested.
#  2) pathlength == 1 means a limit of 1 is requested which is the default for
#     a root CA.  This means the root CA can issue intermediate CA certificates,
#     but these intermediate CAs may not in turn issue other CA certificates
#     though they can still issue end entity certificates.
#  3) pathlength == 0 means a limit of 0 is requested;
#     this is the default for an intermediate CA, which means it can not issue
#     CA certificates though it can still issue end entity certificates.
###########################################################################
csr:
   cn: ca.org1.example.com
   names:
      - C: US
        ST: "North Carolina"
        L: "Durham"
        O: org1.example.com
        OU:
   hosts:
     - localhost
     - org1.example.com
   ca:
      expiry: 131400h
      pathlength: 1

#############################################################################
# BCCSP (BlockChain Crypto Service Provider) section is used to select which
# crypto library implementation to use
#############################################################################
bccsp:
    default: SW
    sw:
        hash: SHA2
        security: 256
        filekeystore:
            # The directory used for the software file-based keystore
            keystore: msp/keystore

#############################################################################
# Multi CA section
#
# Each Fabric CA server contains one CA by default.  This section is used
# to configure multiple CAs in a single server.
#
# 1) --cacount <number-of-CAs>
# Automatically generate <number-of-CAs> non-default CAs.  The names of these
# additional CAs are "ca1", "ca2", ... "caN", where "N" is <number-of-CAs>
# This is particularly useful in a development environment to quickly set up
# multiple CAs. Note that, this config option is not applicable to intermediate CA server
# i.e., Fabric CA server that is started with intermediate.parentserver.url config
# option (-u command line option)
#
# 2) --cafiles <CA-config-files>
# For each CA config file in the list, generate a separate signing CA.  Each CA
# config file in this list MAY contain all of the same elements as are found in
# the server config file except port, debug, and tls sections.
#
# Examples:
# fabric-ca-server start -b admin:adminpw --cacount 2
#
# fabric-ca-server start -b admin:adminpw --cafiles ca/ca1/fabric-ca-server-config.yaml
# --cafiles ca/ca2/fabric-ca-server-config.yaml
#
#############################################################################

cacount:

cafiles:

#############################################################################
# Intermediate CA section
#
# The relationship between servers and CAs is as follows:
#   1) A single server process may contain or function as one or more CAs.
#      This is configured by the "Multi CA section" above.
#   2) Each CA is either a root CA or an intermediate CA.
#   3) Each intermediate CA has a parent CA which is either a root CA or another intermediate CA.
#
# This section pertains to configuration of #2 and #3.
# If the "intermediate.parentserver.url" property is set,
# then this is an intermediate CA with the specified parent
# CA.
#
# parentserver section
#    url - The URL of the parent server
#    caname - Name of the CA to enroll within the server
#
# enrollment section used to enroll intermediate CA with parent CA
#    profile - Name of the signing profile to use in issuing the certificate
#    label - Label to use in HSM operations
#
# tls section for secure socket connection
#   certfiles - PEM-encoded list of trusted root certificate files
#   client:
#     certfile - PEM-encoded certificate file for when client authentication
#     is enabled on server
#     keyfile - PEM-encoded key file for when client authentication
#     is enabled on server
#############################################################################
intermediate:
  parentserver:
    url:
    caname:

  enrollment:
    hosts:
    profile:
    label:

  tls:
    certfiles:
    client:
      certfile:
      keyfile:
