# Supplementary material for: Heart disease severity level identification system on Hyperledger consortium network
Source: PeerJ Comput Sci. 2023 Oct 12;9:e1626. doi: 10.7717/peerj-cs.1626 (PMC10588697; doi:10.7717/peerj-cs.1626)
Supplement: Supplemental Information 3 — The overall Hyperledger network implementation information is available in the test-network folder. The chaincode files, which are used for EHR data storage and retrieval, attribute-based access control policy implementation, and heart disease prediction with disease severity identification function, are contained in the medical-asset-transfer folder. [file peerj-cs-09-1626-s003.zip › Source-code/test-network/organizations/fabric-ca/registerEnroll.sh]

#!/bin/bash

function createOrg1() {
  infoln "Enrolling the CA admin"
  mkdir -p organizations/peerOrganizations/org1.example.com/

  export FABRIC_CA_CLIENT_HOME=${PWD}/organizations/peerOrganizations/org1.example.com/

  set -x
  fabric-ca-client enroll -u https://admin:adminpw@localhost:7054 --caname ca-org1 --tls.certfiles ${PWD}/organizations/fabric-ca/org1/tls-cert.pem
  { set +x; } 2>/dev/null

  echo 'NodeOUs:
  Enable: true
  ClientOUIdentifier:
    Certificate: cacerts/localhost-7054-ca-org1.pem
    OrganizationalUnitIdentifier: client
  PeerOUIdentifier:
    Certificate: cacerts/localhost-7054-ca-org1.pem
    OrganizationalUnitIdentifier: peer
  AdminOUIdentifier:
    Certificate: cacerts/localhost-7054-ca-org1.pem
    OrganizationalUnitIdentifier: admin
  OrdererOUIdentifier:
    Certificate: cacerts/localhost-7054-ca-org1.pem
    OrganizationalUnitIdentifier: orderer' >${PWD}/organizations/peerOrganizations/org1.example.com/msp/config.yaml

  infoln "Registering peer0"
  set -x
  fabric-ca-client register --caname ca-org1 --id.name peer0 --id.secret peer0pw --id.type peer --tls.certfiles ${PWD}/organizations/fabric-ca/org1/tls-cert.pem
  { set +x; } 2>/dev/null
  infoln "Registering peer1"
  set -x
  fabric-ca-client register --caname ca-org1 --id.name peer1 --id.secret peer1pw --id.type peer --tls.certfiles ${PWD}/organizations/fabric-ca/org1/tls-cert.pem
  { set +x; } 2>/dev/null
  infoln "Registering peer2"
  set -x
  fabric-ca-client register --caname ca-org1 --id.name peer2 --id.secret peer2pw --id.type peer --tls.certfiles ${PWD}/organizations/fabric-ca/org1/tls-cert.pem
  { set +x; } 2>/dev/null
  infoln "Registering peer3"
  set -x
  fabric-ca-client register --caname ca-org1 --id.name peer3 --id.secret peer3pw --id.type peer --tls.certfiles ${PWD}/organizations/fabric-ca/org1/tls-cert.pem
  { set +x; } 2>/dev/null

  infoln "Registering user"
  set -x
  fabric-ca-client register --caname ca-org1 --id.name user1 --id.secret user1pw --id.type client --tls.certfiles ${PWD}/organizations/fabric-ca/org1/tls-cert.pem
  { set +x; } 2>/dev/null

  infoln "Registering the org admin"
  set -x
  fabric-ca-client register --caname ca-org1 --id.name org1admin --id.secret org1adminpw --id.type admin --tls.certfiles ${PWD}/organizations/fabric-ca/org1/tls-cert.pem
  { set +x; } 2>/dev/null

  infoln "Generating the peer0 msp"
  set -x
  fabric-ca-client enroll -u https://peer0:peer0pw@localhost:7054 --caname ca-org1 -M ${PWD}/organizations/peerOrganizations/org1.example.com/peers/peer0.org1.example.com/msp --csr.hosts peer0.org1.example.com --tls.certfiles ${PWD}/organizations/fabric-ca/org1/tls-cert.pem
  { set +x; } 2>/dev/null

  cp ${PWD}/organizations/peerOrganizations/org1.example.com/msp/config.yaml ${PWD}/organizations/peerOrganizations/org1.example.com/peers/peer0.org1.example.com/msp/config.yaml


  infoln "Generating the peer1 msp"
  set -x
  fabric-ca-client enroll -u https://peer1:peer1pw@localhost:7054 --caname ca-org1 -M ${PWD}/organizations/peerOrganizations/org1.example.com/peers/peer1.org1.example.com/msp --csr.hosts peer1.org1.example.com --tls.certfiles ${PWD}/organizations/fabric-ca/org1/tls-cert.pem
  { set +x; } 2>/dev/null

    cp ${PWD}/organizations/peerOrganizations/org1.example.com/msp/config.yaml ${PWD}/organizations/peerOrganizations/org1.example.com/peers/peer1.org1.example.com/msp/config.yaml


  infoln "Generating the peer2 msp"
  set -x
  fabric-ca-client enroll -u https://peer2:peer2pw@localhost:7054 --caname ca-org1 -M ${PWD}/organizations/peerOrganizations/org1.example.com/peers/peer2.org1.example.com/msp --csr.hosts peer2.org1.example.com --tls.certfiles ${PWD}/organizations/fabric-ca/org1/tls-cert.pem
  { set +x; } 2>/dev/null

    cp ${PWD}/organizations/peerOrganizations/org1.example.com/msp/config.yaml ${PWD}/organizations/peerOrganizations/org1.example.com/peers/peer2.org1.example.com/msp/config.yaml

  infoln "Generating the peer3 msp"
  set -x
  fabric-ca-client enroll -u https://peer3:peer3pw@localhost:7054 --caname ca-org1 -M ${PWD}/organizations/peerOrganizations/org1.example.com/peers/peer3.org1.example.com/msp --csr.hosts peer3.org1.example.com --tls.certfiles ${PWD}/organizations/fabric-ca/org1/tls-cert.pem
  { set +x; } 2>/dev/null


  cp ${PWD}/organizations/peerOrganizations/org1.example.com/msp/config.yaml ${PWD}/organizations/peerOrganizations/org1.example.com/peers/peer3.org1.example.com/msp/config.yaml

  infoln "Generating the peer0-tls certificates"
  set -x
  fabric-ca-client enroll -u https://peer0:peer0pw@localhost:7054 --caname ca-org1 -M ${PWD}/organizations/peerOrganizations/org1.example.com/peers/peer0.org1.example.com/tls --enrollment.profile tls --csr.hosts peer0.org1.example.com --csr.hosts localhost --tls.certfiles ${PWD}/organizations/fabric-ca/org1/tls-cert.pem
  { set +x; } 2>/dev/null

  cp ${PWD}/organizations/peerOrganizations/org1.example.com/peers/peer0.org1.example.com/tls/tlscacerts/* ${PWD}/organizations/peerOrganizations/org1.example.com/peers/peer0.org1.example.com/tls/ca.crt
  cp ${PWD}/organizations/peerOrganizations/org1.example.com/peers/peer0.org1.example.com/tls/signcerts/* ${PWD}/organizations/peerOrganizations/org1.example.com/peers/peer0.org1.example.com/tls/server.crt
  cp ${PWD}/organizations/peerOrganizations/org1.example.com/peers/peer0.org1.example.com/tls/keystore/* ${PWD}/organizations/peerOrganizations/org1.example.com/peers/peer0.org1.example.com/tls/server.key

  mkdir -p ${PWD}/organizations/peerOrganizations/org1.example.com/msp/tlscacerts
  cp ${PWD}/organizations/peerOrganizations/org1.example.com/peers/peer0.org1.example.com/tls/tlscacerts/* ${PWD}/organizations/peerOrganizations/org1.example.com/msp/tlscacerts/ca.crt

  mkdir -p ${PWD}/organizations/peerOrganizations/org1.example.com/tlsca
  cp ${PWD}/organizations/peerOrganizations/org1.example.com/peers/peer0.org1.example.com/tls/tlscacerts/* ${PWD}/organizations/peerOrganizations/org1.example.com/tlsca/tlsca.org1.example.com-cert.pem

  mkdir -p ${PWD}/organizations/peerOrganizations/org1.example.com/ca
  cp ${PWD}/organizations/peerOrganizations/org1.example.com/peers/peer0.org1.example.com/msp/cacerts/* ${PWD}/organizations/peerOrganizations/org1.example.com/ca/ca.org1.example.com-cert.pem


  # Certificate Generation Here

  infoln "Generating the peer1-tls certificates"
  set -x
  fabric-ca-client enroll -u https://peer1:peer1pw@localhost:7054 --caname ca-org1 -M ${PWD}/organizations/peerOrganizations/org1.example.com/peers/peer1.org1.example.com/tls --enrollment.profile tls --csr.hosts peer1.org1.example.com --csr.hosts localhost --tls.certfiles ${PWD}/organizations/fabric-ca/org1/tls-cert.pem
  { set +x; } 2>/dev/null

  cp ${PWD}/organizations/peerOrganizations/org1.example.com/peers/peer1.org1.example.com/tls/tlscacerts/* ${PWD}/organizations/peerOrganizations/org1.example.com/peers/peer1.org1.example.com/tls/ca.crt
  cp ${PWD}/organizations/peerOrganizations/org1.example.com/peers/peer1.org1.example.com/tls/signcerts/* ${PWD}/organizations/peerOrganizations/org1.example.com/peers/peer1.org1.example.com/tls/server.crt
  cp ${PWD}/organizations/peerOrganizations/org1.example.com/peers/peer1.org1.example.com/tls/keystore/* ${PWD}/organizations/peerOrganizations/org1.example.com/peers/peer1.org1.example.com/tls/server.key

  mkdir -p ${PWD}/organizations/peerOrganizations/org1.example.com/msp/tlscacerts
  cp ${PWD}/organizations/peerOrganizations/org1.example.com/peers/peer1.org1.example.com/tls/tlscacerts/* ${PWD}/organizations/peerOrganizations/org1.example.com/msp/tlscacerts/ca.crt

  mkdir -p ${PWD}/organizations/peerOrganizations/org1.example.com/tlsca
  cp ${PWD}/organizations/peerOrganizations/org1.example.com/peers/peer1.org1.example.com/tls/tlscacerts/* ${PWD}/organizations/peerOrganizations/org1.example.com/tlsca/tlsca.org1.example.com-cert.pem

  mkdir -p ${PWD}/organizations/peerOrganizations/org1.example.com/ca
  cp ${PWD}/organizations/peerOrganizations/org1.example.com/peers/peer1.org1.example.com/msp/cacerts/* ${PWD}/organizations/peerOrganizations/org1.example.com/ca/ca.org1.example.com-cert.pem

  infoln "Generating the peer2-tls certificates"
  set -x
  fabric-ca-client enroll -u https://peer2:peer2pw@localhost:7054 --caname ca-org1 -M ${PWD}/organizations/peerOrganizations/org1.example.com/peers/peer2.org1.example.com/tls --enrollment.profile tls --csr.hosts peer2.org1.example.com --csr.hosts localhost --tls.certfiles ${PWD}/organizations/fabric-ca/org1/tls-cert.pem
  { set +x; } 2>/dev/null

  cp ${PWD}/organizations/peerOrganizations/org1.example.com/peers/peer2.org1.example.com/tls/tlscacerts/* ${PWD}/organizations/peerOrganizations/org1.example.com/peers/peer2.org1.example.com/tls/ca.crt
  cp ${PWD}/organizations/peerOrganizations/org1.example.com/peers/peer2.org1.example.com/tls/signcerts/* ${PWD}/organizations/peerOrganizations/org1.example.com/peers/peer2.org1.example.com/tls/server.crt
  cp ${PWD}/organizations/peerOrganizations/org1.example.com/peers/peer2.org1.example.com/tls/keystore/* ${PWD}/organizations/peerOrganizations/org1.example.com/peers/peer2.org1.example.com/tls/server.key

  mkdir -p ${PWD}/organizations/peerOrganizations/org1.example.com/msp/tlscacerts
  cp ${PWD}/organizations/peerOrganizations/org1.example.com/peers/peer2.org1.example.com/tls/tlscacerts/* ${PWD}/organizations/peerOrganizations/org1.example.com/msp/tlscacerts/ca.crt

  mkdir -p ${PWD}/organizations/peerOrganizations/org1.example.com/tlsca
  cp ${PWD}/organizations/peerOrganizations/org1.example.com/peers/peer2.org1.example.com/tls/tlscacerts/* ${PWD}/organizations/peerOrganizations/org1.example.com/tlsca/tlsca.org1.example.com-cert.pem

  mkdir -p ${PWD}/organizations/peerOrganizations/org1.example.com/ca
  cp ${PWD}/organizations/peerOrganizations/org1.example.com/peers/peer2.org1.example.com/msp/cacerts/* ${PWD}/organizations/peerOrganizations/org1.example.com/ca/ca.org1.example.com-cert.pem

  infoln "Generating the peer3-tls certificates"
  set -x
  fabric-ca-client enroll -u https://peer3:peer3pw@localhost:7054 --caname ca-org1 -M ${PWD}/organizations/peerOrganizations/org1.example.com/peers/peer3.org1.example.com/tls --enrollment.profile tls --csr.hosts peer3.org1.example.com --csr.hosts localhost --tls.certfiles ${PWD}/organizations/fabric-ca/org1/tls-cert.pem
  { set +x; } 2>/dev/null

  cp ${PWD}/organizations/peerOrganizations/org1.example.com/peers/peer3.org1.example.com/tls/tlscacerts/* ${PWD}/organizations/peerOrganizations/org1.example.com/peers/peer3.org1.example.com/tls/ca.crt
  cp ${PWD}/organizations/peerOrganizations/org1.example.com/peers/peer3.org1.example.com/tls/signcerts/* ${PWD}/organizations/peerOrganizations/org1.example.com/peers/peer3.org1.example.com/tls/server.crt
  cp ${PWD}/organizations/peerOrganizations/org1.example.com/peers/peer3.org1.example.com/tls/keystore/* ${PWD}/organizations/peerOrganizations/org1.example.com/peers/peer3.org1.example.com/tls/server.key

  mkdir -p ${PWD}/organizations/peerOrganizations/org1.example.com/msp/tlscacerts
  cp ${PWD}/organizations/peerOrganizations/org1.example.com/peers/peer3.org1.example.com/tls/tlscacerts/* ${PWD}/organizations/peerOrganizations/org1.example.com/msp/tlscacerts/ca.crt

  mkdir -p ${PWD}/organizations/peerOrganizations/org1.example.com/tlsca
  cp ${PWD}/organizations/peerOrganizations/org1.example.com/peers/peer3.org1.example.com/tls/tlscacerts/* ${PWD}/organizations/peerOrganizations/org1.example.com/tlsca/tlsca.org1.example.com-cert.pem

  mkdir -p ${PWD}/organizations/peerOrganizations/org1.example.com/ca
  cp ${PWD}/organizations/peerOrganizations/org1.example.com/peers/peer3.org1.example.com/msp/cacerts/* ${PWD}/organizations/peerOrganizations/org1.example.com/ca/ca.org1.example.com-cert.pem


  #End Certificate Generation
  infoln "Generating the user msp"
  set -x
  fabric-ca-client enroll -u https://user1:user1pw@localhost:7054 --caname ca-org1 -M ${PWD}/organizations/peerOrganizations/org1.example.com/users/User1@org1.example.com/msp --tls.certfiles ${PWD}/organizations/fabric-ca/org1/tls-cert.pem
  { set +x; } 2>/dev/null

  cp ${PWD}/organizations/peerOrganizations/org1.example.com/msp/config.yaml ${PWD}/organizations/peerOrganizations/org1.example.com/users/User1@org1.example.com/msp/config.yaml

  infoln "Generating the org admin msp"
  set -x
  fabric-ca-client enroll -u https://org1admin:org1adminpw@localhost:7054 --caname ca-org1 -M ${PWD}/organizations/peerOrganizations/org1.example.com/users/Admin@org1.example.com/msp --tls.certfiles ${PWD}/organizations/fabric-ca/org1/tls-cert.pem
  { set +x; } 2>/dev/null

  cp ${PWD}/organizations/peerOrganizations/org1.example.com/msp/config.yaml ${PWD}/organizations/peerOrganizations/org1.example.com/users/Admin@org1.example.com/msp/config.yaml
}

function createOrg2() {
  infoln "Enrolling the CA admin"
  mkdir -p organizations/peerOrganizations/org2.example.com/

  export FABRIC_CA_CLIENT_HOME=${PWD}/organizations/peerOrganizations/org2.example.com/

  set -x
  fabric-ca-client enroll -u https://admin:adminpw@localhost:8054 --caname ca-org2 --tls.certfiles ${PWD}/organizations/fabric-ca/org2/tls-cert.pem
  { set +x; } 2>/dev/null

  echo 'NodeOUs:
  Enable: true
  ClientOUIdentifier:
    Certificate: cacerts/localhost-8054-ca-org2.pem
    OrganizationalUnitIdentifier: client
  PeerOUIdentifier:
    Certificate: cacerts/localhost-8054-ca-org2.pem
    OrganizationalUnitIdentifier: peer
  AdminOUIdentifier:
    Certificate: cacerts/localhost-8054-ca-org2.pem
    OrganizationalUnitIdentifier: admin
  OrdererOUIdentifier:
    Certificate: cacerts/localhost-8054-ca-org2.pem
    OrganizationalUnitIdentifier: orderer' >${PWD}/organizations/peerOrganizations/org2.example.com/msp/config.yaml

  infoln "Registering peer0"
  set -x
  fabric-ca-client register --caname ca-org2 --id.name peer0 --id.secret peer0pw --id.type peer --tls.certfiles ${PWD}/organizations/fabric-ca/org2/tls-cert.pem
  { set +x; } 2>/dev/null

  infoln "Registering peer1"
  set -x
  fabric-ca-client register --caname ca-org2 --id.name peer1 --id.secret peer1pw --id.type peer --tls.certfiles ${PWD}/organizations/fabric-ca/org2/tls-cert.pem
  { set +x; } 2>/dev/null
  infoln "Registering peer2"
  set -x
  fabric-ca-client register --caname ca-org2 --id.name peer2 --id.secret peer2pw --id.type peer --tls.certfiles ${PWD}/organizations/fabric-ca/org2/tls-cert.pem
  { set +x; } 2>/dev/null
  infoln "Registering peer3"
  set -x
  fabric-ca-client register --caname ca-org2 --id.name peer3 --id.secret peer3pw --id.type peer --tls.certfiles ${PWD}/organizations/fabric-ca/org2/tls-cert.pem
  { set +x; } 2>/dev/null


  infoln "Registering user"
  set -x
  fabric-ca-client register --caname ca-org2 --id.name user1 --id.secret user1pw --id.type client --tls.certfiles ${PWD}/organizations/fabric-ca/org2/tls-cert.pem
  { set +x; } 2>/dev/null

  infoln "Registering the org admin"
  set -x
  fabric-ca-client register --caname ca-org2 --id.name org2admin --id.secret org2adminpw --id.type admin --tls.certfiles ${PWD}/organizations/fabric-ca/org2/tls-cert.pem
  { set +x; } 2>/dev/null

  infoln "Generating the peer0 msp"
  set -x
  fabric-ca-client enroll -u https://peer0:peer0pw@localhost:8054 --caname ca-org2 -M ${PWD}/organizations/peerOrganizations/org2.example.com/peers/peer0.org2.example.com/msp --csr.hosts peer0.org2.example.com --tls.certfiles ${PWD}/organizations/fabric-ca/org2/tls-cert.pem
  { set +x; } 2>/dev/null
  cp ${PWD}/organizations/peerOrganizations/org2.example.com/msp/config.yaml ${PWD}/organizations/peerOrganizations/org2.example.com/peers/peer0.org2.example.com/msp/config.yaml

    infoln "Generating the peer1 msp"
  set -x
  fabric-ca-client enroll -u https://peer1:peer1pw@localhost:8054 --caname ca-org2 -M ${PWD}/organizations/peerOrganizations/org2.example.com/peers/peer1.org2.example.com/msp --csr.hosts peer1.org2.example.com --tls.certfiles ${PWD}/organizations/fabric-ca/org2/tls-cert.pem
  { set +x; } 2>/dev/null
    cp ${PWD}/organizations/peerOrganizations/org2.example.com/msp/config.yaml ${PWD}/organizations/peerOrganizations/org2.example.com/peers/peer1.org2.example.com/msp/config.yaml

  infoln "Generating the peer2 msp"
  set -x
  fabric-ca-client enroll -u https://peer2:peer2pw@localhost:8054 --caname ca-org2 -M ${PWD}/organizations/peerOrganizations/org2.example.com/peers/peer2.org2.example.com/msp --csr.hosts peer2.org2.example.com --tls.certfiles ${PWD}/organizations/fabric-ca/org2/tls-cert.pem
  { set +x; } 2>/dev/null
    cp ${PWD}/organizations/peerOrganizations/org2.example.com/msp/config.yaml ${PWD}/organizations/peerOrganizations/org2.example.com/peers/peer2.org2.example.com/msp/config.yaml

  infoln "Generating the peer3 msp"
  set -x
  fabric-ca-client enroll -u https://peer3:peer3pw@localhost:8054 --caname ca-org2 -M ${PWD}/organizations/peerOrganizations/org2.example.com/peers/peer3.org2.example.com/msp --csr.hosts peer3.org2.example.com --tls.certfiles ${PWD}/organizations/fabric-ca/org2/tls-cert.pem
  { set +x; } 2>/dev/null


  cp ${PWD}/organizations/peerOrganizations/org2.example.com/msp/config.yaml ${PWD}/organizations/peerOrganizations/org2.example.com/peers/peer3.org2.example.com/msp/config.yaml

  infoln "Generating the peer0-tls certificates"
  set -x
  fabric-ca-client enroll -u https://peer0:peer0pw@localhost:8054 --caname ca-org2 -M ${PWD}/organizations/peerOrganizations/org2.example.com/peers/peer0.org2.example.com/tls --enrollment.profile tls --csr.hosts peer0.org2.example.com --csr.hosts localhost --tls.certfiles ${PWD}/organizations/fabric-ca/org2/tls-cert.pem
  { set +x; } 2>/dev/null

  cp ${PWD}/organizations/peerOrganizations/org2.example.com/peers/peer0.org2.example.com/tls/tlscacerts/* ${PWD}/organizations/peerOrganizations/org2.example.com/peers/peer0.org2.example.com/tls/ca.crt
  cp ${PWD}/organizations/peerOrganizations/org2.example.com/peers/peer0.org2.example.com/tls/signcerts/* ${PWD}/organizations/peerOrganizations/org2.example.com/peers/peer0.org2.example.com/tls/server.crt
  cp ${PWD}/organizations/peerOrganizations/org2.example.com/peers/peer0.org2.example.com/tls/keystore/* ${PWD}/organizations/peerOrganizations/org2.example.com/peers/peer0.org2.example.com/tls/server.key

  mkdir -p ${PWD}/organizations/peerOrganizations/org2.example.com/msp/tlscacerts
  cp ${PWD}/organizations/peerOrganizations/org2.example.com/peers/peer0.org2.example.com/tls/tlscacerts/* ${PWD}/organizations/peerOrganizations/org2.example.com/msp/tlscacerts/ca.crt

  mkdir -p ${PWD}/organizations/peerOrganizations/org2.example.com/tlsca
  cp ${PWD}/organizations/peerOrganizations/org2.example.com/peers/peer0.org2.example.com/tls/tlscacerts/* ${PWD}/organizations/peerOrganizations/org2.example.com/tlsca/tlsca.org2.example.com-cert.pem

  mkdir -p ${PWD}/organizations/peerOrganizations/org2.example.com/ca
  cp ${PWD}/organizations/peerOrganizations/org2.example.com/peers/peer0.org2.example.com/msp/cacerts/* ${PWD}/organizations/peerOrganizations/org2.example.com/ca/ca.org2.example.com-cert.pem

  #Generating peer Certificates
    infoln "Generating the peer1-tls certificates"
  set -x
  fabric-ca-client enroll -u https://peer1:peer1pw@localhost:8054 --caname ca-org2 -M ${PWD}/organizations/peerOrganizations/org2.example.com/peers/peer1.org2.example.com/tls --enrollment.profile tls --csr.hosts peer1.org2.example.com --csr.hosts localhost --tls.certfiles ${PWD}/organizations/fabric-ca/org2/tls-cert.pem
  { set +x; } 2>/dev/null

  cp ${PWD}/organizations/peerOrganizations/org2.example.com/peers/peer1.org2.example.com/tls/tlscacerts/* ${PWD}/organizations/peerOrganizations/org2.example.com/peers/peer1.org2.example.com/tls/ca.crt
  cp ${PWD}/organizations/peerOrganizations/org2.example.com/peers/peer1.org2.example.com/tls/signcerts/* ${PWD}/organizations/peerOrganizations/org2.example.com/peers/peer1.org2.example.com/tls/server.crt
  cp ${PWD}/organizations/peerOrganizations/org2.example.com/peers/peer1.org2.example.com/tls/keystore/* ${PWD}/organizations/peerOrganizations/org2.example.com/peers/peer1.org2.example.com/tls/server.key

  mkdir -p ${PWD}/organizations/peerOrganizations/org2.example.com/msp/tlscacerts
  cp ${PWD}/organizations/peerOrganizations/org2.example.com/peers/peer1.org2.example.com/tls/tlscacerts/* ${PWD}/organizations/peerOrganizations/org2.example.com/msp/tlscacerts/ca.crt

  mkdir -p ${PWD}/organizations/peerOrganizations/org2.example.com/tlsca
  cp ${PWD}/organizations/peerOrganizations/org2.example.com/peers/peer1.org2.example.com/tls/tlscacerts/* ${PWD}/organizations/peerOrganizations/org2.example.com/tlsca/tlsca.org2.example.com-cert.pem

  mkdir -p ${PWD}/organizations/peerOrganizations/org2.example.com/ca
  cp ${PWD}/organizations/peerOrganizations/org2.example.com/peers/peer1.org2.example.com/msp/cacerts/* ${PWD}/organizations/peerOrganizations/org2.example.com/ca/ca.org2.example.com-cert.pem

  infoln "Generating the peer2-tls certificates"
  set -x
  fabric-ca-client enroll -u https://peer2:peer2pw@localhost:8054 --caname ca-org2 -M ${PWD}/organizations/peerOrganizations/org2.example.com/peers/peer2.org2.example.com/tls --enrollment.profile tls --csr.hosts peer2.org2.example.com --csr.hosts localhost --tls.certfiles ${PWD}/organizations/fabric-ca/org2/tls-cert.pem
  { set +x; } 2>/dev/null

  cp ${PWD}/organizations/peerOrganizations/org2.example.com/peers/peer2.org2.example.com/tls/tlscacerts/* ${PWD}/organizations/peerOrganizations/org2.example.com/peers/peer2.org2.example.com/tls/ca.crt
  cp ${PWD}/organizations/peerOrganizations/org2.example.com/peers/peer2.org2.example.com/tls/signcerts/* ${PWD}/organizations/peerOrganizations/org2.example.com/peers/peer2.org2.example.com/tls/server.crt
  cp ${PWD}/organizations/peerOrganizations/org2.example.com/peers/peer2.org2.example.com/tls/keystore/* ${PWD}/organizations/peerOrganizations/org2.example.com/peers/peer2.org2.example.com/tls/server.key

  mkdir -p ${PWD}/organizations/peerOrganizations/org2.example.com/msp/tlscacerts
  cp ${PWD}/organizations/peerOrganizations/org2.example.com/peers/peer2.org2.example.com/tls/tlscacerts/* ${PWD}/organizations/peerOrganizations/org2.example.com/msp/tlscacerts/ca.crt

  mkdir -p ${PWD}/organizations/peerOrganizations/org2.example.com/tlsca
  cp ${PWD}/organizations/peerOrganizations/org2.example.com/peers/peer2.org2.example.com/tls/tlscacerts/* ${PWD}/organizations/peerOrganizations/org2.example.com/tlsca/tlsca.org2.example.com-cert.pem

  mkdir -p ${PWD}/organizations/peerOrganizations/org2.example.com/ca
  cp ${PWD}/organizations/peerOrganizations/org2.example.com/peers/peer2.org2.example.com/msp/cacerts/* ${PWD}/organizations/peerOrganizations/org2.example.com/ca/ca.org2.example.com-cert.pem

  infoln "Generating the peer3-tls certificates"
  set -x
  fabric-ca-client enroll -u https://peer3:peer3pw@localhost:8054 --caname ca-org2 -M ${PWD}/organizations/peerOrganizations/org2.example.com/peers/peer3.org2.example.com/tls --enrollment.profile tls --csr.hosts peer3.org2.example.com --csr.hosts localhost --tls.certfiles ${PWD}/organizations/fabric-ca/org2/tls-cert.pem
  { set +x; } 2>/dev/null

  cp ${PWD}/organizations/peerOrganizations/org2.example.com/peers/peer3.org2.example.com/tls/tlscacerts/* ${PWD}/organizations/peerOrganizations/org2.example.com/peers/peer3.org2.example.com/tls/ca.crt
  cp ${PWD}/organizations/peerOrganizations/org2.example.com/peers/peer3.org2.example.com/tls/signcerts/* ${PWD}/organizations/peerOrganizations/org2.example.com/peers/peer3.org2.example.com/tls/server.crt
  cp ${PWD}/organizations/peerOrganizations/org2.example.com/peers/peer3.org2.example.com/tls/keystore/* ${PWD}/organizations/peerOrganizations/org2.example.com/peers/peer3.org2.example.com/tls/server.key

  mkdir -p ${PWD}/organizations/peerOrganizations/org2.example.com/msp/tlscacerts
  cp ${PWD}/organizations/peerOrganizations/org2.example.com/peers/peer3.org2.example.com/tls/tlscacerts/* ${PWD}/organizations/peerOrganizations/org2.example.com/msp/tlscacerts/ca.crt

  mkdir -p ${PWD}/organizations/peerOrganizations/org2.example.com/tlsca
  cp ${PWD}/organizations/peerOrganizations/org2.example.com/peers/peer3.org2.example.com/tls/tlscacerts/* ${PWD}/organizations/peerOrganizations/org2.example.com/tlsca/tlsca.org2.example.com-cert.pem

  mkdir -p ${PWD}/organizations/peerOrganizations/org2.example.com/ca
  cp ${PWD}/organizations/peerOrganizations/org2.example.com/peers/peer3.org2.example.com/msp/cacerts/* ${PWD}/organizations/peerOrganizations/org2.example.com/ca/ca.org2.example.com-cert.pem

  #End of Generation
  infoln "Generating the user msp"
  set -x
  fabric-ca-client enroll -u https://user1:user1pw@localhost:8054 --caname ca-org2 -M ${PWD}/organizations/peerOrganizations/org2.example.com/users/User1@org2.example.com/msp --tls.certfiles ${PWD}/organizations/fabric-ca/org2/tls-cert.pem
  { set +x; } 2>/dev/null

  cp ${PWD}/organizations/peerOrganizations/org2.example.com/msp/config.yaml ${PWD}/organizations/peerOrganizations/org2.example.com/users/User1@org2.example.com/msp/config.yaml

  infoln "Generating the org admin msp"
  set -x
  fabric-ca-client enroll -u https://org2admin:org2adminpw@localhost:8054 --caname ca-org2 -M ${PWD}/organizations/peerOrganizations/org2.example.com/users/Admin@org2.example.com/msp --tls.certfiles ${PWD}/organizations/fabric-ca/org2/tls-cert.pem
  { set +x; } 2>/dev/null

  cp ${PWD}/organizations/peerOrganizations/org2.example.com/msp/config.yaml ${PWD}/organizations/peerOrganizations/org2.example.com/users/Admin@org2.example.com/msp/config.yaml
}


function createOrg3() {
  infoln "Enrolling the CA admin"
  mkdir -p organizations/peerOrganizations/org3.example.com/

  export FABRIC_CA_CLIENT_HOME=${PWD}/organizations/peerOrganizations/org3.example.com/

  set -x
  fabric-ca-client enroll -u https://admin:adminpw@localhost:7154 --caname ca-org3 --tls.certfiles ${PWD}/organizations/fabric-ca/org3/tls-cert.pem
  { set +x; } 2>/dev/null

  echo 'NodeOUs:
  Enable: true
  ClientOUIdentifier:
    Certificate: cacerts/localhost-7154-ca-org3.pem
    OrganizationalUnitIdentifier: client
  PeerOUIdentifier:
    Certificate: cacerts/localhost-7154-ca-org3.pem
    OrganizationalUnitIdentifier: peer
  AdminOUIdentifier:
    Certificate: cacerts/localhost-7154-ca-org3.pem
    OrganizationalUnitIdentifier: admin
  OrdererOUIdentifier:
    Certificate: cacerts/localhost-7154-ca-org3.pem
    OrganizationalUnitIdentifier: orderer' >${PWD}/organizations/peerOrganizations/org3.example.com/msp/config.yaml

  infoln "Registering peer0"
  set -x
  fabric-ca-client register --caname ca-org3 --id.name peer0 --id.secret peer0pw --id.type peer --tls.certfiles ${PWD}/organizations/fabric-ca/org3/tls-cert.pem
  { set +x; } 2>/dev/null

  infoln "Registering peer1"
  set -x
  fabric-ca-client register --caname ca-org3 --id.name peer1 --id.secret peer1pw --id.type peer --tls.certfiles ${PWD}/organizations/fabric-ca/org3/tls-cert.pem
  { set +x; } 2>/dev/null
  infoln "Registering peer2"
  set -x
  fabric-ca-client register --caname ca-org3 --id.name peer2 --id.secret peer2pw --id.type peer --tls.certfiles ${PWD}/organizations/fabric-ca/org3/tls-cert.pem
  { set +x; } 2>/dev/null
  infoln "Registering peer3"
  set -x
  fabric-ca-client register --caname ca-org3 --id.name peer3 --id.secret peer3pw --id.type peer --tls.certfiles ${PWD}/organizations/fabric-ca/org3/tls-cert.pem
  { set +x; } 2>/dev/null


  infoln "Registering user"
  set -x
  fabric-ca-client register --caname ca-org3 --id.name user1 --id.secret user1pw --id.type client --tls.certfiles ${PWD}/organizations/fabric-ca/org3/tls-cert.pem
  { set +x; } 2>/dev/null

  infoln "Registering the org admin"
  set -x
  fabric-ca-client register --caname ca-org3 --id.name org3admin --id.secret org3adminpw --id.type admin --tls.certfiles ${PWD}/organizations/fabric-ca/org3/tls-cert.pem
  { set +x; } 2>/dev/null

  infoln "Generating the peer0 msp"
  set -x
  fabric-ca-client enroll -u https://peer0:peer0pw@localhost:7154 --caname ca-org3 -M ${PWD}/organizations/peerOrganizations/org3.example.com/peers/peer0.org3.example.com/msp --csr.hosts peer0.org3.example.com --tls.certfiles ${PWD}/organizations/fabric-ca/org3/tls-cert.pem
  { set +x; } 2>/dev/null

    cp ${PWD}/organizations/peerOrganizations/org3.example.com/msp/config.yaml ${PWD}/organizations/peerOrganizations/org3.example.com/peers/peer0.org3.example.com/msp/config.yaml


  infoln "Generating the peer1 msp"
  set -x
  fabric-ca-client enroll -u https://peer1:peer1pw@localhost:7154 --caname ca-org3 -M ${PWD}/organizations/peerOrganizations/org3.example.com/peers/peer1.org3.example.com/msp --csr.hosts peer1.org3.example.com --tls.certfiles ${PWD}/organizations/fabric-ca/org3/tls-cert.pem
  { set +x; } 2>/dev/null

    cp ${PWD}/organizations/peerOrganizations/org3.example.com/msp/config.yaml ${PWD}/organizations/peerOrganizations/org3.example.com/peers/peer1.org3.example.com/msp/config.yaml

  infoln "Generating the peer2 msp"
  set -x
  fabric-ca-client enroll -u https://peer2:peer2pw@localhost:7154 --caname ca-org3 -M ${PWD}/organizations/peerOrganizations/org3.example.com/peers/peer2.org3.example.com/msp --csr.hosts peer2.org3.example.com --tls.certfiles ${PWD}/organizations/fabric-ca/org3/tls-cert.pem
  { set +x; } 2>/dev/null

    cp ${PWD}/organizations/peerOrganizations/org3.example.com/msp/config.yaml ${PWD}/organizations/peerOrganizations/org3.example.com/peers/peer2.org3.example.com/msp/config.yaml

  infoln "Generating the peer3 msp"
  set -x
  fabric-ca-client enroll -u https://peer3:peer3pw@localhost:7154 --caname ca-org3 -M ${PWD}/organizations/peerOrganizations/org3.example.com/peers/peer3.org3.example.com/msp --csr.hosts peer3.org3.example.com --tls.certfiles ${PWD}/organizations/fabric-ca/org3/tls-cert.pem
  { set +x; } 2>/dev/null


  cp ${PWD}/organizations/peerOrganizations/org3.example.com/msp/config.yaml ${PWD}/organizations/peerOrganizations/org3.example.com/peers/peer3.org3.example.com/msp/config.yaml

  infoln "Generating the peer0-tls certificates"
  set -x
  fabric-ca-client enroll -u https://peer0:peer0pw@localhost:7154 --caname ca-org3 -M ${PWD}/organizations/peerOrganizations/org3.example.com/peers/peer0.org3.example.com/tls --enrollment.profile tls --csr.hosts peer0.org3.example.com --csr.hosts localhost --tls.certfiles ${PWD}/organizations/fabric-ca/org3/tls-cert.pem
  { set +x; } 2>/dev/null

  cp ${PWD}/organizations/peerOrganizations/org3.example.com/peers/peer0.org3.example.com/tls/tlscacerts/* ${PWD}/organizations/peerOrganizations/org3.example.com/peers/peer0.org3.example.com/tls/ca.crt
  cp ${PWD}/organizations/peerOrganizations/org3.example.com/peers/peer0.org3.example.com/tls/signcerts/* ${PWD}/organizations/peerOrganizations/org3.example.com/peers/peer0.org3.example.com/tls/server.crt
  cp ${PWD}/organizations/peerOrganizations/org3.example.com/peers/peer0.org3.example.com/tls/keystore/* ${PWD}/organizations/peerOrganizations/org3.example.com/peers/peer0.org3.example.com/tls/server.key

  mkdir -p ${PWD}/organizations/peerOrganizations/org3.example.com/msp/tlscacerts
  cp ${PWD}/organizations/peerOrganizations/org3.example.com/peers/peer0.org3.example.com/tls/tlscacerts/* ${PWD}/organizations/peerOrganizations/org3.example.com/msp/tlscacerts/ca.crt

  mkdir -p ${PWD}/organizations/peerOrganizations/org3.example.com/tlsca
  cp ${PWD}/organizations/peerOrganizations/org3.example.com/peers/peer0.org3.example.com/tls/tlscacerts/* ${PWD}/organizations/peerOrganizations/org3.example.com/tlsca/tlsca.org3.example.com-cert.pem

  mkdir -p ${PWD}/organizations/peerOrganizations/org3.example.com/ca
  cp ${PWD}/organizations/peerOrganizations/org3.example.com/peers/peer0.org3.example.com/msp/cacerts/* ${PWD}/organizations/peerOrganizations/org3.example.com/ca/ca.org3.example.com-cert.pem

  #Generating Org3 Certificates

  infoln "Generating the peer1-tls certificates"
  set -x
  fabric-ca-client enroll -u https://peer1:peer1pw@localhost:7154 --caname ca-org3 -M ${PWD}/organizations/peerOrganizations/org3.example.com/peers/peer1.org3.example.com/tls --enrollment.profile tls --csr.hosts peer1.org3.example.com --csr.hosts localhost --tls.certfiles ${PWD}/organizations/fabric-ca/org3/tls-cert.pem
  { set +x; } 2>/dev/null

  cp ${PWD}/organizations/peerOrganizations/org3.example.com/peers/peer1.org3.example.com/tls/tlscacerts/* ${PWD}/organizations/peerOrganizations/org3.example.com/peers/peer1.org3.example.com/tls/ca.crt
  cp ${PWD}/organizations/peerOrganizations/org3.example.com/peers/peer1.org3.example.com/tls/signcerts/* ${PWD}/organizations/peerOrganizations/org3.example.com/peers/peer1.org3.example.com/tls/server.crt
  cp ${PWD}/organizations/peerOrganizations/org3.example.com/peers/peer1.org3.example.com/tls/keystore/* ${PWD}/organizations/peerOrganizations/org3.example.com/peers/peer1.org3.example.com/tls/server.key

  mkdir -p ${PWD}/organizations/peerOrganizations/org3.example.com/msp/tlscacerts
  cp ${PWD}/organizations/peerOrganizations/org3.example.com/peers/peer1.org3.example.com/tls/tlscacerts/* ${PWD}/organizations/peerOrganizations/org3.example.com/msp/tlscacerts/ca.crt

  mkdir -p ${PWD}/organizations/peerOrganizations/org3.example.com/tlsca
  cp ${PWD}/organizations/peerOrganizations/org3.example.com/peers/peer1.org3.example.com/tls/tlscacerts/* ${PWD}/organizations/peerOrganizations/org3.example.com/tlsca/tlsca.org3.example.com-cert.pem

  mkdir -p ${PWD}/organizations/peerOrganizations/org3.example.com/ca
  cp ${PWD}/organizations/peerOrganizations/org3.example.com/peers/peer1.org3.example.com/msp/cacerts/* ${PWD}/organizations/peerOrganizations/org3.example.com/ca/ca.org3.example.com-cert.pem


  infoln "Generating the peer2-tls certificates"
  set -x
  fabric-ca-client enroll -u https://peer2:peer2pw@localhost:7154 --caname ca-org3 -M ${PWD}/organizations/peerOrganizations/org3.example.com/peers/peer2.org3.example.com/tls --enrollment.profile tls --csr.hosts peer2.org3.example.com --csr.hosts localhost --tls.certfiles ${PWD}/organizations/fabric-ca/org3/tls-cert.pem
  { set +x; } 2>/dev/null

  cp ${PWD}/organizations/peerOrganizations/org3.example.com/peers/peer2.org3.example.com/tls/tlscacerts/* ${PWD}/organizations/peerOrganizations/org3.example.com/peers/peer2.org3.example.com/tls/ca.crt
  cp ${PWD}/organizations/peerOrganizations/org3.example.com/peers/peer2.org3.example.com/tls/signcerts/* ${PWD}/organizations/peerOrganizations/org3.example.com/peers/peer2.org3.example.com/tls/server.crt
  cp ${PWD}/organizations/peerOrganizations/org3.example.com/peers/peer2.org3.example.com/tls/keystore/* ${PWD}/organizations/peerOrganizations/org3.example.com/peers/peer2.org3.example.com/tls/server.key

  mkdir -p ${PWD}/organizations/peerOrganizations/org3.example.com/msp/tlscacerts
  cp ${PWD}/organizations/peerOrganizations/org3.example.com/peers/peer2.org3.example.com/tls/tlscacerts/* ${PWD}/organizations/peerOrganizations/org3.example.com/msp/tlscacerts/ca.crt

  mkdir -p ${PWD}/organizations/peerOrganizations/org3.example.com/tlsca
  cp ${PWD}/organizations/peerOrganizations/org3.example.com/peers/peer2.org3.example.com/tls/tlscacerts/* ${PWD}/organizations/peerOrganizations/org3.example.com/tlsca/tlsca.org3.example.com-cert.pem

  mkdir -p ${PWD}/organizations/peerOrganizations/org3.example.com/ca
  cp ${PWD}/organizations/peerOrganizations/org3.example.com/peers/peer2.org3.example.com/msp/cacerts/* ${PWD}/organizations/peerOrganizations/org3.example.com/ca/ca.org3.example.com-cert.pem


  infoln "Generating the peer3-tls certificates"
  set -x
  fabric-ca-client enroll -u https://peer3:peer3pw@localhost:7154 --caname ca-org3 -M ${PWD}/organizations/peerOrganizations/org3.example.com/peers/peer3.org3.example.com/tls --enrollment.profile tls --csr.hosts peer3.org3.example.com --csr.hosts localhost --tls.certfiles ${PWD}/organizations/fabric-ca/org3/tls-cert.pem
  { set +x; } 2>/dev/null

  cp ${PWD}/organizations/peerOrganizations/org3.example.com/peers/peer3.org3.example.com/tls/tlscacerts/* ${PWD}/organizations/peerOrganizations/org3.example.com/peers/peer3.org3.example.com/tls/ca.crt
  cp ${PWD}/organizations/peerOrganizations/org3.example.com/peers/peer3.org3.example.com/tls/signcerts/* ${PWD}/organizations/peerOrganizations/org3.example.com/peers/peer3.org3.example.com/tls/server.crt
  cp ${PWD}/organizations/peerOrganizations/org3.example.com/peers/peer3.org3.example.com/tls/keystore/* ${PWD}/organizations/peerOrganizations/org3.example.com/peers/peer3.org3.example.com/tls/server.key

  mkdir -p ${PWD}/organizations/peerOrganizations/org3.example.com/msp/tlscacerts
  cp ${PWD}/organizations/peerOrganizations/org3.example.com/peers/peer3.org3.example.com/tls/tlscacerts/* ${PWD}/organizations/peerOrganizations/org3.example.com/msp/tlscacerts/ca.crt

  mkdir -p ${PWD}/organizations/peerOrganizations/org3.example.com/tlsca
  cp ${PWD}/organizations/peerOrganizations/org3.example.com/peers/peer3.org3.example.com/tls/tlscacerts/* ${PWD}/organizations/peerOrganizations/org3.example.com/tlsca/tlsca.org3.example.com-cert.pem

  mkdir -p ${PWD}/organizations/peerOrganizations/org3.example.com/ca
  cp ${PWD}/organizations/peerOrganizations/org3.example.com/peers/peer3.org3.example.com/msp/cacerts/* ${PWD}/organizations/peerOrganizations/org3.example.com/ca/ca.org3.example.com-cert.pem


  #End Generating Certificates
  infoln "Generating the user msp"
  set -x
  fabric-ca-client enroll -u https://user1:user1pw@localhost:7154 --caname ca-org3 -M ${PWD}/organizations/peerOrganizations/org3.example.com/users/User1@org3.example.com/msp --tls.certfiles ${PWD}/organizations/fabric-ca/org3/tls-cert.pem
  { set +x; } 2>/dev/null

  cp ${PWD}/organizations/peerOrganizations/org3.example.com/msp/config.yaml ${PWD}/organizations/peerOrganizations/org3.example.com/users/User1@org3.example.com/msp/config.yaml

  infoln "Generating the org admin msp"
  set -x
  fabric-ca-client enroll -u https://org3admin:org3adminpw@localhost:7154 --caname ca-org3 -M ${PWD}/organizations/peerOrganizations/org3.example.com/users/Admin@org3.example.com/msp --tls.certfiles ${PWD}/organizations/fabric-ca/org3/tls-cert.pem
  { set +x; } 2>/dev/null

  cp ${PWD}/organizations/peerOrganizations/org3.example.com/msp/config.yaml ${PWD}/organizations/peerOrganizations/org3.example.com/users/Admin@org3.example.com/msp/config.yaml
}

function createOrg4() {
  infoln "Enrolling the CA admin"
  mkdir -p organizations/peerOrganizations/org4.example.com/

  export FABRIC_CA_CLIENT_HOME=${PWD}/organizations/peerOrganizations/org4.example.com/

  set -x
  fabric-ca-client enroll -u https://admin:adminpw@localhost:7254 --caname ca-org4 --tls.certfiles ${PWD}/organizations/fabric-ca/org4/tls-cert.pem
  { set +x; } 2>/dev/null

  echo 'NodeOUs:
  Enable: true
  ClientOUIdentifier:
    Certificate: cacerts/localhost-7254-ca-org4.pem
    OrganizationalUnitIdentifier: client
  PeerOUIdentifier:
    Certificate: cacerts/localhost-7254-ca-org4.pem
    OrganizationalUnitIdentifier: peer
  AdminOUIdentifier:
    Certificate: cacerts/localhost-7254-ca-org4.pem
    OrganizationalUnitIdentifier: admin
  OrdererOUIdentifier:
    Certificate: cacerts/localhost-7254-ca-org4.pem
    OrganizationalUnitIdentifier: orderer' >${PWD}/organizations/peerOrganizations/org4.example.com/msp/config.yaml

  infoln "Registering peer0"
  set -x
  fabric-ca-client register --caname ca-org4 --id.name peer0 --id.secret peer0pw --id.type peer --tls.certfiles ${PWD}/organizations/fabric-ca/org4/tls-cert.pem
  { set +x; } 2>/dev/null

  infoln "Registering peer1"
  set -x
  fabric-ca-client register --caname ca-org4 --id.name peer1 --id.secret peer1pw --id.type peer --tls.certfiles ${PWD}/organizations/fabric-ca/org4/tls-cert.pem
  { set +x; } 2>/dev/null
  infoln "Registering peer2"
  set -x
  fabric-ca-client register --caname ca-org4 --id.name peer2 --id.secret peer2pw --id.type peer --tls.certfiles ${PWD}/organizations/fabric-ca/org4/tls-cert.pem
  { set +x; } 2>/dev/null
  infoln "Registering peer3"
  set -x
  fabric-ca-client register --caname ca-org4 --id.name peer3 --id.secret peer3pw --id.type peer --tls.certfiles ${PWD}/organizations/fabric-ca/org4/tls-cert.pem
  { set +x; } 2>/dev/null


  infoln "Registering user"
  set -x
  fabric-ca-client register --caname ca-org4 --id.name user1 --id.secret user1pw --id.type client --tls.certfiles ${PWD}/organizations/fabric-ca/org4/tls-cert.pem
  { set +x; } 2>/dev/null

  infoln "Registering the org admin"
  set -x
  fabric-ca-client register --caname ca-org4 --id.name org4admin --id.secret org4adminpw --id.type admin --tls.certfiles ${PWD}/organizations/fabric-ca/org4/tls-cert.pem
  { set +x; } 2>/dev/null

  infoln "Generating the peer0 msp"
  set -x
  fabric-ca-client enroll -u https://peer0:peer0pw@localhost:7254 --caname ca-org4 -M ${PWD}/organizations/peerOrganizations/org4.example.com/peers/peer0.org4.example.com/msp --csr.hosts peer0.org4.example.com --tls.certfiles ${PWD}/organizations/fabric-ca/org4/tls-cert.pem
  { set +x; } 2>/dev/null

  cp ${PWD}/organizations/peerOrganizations/org4.example.com/msp/config.yaml ${PWD}/organizations/peerOrganizations/org4.example.com/peers/peer0.org4.example.com/msp/config.yaml


  infoln "Generating the peer1 msp"
  set -x
  fabric-ca-client enroll -u https://peer1:peer1pw@localhost:7254 --caname ca-org4 -M ${PWD}/organizations/peerOrganizations/org4.example.com/peers/peer1.org4.example.com/msp --csr.hosts peer1.org4.example.com --tls.certfiles ${PWD}/organizations/fabric-ca/org4/tls-cert.pem
  { set +x; } 2>/dev/null

    cp ${PWD}/organizations/peerOrganizations/org4.example.com/msp/config.yaml ${PWD}/organizations/peerOrganizations/org4.example.com/peers/peer1.org4.example.com/msp/config.yaml


  infoln "Generating the peer2 msp"
  set -x
  fabric-ca-client enroll -u https://peer2:peer2pw@localhost:7254 --caname ca-org4 -M ${PWD}/organizations/peerOrganizations/org4.example.com/peers/peer2.org4.example.com/msp --csr.hosts peer2.org4.example.com --tls.certfiles ${PWD}/organizations/fabric-ca/org4/tls-cert.pem
  { set +x; } 2>/dev/null

    cp ${PWD}/organizations/peerOrganizations/org4.example.com/msp/config.yaml ${PWD}/organizations/peerOrganizations/org4.example.com/peers/peer2.org4.example.com/msp/config.yaml


  infoln "Generating the peer3 msp"
  set -x
  fabric-ca-client enroll -u https://peer3:peer3pw@localhost:7254 --caname ca-org4 -M ${PWD}/organizations/peerOrganizations/org4.example.com/peers/peer3.org4.example.com/msp --csr.hosts peer3.org4.example.com --tls.certfiles ${PWD}/organizations/fabric-ca/org4/tls-cert.pem
  { set +x; } 2>/dev/null


  cp ${PWD}/organizations/peerOrganizations/org4.example.com/msp/config.yaml ${PWD}/organizations/peerOrganizations/org4.example.com/peers/peer3.org4.example.com/msp/config.yaml

  infoln "Generating the peer0-tls certificates"
  set -x
  fabric-ca-client enroll -u https://peer0:peer0pw@localhost:7254 --caname ca-org4 -M ${PWD}/organizations/peerOrganizations/org4.example.com/peers/peer0.org4.example.com/tls --enrollment.profile tls --csr.hosts peer0.org4.example.com --csr.hosts localhost --tls.certfiles ${PWD}/organizations/fabric-ca/org4/tls-cert.pem
  { set +x; } 2>/dev/null

  cp ${PWD}/organizations/peerOrganizations/org4.example.com/peers/peer0.org4.example.com/tls/tlscacerts/* ${PWD}/organizations/peerOrganizations/org4.example.com/peers/peer0.org4.example.com/tls/ca.crt
  cp ${PWD}/organizations/peerOrganizations/org4.example.com/peers/peer0.org4.example.com/tls/signcerts/* ${PWD}/organizations/peerOrganizations/org4.example.com/peers/peer0.org4.example.com/tls/server.crt
  cp ${PWD}/organizations/peerOrganizations/org4.example.com/peers/peer0.org4.example.com/tls/keystore/* ${PWD}/organizations/peerOrganizations/org4.example.com/peers/peer0.org4.example.com/tls/server.key

  mkdir -p ${PWD}/organizations/peerOrganizations/org4.example.com/msp/tlscacerts
  cp ${PWD}/organizations/peerOrganizations/org4.example.com/peers/peer0.org4.example.com/tls/tlscacerts/* ${PWD}/organizations/peerOrganizations/org4.example.com/msp/tlscacerts/ca.crt

  mkdir -p ${PWD}/organizations/peerOrganizations/org4.example.com/tlsca
  cp ${PWD}/organizations/peerOrganizations/org4.example.com/peers/peer0.org4.example.com/tls/tlscacerts/* ${PWD}/organizations/peerOrganizations/org4.example.com/tlsca/tlsca.org4.example.com-cert.pem

  mkdir -p ${PWD}/organizations/peerOrganizations/org4.example.com/ca
  cp ${PWD}/organizations/peerOrganizations/org4.example.com/peers/peer0.org4.example.com/msp/cacerts/* ${PWD}/organizations/peerOrganizations/org4.example.com/ca/ca.org4.example.com-cert.pem

  #Generating Certificates  org4
    infoln "Generating the peer1-tls certificates"
  set -x
  fabric-ca-client enroll -u https://peer1:peer1pw@localhost:7254 --caname ca-org4 -M ${PWD}/organizations/peerOrganizations/org4.example.com/peers/peer1.org4.example.com/tls --enrollment.profile tls --csr.hosts peer1.org4.example.com --csr.hosts localhost --tls.certfiles ${PWD}/organizations/fabric-ca/org4/tls-cert.pem
  { set +x; } 2>/dev/null

  cp ${PWD}/organizations/peerOrganizations/org4.example.com/peers/peer1.org4.example.com/tls/tlscacerts/* ${PWD}/organizations/peerOrganizations/org4.example.com/peers/peer1.org4.example.com/tls/ca.crt
  cp ${PWD}/organizations/peerOrganizations/org4.example.com/peers/peer1.org4.example.com/tls/signcerts/* ${PWD}/organizations/peerOrganizations/org4.example.com/peers/peer1.org4.example.com/tls/server.crt
  cp ${PWD}/organizations/peerOrganizations/org4.example.com/peers/peer1.org4.example.com/tls/keystore/* ${PWD}/organizations/peerOrganizations/org4.example.com/peers/peer1.org4.example.com/tls/server.key

  mkdir -p ${PWD}/organizations/peerOrganizations/org4.example.com/msp/tlscacerts
  cp ${PWD}/organizations/peerOrganizations/org4.example.com/peers/peer1.org4.example.com/tls/tlscacerts/* ${PWD}/organizations/peerOrganizations/org4.example.com/msp/tlscacerts/ca.crt

  mkdir -p ${PWD}/organizations/peerOrganizations/org4.example.com/tlsca
  cp ${PWD}/organizations/peerOrganizations/org4.example.com/peers/peer1.org4.example.com/tls/tlscacerts/* ${PWD}/organizations/peerOrganizations/org4.example.com/tlsca/tlsca.org4.example.com-cert.pem

  mkdir -p ${PWD}/organizations/peerOrganizations/org4.example.com/ca
  cp ${PWD}/organizations/peerOrganizations/org4.example.com/peers/peer1.org4.example.com/msp/cacerts/* ${PWD}/organizations/peerOrganizations/org4.example.com/ca/ca.org4.example.com-cert.pem


  infoln "Generating the peer2-tls certificates"
  set -x
  fabric-ca-client enroll -u https://peer2:peer2pw@localhost:7254 --caname ca-org4 -M ${PWD}/organizations/peerOrganizations/org4.example.com/peers/peer2.org4.example.com/tls --enrollment.profile tls --csr.hosts peer2.org4.example.com --csr.hosts localhost --tls.certfiles ${PWD}/organizations/fabric-ca/org4/tls-cert.pem
  { set +x; } 2>/dev/null

  cp ${PWD}/organizations/peerOrganizations/org4.example.com/peers/peer2.org4.example.com/tls/tlscacerts/* ${PWD}/organizations/peerOrganizations/org4.example.com/peers/peer2.org4.example.com/tls/ca.crt
  cp ${PWD}/organizations/peerOrganizations/org4.example.com/peers/peer2.org4.example.com/tls/signcerts/* ${PWD}/organizations/peerOrganizations/org4.example.com/peers/peer2.org4.example.com/tls/server.crt
  cp ${PWD}/organizations/peerOrganizations/org4.example.com/peers/peer2.org4.example.com/tls/keystore/* ${PWD}/organizations/peerOrganizations/org4.example.com/peers/peer2.org4.example.com/tls/server.key

  mkdir -p ${PWD}/organizations/peerOrganizations/org4.example.com/msp/tlscacerts
  cp ${PWD}/organizations/peerOrganizations/org4.example.com/peers/peer2.org4.example.com/tls/tlscacerts/* ${PWD}/organizations/peerOrganizations/org4.example.com/msp/tlscacerts/ca.crt

  mkdir -p ${PWD}/organizations/peerOrganizations/org4.example.com/tlsca
  cp ${PWD}/organizations/peerOrganizations/org4.example.com/peers/peer2.org4.example.com/tls/tlscacerts/* ${PWD}/organizations/peerOrganizations/org4.example.com/tlsca/tlsca.org4.example.com-cert.pem

  mkdir -p ${PWD}/organizations/peerOrganizations/org4.example.com/ca
  cp ${PWD}/organizations/peerOrganizations/org4.example.com/peers/peer2.org4.example.com/msp/cacerts/* ${PWD}/organizations/peerOrganizations/org4.example.com/ca/ca.org4.example.com-cert.pem


  infoln "Generating the peer3-tls certificates"
  set -x
  fabric-ca-client enroll -u https://peer3:peer3pw@localhost:7254 --caname ca-org4 -M ${PWD}/organizations/peerOrganizations/org4.example.com/peers/peer3.org4.example.com/tls --enrollment.profile tls --csr.hosts peer3.org4.example.com --csr.hosts localhost --tls.certfiles ${PWD}/organizations/fabric-ca/org4/tls-cert.pem
  { set +x; } 2>/dev/null

  cp ${PWD}/organizations/peerOrganizations/org4.example.com/peers/peer3.org4.example.com/tls/tlscacerts/* ${PWD}/organizations/peerOrganizations/org4.example.com/peers/peer3.org4.example.com/tls/ca.crt
  cp ${PWD}/organizations/peerOrganizations/org4.example.com/peers/peer3.org4.example.com/tls/signcerts/* ${PWD}/organizations/peerOrganizations/org4.example.com/peers/peer3.org4.example.com/tls/server.crt
  cp ${PWD}/organizations/peerOrganizations/org4.example.com/peers/peer3.org4.example.com/tls/keystore/* ${PWD}/organizations/peerOrganizations/org4.example.com/peers/peer3.org4.example.com/tls/server.key

  mkdir -p ${PWD}/organizations/peerOrganizations/org4.example.com/msp/tlscacerts
  cp ${PWD}/organizations/peerOrganizations/org4.example.com/peers/peer3.org4.example.com/tls/tlscacerts/* ${PWD}/organizations/peerOrganizations/org4.example.com/msp/tlscacerts/ca.crt

  mkdir -p ${PWD}/organizations/peerOrganizations/org4.example.com/tlsca
  cp ${PWD}/organizations/peerOrganizations/org4.example.com/peers/peer3.org4.example.com/tls/tlscacerts/* ${PWD}/organizations/peerOrganizations/org4.example.com/tlsca/tlsca.org4.example.com-cert.pem

  mkdir -p ${PWD}/organizations/peerOrganizations/org4.example.com/ca
  cp ${PWD}/organizations/peerOrganizations/org4.example.com/peers/peer3.org4.example.com/msp/cacerts/* ${PWD}/organizations/peerOrganizations/org4.example.com/ca/ca.org4.example.com-cert.pem

  #End Generating certificates
  infoln "Generating the user msp"
  set -x
  fabric-ca-client enroll -u https://user1:user1pw@localhost:7254 --caname ca-org4 -M ${PWD}/organizations/peerOrganizations/org4.example.com/users/User1@org4.example.com/msp --tls.certfiles ${PWD}/organizations/fabric-ca/org4/tls-cert.pem
  { set +x; } 2>/dev/null

  cp ${PWD}/organizations/peerOrganizations/org4.example.com/msp/config.yaml ${PWD}/organizations/peerOrganizations/org4.example.com/users/User1@org4.example.com/msp/config.yaml

  infoln "Generating the org admin msp"
  set -x
  fabric-ca-client enroll -u https://org4admin:org4adminpw@localhost:7254 --caname ca-org4 -M ${PWD}/organizations/peerOrganizations/org4.example.com/users/Admin@org4.example.com/msp --tls.certfiles ${PWD}/organizations/fabric-ca/org4/tls-cert.pem
  { set +x; } 2>/dev/null

  cp ${PWD}/organizations/peerOrganizations/org4.example.com/msp/config.yaml ${PWD}/organizations/peerOrganizations/org4.example.com/users/Admin@org4.example.com/msp/config.yaml
}

function createOrg5() {
  infoln "Enrolling the CA admin"
  mkdir -p organizations/peerOrganizations/org5.example.com/

  export FABRIC_CA_CLIENT_HOME=${PWD}/organizations/peerOrganizations/org5.example.com/

  set -x
  fabric-ca-client enroll -u https://admin:adminpw@localhost:7354 --caname ca-org5 --tls.certfiles ${PWD}/organizations/fabric-ca/org5/tls-cert.pem
  { set +x; } 2>/dev/null

  echo 'NodeOUs:
  Enable: true
  ClientOUIdentifier:
    Certificate: cacerts/localhost-7354-ca-org5.pem
    OrganizationalUnitIdentifier: client
  PeerOUIdentifier:
    Certificate: cacerts/localhost-7354-ca-org5.pem
    OrganizationalUnitIdentifier: peer
  AdminOUIdentifier:
    Certificate: cacerts/localhost-7354-ca-org5.pem
    OrganizationalUnitIdentifier: admin
  OrdererOUIdentifier:
    Certificate: cacerts/localhost-7354-ca-org5.pem
    OrganizationalUnitIdentifier: orderer' >${PWD}/organizations/peerOrganizations/org5.example.com/msp/config.yaml

  infoln "Registering peer0"
  set -x
  fabric-ca-client register --caname ca-org5 --id.name peer0 --id.secret peer0pw --id.type peer --tls.certfiles ${PWD}/organizations/fabric-ca/org5/tls-cert.pem
  { set +x; } 2>/dev/null

  infoln "Registering peer1"
  set -x
  fabric-ca-client register --caname ca-org5 --id.name peer1 --id.secret peer1pw --id.type peer --tls.certfiles ${PWD}/organizations/fabric-ca/org5/tls-cert.pem
  { set +x; } 2>/dev/null
  infoln "Registering peer2"
  set -x
  fabric-ca-client register --caname ca-org5 --id.name peer2 --id.secret peer2pw --id.type peer --tls.certfiles ${PWD}/organizations/fabric-ca/org5/tls-cert.pem
  { set +x; } 2>/dev/null
  infoln "Registering peer3"
  set -x
  fabric-ca-client register --caname ca-org5 --id.name peer3 --id.secret peer3pw --id.type peer --tls.certfiles ${PWD}/organizations/fabric-ca/org5/tls-cert.pem
  { set +x; } 2>/dev/null


  infoln "Registering user"
  set -x
  fabric-ca-client register --caname ca-org5 --id.name user1 --id.secret user1pw --id.type client --tls.certfiles ${PWD}/organizations/fabric-ca/org5/tls-cert.pem
  { set +x; } 2>/dev/null

  infoln "Registering the org admin"
  set -x
  fabric-ca-client register --caname ca-org5 --id.name org5admin --id.secret org5adminpw --id.type admin --tls.certfiles ${PWD}/organizations/fabric-ca/org5/tls-cert.pem
  { set +x; } 2>/dev/null

  infoln "Generating the peer0 msp"
  set -x
  fabric-ca-client enroll -u https://peer0:peer0pw@localhost:7354 --caname ca-org5 -M ${PWD}/organizations/peerOrganizations/org5.example.com/peers/peer0.org5.example.com/msp --csr.hosts peer0.org5.example.com --tls.certfiles ${PWD}/organizations/fabric-ca/org5/tls-cert.pem
  { set +x; } 2>/dev/null
  cp ${PWD}/organizations/peerOrganizations/org5.example.com/msp/config.yaml ${PWD}/organizations/peerOrganizations/org5.example.com/peers/peer0.org5.example.com/msp/config.yaml

  infoln "Generating the peer1 msp"
  set -x
  fabric-ca-client enroll -u https://peer1:peer1pw@localhost:7354 --caname ca-org5 -M ${PWD}/organizations/peerOrganizations/org5.example.com/peers/peer1.org5.example.com/msp --csr.hosts peer1.org5.example.com --tls.certfiles ${PWD}/organizations/fabric-ca/org5/tls-cert.pem
  { set +x; } 2>/dev/null
    cp ${PWD}/organizations/peerOrganizations/org5.example.com/msp/config.yaml ${PWD}/organizations/peerOrganizations/org5.example.com/peers/peer1.org5.example.com/msp/config.yaml

  infoln "Generating the peer2 msp"
  set -x
  fabric-ca-client enroll -u https://peer2:peer2pw@localhost:7354 --caname ca-org5 -M ${PWD}/organizations/peerOrganizations/org5.example.com/peers/peer2.org5.example.com/msp --csr.hosts peer2.org5.example.com --tls.certfiles ${PWD}/organizations/fabric-ca/org5/tls-cert.pem
  { set +x; } 2>/dev/null

    cp ${PWD}/organizations/peerOrganizations/org5.example.com/msp/config.yaml ${PWD}/organizations/peerOrganizations/org5.example.com/peers/peer2.org5.example.com/msp/config.yaml


  infoln "Generating the peer3 msp"
  set -x
  fabric-ca-client enroll -u https://peer3:peer3pw@localhost:7354 --caname ca-org5 -M ${PWD}/organizations/peerOrganizations/org5.example.com/peers/peer3.org5.example.com/msp --csr.hosts peer3.org5.example.com --tls.certfiles ${PWD}/organizations/fabric-ca/org5/tls-cert.pem
  { set +x; } 2>/dev/null

  cp ${PWD}/organizations/peerOrganizations/org5.example.com/msp/config.yaml ${PWD}/organizations/peerOrganizations/org5.example.com/peers/peer3.org5.example.com/msp/config.yaml

  infoln "Generating the peer0-tls certificates"
  set -x
  fabric-ca-client enroll -u https://peer0:peer0pw@localhost:7354 --caname ca-org5 -M ${PWD}/organizations/peerOrganizations/org5.example.com/peers/peer0.org5.example.com/tls --enrollment.profile tls --csr.hosts peer0.org5.example.com --csr.hosts localhost --tls.certfiles ${PWD}/organizations/fabric-ca/org5/tls-cert.pem
  { set +x; } 2>/dev/null

  cp ${PWD}/organizations/peerOrganizations/org5.example.com/peers/peer0.org5.example.com/tls/tlscacerts/* ${PWD}/organizations/peerOrganizations/org5.example.com/peers/peer0.org5.example.com/tls/ca.crt
  cp ${PWD}/organizations/peerOrganizations/org5.example.com/peers/peer0.org5.example.com/tls/signcerts/* ${PWD}/organizations/peerOrganizations/org5.example.com/peers/peer0.org5.example.com/tls/server.crt
  cp ${PWD}/organizations/peerOrganizations/org5.example.com/peers/peer0.org5.example.com/tls/keystore/* ${PWD}/organizations/peerOrganizations/org5.example.com/peers/peer0.org5.example.com/tls/server.key

  mkdir -p ${PWD}/organizations/peerOrganizations/org5.example.com/msp/tlscacerts
  cp ${PWD}/organizations/peerOrganizations/org5.example.com/peers/peer0.org5.example.com/tls/tlscacerts/* ${PWD}/organizations/peerOrganizations/org5.example.com/msp/tlscacerts/ca.crt

  mkdir -p ${PWD}/organizations/peerOrganizations/org5.example.com/tlsca
  cp ${PWD}/organizations/peerOrganizations/org5.example.com/peers/peer0.org5.example.com/tls/tlscacerts/* ${PWD}/organizations/peerOrganizations/org5.example.com/tlsca/tlsca.org5.example.com-cert.pem

  mkdir -p ${PWD}/organizations/peerOrganizations/org5.example.com/ca
  cp ${PWD}/organizations/peerOrganizations/org5.example.com/peers/peer0.org5.example.com/msp/cacerts/* ${PWD}/organizations/peerOrganizations/org5.example.com/ca/ca.org5.example.com-cert.pem

  #Generating Certificates

  infoln "Generating the peer1-tls certificates"
  set -x
  fabric-ca-client enroll -u https://peer1:peer1pw@localhost:7354 --caname ca-org5 -M ${PWD}/organizations/peerOrganizations/org5.example.com/peers/peer1.org5.example.com/tls --enrollment.profile tls --csr.hosts peer1.org5.example.com --csr.hosts localhost --tls.certfiles ${PWD}/organizations/fabric-ca/org5/tls-cert.pem
  { set +x; } 2>/dev/null

  cp ${PWD}/organizations/peerOrganizations/org5.example.com/peers/peer1.org5.example.com/tls/tlscacerts/* ${PWD}/organizations/peerOrganizations/org5.example.com/peers/peer1.org5.example.com/tls/ca.crt
  cp ${PWD}/organizations/peerOrganizations/org5.example.com/peers/peer1.org5.example.com/tls/signcerts/* ${PWD}/organizations/peerOrganizations/org5.example.com/peers/peer1.org5.example.com/tls/server.crt
  cp ${PWD}/organizations/peerOrganizations/org5.example.com/peers/peer1.org5.example.com/tls/keystore/* ${PWD}/organizations/peerOrganizations/org5.example.com/peers/peer1.org5.example.com/tls/server.key

  mkdir -p ${PWD}/organizations/peerOrganizations/org5.example.com/msp/tlscacerts
  cp ${PWD}/organizations/peerOrganizations/org5.example.com/peers/peer1.org5.example.com/tls/tlscacerts/* ${PWD}/organizations/peerOrganizations/org5.example.com/msp/tlscacerts/ca.crt

  mkdir -p ${PWD}/organizations/peerOrganizations/org5.example.com/tlsca
  cp ${PWD}/organizations/peerOrganizations/org5.example.com/peers/peer1.org5.example.com/tls/tlscacerts/* ${PWD}/organizations/peerOrganizations/org5.example.com/tlsca/tlsca.org5.example.com-cert.pem

  mkdir -p ${PWD}/organizations/peerOrganizations/org5.example.com/ca
  cp ${PWD}/organizations/peerOrganizations/org5.example.com/peers/peer1.org5.example.com/msp/cacerts/* ${PWD}/organizations/peerOrganizations/org5.example.com/ca/ca.org5.example.com-cert.pem

  infoln "Generating the peer2-tls certificates"
  set -x
  fabric-ca-client enroll -u https://peer2:peer2pw@localhost:7354 --caname ca-org5 -M ${PWD}/organizations/peerOrganizations/org5.example.com/peers/peer2.org5.example.com/tls --enrollment.profile tls --csr.hosts peer2.org5.example.com --csr.hosts localhost --tls.certfiles ${PWD}/organizations/fabric-ca/org5/tls-cert.pem
  { set +x; } 2>/dev/null

  cp ${PWD}/organizations/peerOrganizations/org5.example.com/peers/peer2.org5.example.com/tls/tlscacerts/* ${PWD}/organizations/peerOrganizations/org5.example.com/peers/peer2.org5.example.com/tls/ca.crt
  cp ${PWD}/organizations/peerOrganizations/org5.example.com/peers/peer2.org5.example.com/tls/signcerts/* ${PWD}/organizations/peerOrganizations/org5.example.com/peers/peer2.org5.example.com/tls/server.crt
  cp ${PWD}/organizations/peerOrganizations/org5.example.com/peers/peer2.org5.example.com/tls/keystore/* ${PWD}/organizations/peerOrganizations/org5.example.com/peers/peer2.org5.example.com/tls/server.key

  mkdir -p ${PWD}/organizations/peerOrganizations/org5.example.com/msp/tlscacerts
  cp ${PWD}/organizations/peerOrganizations/org5.example.com/peers/peer2.org5.example.com/tls/tlscacerts/* ${PWD}/organizations/peerOrganizations/org5.example.com/msp/tlscacerts/ca.crt

  mkdir -p ${PWD}/organizations/peerOrganizations/org5.example.com/tlsca
  cp ${PWD}/organizations/peerOrganizations/org5.example.com/peers/peer2.org5.example.com/tls/tlscacerts/* ${PWD}/organizations/peerOrganizations/org5.example.com/tlsca/tlsca.org5.example.com-cert.pem

  mkdir -p ${PWD}/organizations/peerOrganizations/org5.example.com/ca
  cp ${PWD}/organizations/peerOrganizations/org5.example.com/peers/peer2.org5.example.com/msp/cacerts/* ${PWD}/organizations/peerOrganizations/org5.example.com/ca/ca.org5.example.com-cert.pem


  infoln "Generating the peer3-tls certificates"
  set -x
  fabric-ca-client enroll -u https://peer3:peer3pw@localhost:7354 --caname ca-org5 -M ${PWD}/organizations/peerOrganizations/org5.example.com/peers/peer3.org5.example.com/tls --enrollment.profile tls --csr.hosts peer3.org5.example.com --csr.hosts localhost --tls.certfiles ${PWD}/organizations/fabric-ca/org5/tls-cert.pem
  { set +x; } 2>/dev/null

  cp ${PWD}/organizations/peerOrganizations/org5.example.com/peers/peer3.org5.example.com/tls/tlscacerts/* ${PWD}/organizations/peerOrganizations/org5.example.com/peers/peer3.org5.example.com/tls/ca.crt
  cp ${PWD}/organizations/peerOrganizations/org5.example.com/peers/peer3.org5.example.com/tls/signcerts/* ${PWD}/organizations/peerOrganizations/org5.example.com/peers/peer3.org5.example.com/tls/server.crt
  cp ${PWD}/organizations/peerOrganizations/org5.example.com/peers/peer3.org5.example.com/tls/keystore/* ${PWD}/organizations/peerOrganizations/org5.example.com/peers/peer3.org5.example.com/tls/server.key

  mkdir -p ${PWD}/organizations/peerOrganizations/org5.example.com/msp/tlscacerts
  cp ${PWD}/organizations/peerOrganizations/org5.example.com/peers/peer3.org5.example.com/tls/tlscacerts/* ${PWD}/organizations/peerOrganizations/org5.example.com/msp/tlscacerts/ca.crt

  mkdir -p ${PWD}/organizations/peerOrganizations/org5.example.com/tlsca
  cp ${PWD}/organizations/peerOrganizations/org5.example.com/peers/peer3.org5.example.com/tls/tlscacerts/* ${PWD}/organizations/peerOrganizations/org5.example.com/tlsca/tlsca.org5.example.com-cert.pem

  mkdir -p ${PWD}/organizations/peerOrganizations/org5.example.com/ca
  cp ${PWD}/organizations/peerOrganizations/org5.example.com/peers/peer3.org5.example.com/msp/cacerts/* ${PWD}/organizations/peerOrganizations/org5.example.com/ca/ca.org5.example.com-cert.pem

  #END OF GENERATING CERTIFICATES
  infoln "Generating the user msp"
  set -x
  fabric-ca-client enroll -u https://user1:user1pw@localhost:7354 --caname ca-org5 -M ${PWD}/organizations/peerOrganizations/org5.example.com/users/User1@org5.example.com/msp --tls.certfiles ${PWD}/organizations/fabric-ca/org5/tls-cert.pem
  { set +x; } 2>/dev/null

  cp ${PWD}/organizations/peerOrganizations/org5.example.com/msp/config.yaml ${PWD}/organizations/peerOrganizations/org5.example.com/users/User1@org5.example.com/msp/config.yaml

  infoln "Generating the org admin msp"
  set -x
  fabric-ca-client enroll -u https://org5admin:org5adminpw@localhost:7354 --caname ca-org5 -M ${PWD}/organizations/peerOrganizations/org5.example.com/users/Admin@org5.example.com/msp --tls.certfiles ${PWD}/organizations/fabric-ca/org5/tls-cert.pem
  { set +x; } 2>/dev/null

  cp ${PWD}/organizations/peerOrganizations/org5.example.com/msp/config.yaml ${PWD}/organizations/peerOrganizations/org5.example.com/users/Admin@org5.example.com/msp/config.yaml
}


function createOrderer() {
  infoln "Enrolling the CA admin"
  mkdir -p organizations/ordererOrganizations/example.com

  export FABRIC_CA_CLIENT_HOME=${PWD}/organizations/ordererOrganizations/example.com

  set -x
  fabric-ca-client enroll -u https://admin:adminpw@localhost:9054 --caname ca-orderer --tls.certfiles ${PWD}/organizations/fabric-ca/ordererOrg/tls-cert.pem
  { set +x; } 2>/dev/null

  echo 'NodeOUs:
  Enable: true
  ClientOUIdentifier:
    Certificate: cacerts/localhost-9054-ca-orderer.pem
    OrganizationalUnitIdentifier: client
  PeerOUIdentifier:
    Certificate: cacerts/localhost-9054-ca-orderer.pem
    OrganizationalUnitIdentifier: peer
  AdminOUIdentifier:
    Certificate: cacerts/localhost-9054-ca-orderer.pem
    OrganizationalUnitIdentifier: admin
  OrdererOUIdentifier:
    Certificate: cacerts/localhost-9054-ca-orderer.pem
    OrganizationalUnitIdentifier: orderer' >${PWD}/organizations/ordererOrganizations/example.com/msp/config.yaml

  infoln "Registering orderer"
  set -x
  fabric-ca-client register --caname ca-orderer --id.name orderer --id.secret ordererpw --id.type orderer --tls.certfiles ${PWD}/organizations/fabric-ca/ordererOrg/tls-cert.pem
  { set +x; } 2>/dev/null

  infoln "Registering the orderer admin"
  set -x
  fabric-ca-client register --caname ca-orderer --id.name ordererAdmin --id.secret ordererAdminpw --id.type admin --tls.certfiles ${PWD}/organizations/fabric-ca/ordererOrg/tls-cert.pem
  { set +x; } 2>/dev/null

  infoln "Generating the orderer msp"
  set -x
  fabric-ca-client enroll -u https://orderer:ordererpw@localhost:9054 --caname ca-orderer -M ${PWD}/organizations/ordererOrganizations/example.com/orderers/orderer.example.com/msp --csr.hosts orderer.example.com --csr.hosts localhost --tls.certfiles ${PWD}/organizations/fabric-ca/ordererOrg/tls-cert.pem
  { set +x; } 2>/dev/null

  cp ${PWD}/organizations/ordererOrganizations/example.com/msp/config.yaml ${PWD}/organizations/ordererOrganizations/example.com/orderers/orderer.example.com/msp/config.yaml

  infoln "Generating the orderer-tls certificates"
  set -x
  fabric-ca-client enroll -u https://orderer:ordererpw@localhost:9054 --caname ca-orderer -M ${PWD}/organizations/ordererOrganizations/example.com/orderers/orderer.example.com/tls --enrollment.profile tls --csr.hosts orderer.example.com --csr.hosts localhost --tls.certfiles ${PWD}/organizations/fabric-ca/ordererOrg/tls-cert.pem
  { set +x; } 2>/dev/null

  cp ${PWD}/organizations/ordererOrganizations/example.com/orderers/orderer.example.com/tls/tlscacerts/* ${PWD}/organizations/ordererOrganizations/example.com/orderers/orderer.example.com/tls/ca.crt
  cp ${PWD}/organizations/ordererOrganizations/example.com/orderers/orderer.example.com/tls/signcerts/* ${PWD}/organizations/ordererOrganizations/example.com/orderers/orderer.example.com/tls/server.crt
  cp ${PWD}/organizations/ordererOrganizations/example.com/orderers/orderer.example.com/tls/keystore/* ${PWD}/organizations/ordererOrganizations/example.com/orderers/orderer.example.com/tls/server.key

  mkdir -p ${PWD}/organizations/ordererOrganizations/example.com/orderers/orderer.example.com/msp/tlscacerts
  cp ${PWD}/organizations/ordererOrganizations/example.com/orderers/orderer.example.com/tls/tlscacerts/* ${PWD}/organizations/ordererOrganizations/example.com/orderers/orderer.example.com/msp/tlscacerts/tlsca.example.com-cert.pem

  mkdir -p ${PWD}/organizations/ordererOrganizations/example.com/msp/tlscacerts
  cp ${PWD}/organizations/ordererOrganizations/example.com/orderers/orderer.example.com/tls/tlscacerts/* ${PWD}/organizations/ordererOrganizations/example.com/msp/tlscacerts/tlsca.example.com-cert.pem

  infoln "Generating the admin msp"
  set -x
  fabric-ca-client enroll -u https://ordererAdmin:ordererAdminpw@localhost:9054 --caname ca-orderer -M ${PWD}/organizations/ordererOrganizations/example.com/users/Admin@example.com/msp --tls.certfiles ${PWD}/organizations/fabric-ca/ordererOrg/tls-cert.pem
  { set +x; } 2>/dev/null

  cp ${PWD}/organizations/ordererOrganizations/example.com/msp/config.yaml ${PWD}/organizations/ordererOrganizations/example.com/users/Admin@example.com/msp/config.yaml
}
