# Supplementary material for: Heart disease severity level identification system on Hyperledger consortium network
Source: PeerJ Comput Sci. 2023 Oct 12;9:e1626. doi: 10.7717/peerj-cs.1626 (PMC10588697; doi:10.7717/peerj-cs.1626)
Supplement: Supplemental Information 3 — The overall Hyperledger network implementation information is available in the test-network folder. The chaincode files, which are used for EHR data storage and retrieval, attribute-based access control policy implementation, and heart disease prediction with disease severity identification function, are contained in the medical-asset-transfer folder. [file peerj-cs-09-1626-s003.zip › Source-code/test-network/README.md]

## Running the test network

You can use the `./network.sh` script to stand up a simple Fabric test network. The test network has two peer organizations with one peer each and a single node raft ordering service. You can also use the `./network.sh` script to create channels and deploy chaincode. For more information, see [Using the Fabric test network](https://hyperledger-fabric.readthedocs.io/en/latest/test_network.html). The test network is being introduced in Fabric v2.0 as the long term replacement for the `first-network` sample.

Before you can deploy the test network, you need to follow the instructions to [Install the Samples, Binaries and Docker Images](https://hyperledger-fabric.readthedocs.io/en/latest/install.html) in the Hyperledger Fabric documentation.
