# Supplementary material for: Heart disease severity level identification system on Hyperledger consortium network
Source: PeerJ Comput Sci. 2023 Oct 12;9:e1626. doi: 10.7717/peerj-cs.1626 (PMC10588697; doi:10.7717/peerj-cs.1626)
Supplement: Supplemental Information 3 — The overall Hyperledger network implementation information is available in the test-network folder. The chaincode files, which are used for EHR data storage and retrieval, attribute-based access control policy implementation, and heart disease prediction with disease severity identification function, are contained in the medical-asset-transfer folder. [file peerj-cs-09-1626-s003.zip › Source-code/test-network/scripts/configUpdate.sh]

#!/bin/bash
#
# Copyright IBM Corp. All Rights Reserved.
#
# SPDX-License-Identifier: Apache-2.0
#

# import utils
. scripts/envVar.sh

# fetchChannelConfig <org> <channel_id> <output_json>
# Writes the current channel config for a given channel to a JSON file
# NOTE: this must be run in a CLI container since it requires configtxlator 
fetchChannelConfig() {
  ORG=$1
  CHANNEL=$2
  OUTPUT=$3

  setGlobals $ORG

  infoln "Fetching the most recent configuration block for the channel"
  set -x
  peer channel fetch config config_block.pb -o orderer.example.com:7050 --ordererTLSHostnameOverride orderer.example.com -c $CHANNEL --tls --cafile $ORDERER_CA
  { set +x; } 2>/dev/null

  infoln "Decoding config block to JSON and isolating config to ${OUTPUT}"
  set -x
  configtxlator proto_decode --input config_block.pb --type common.Block | jq .data.data[0].payload.data.config >"${OUTPUT}"
  { set +x; } 2>/dev/null
}

# createConfigUpdate <channel_id> <original_config.json> <modified_config.json> <output.pb>
# Takes an original and modified config, and produces the config update tx
# which transitions between the two
# NOTE: this must be run in a CLI container since it requires configtxlator 
createConfigUpdate() {
  CHANNEL=$1
  ORIGINAL=$2
  MODIFIED=$3
  OUTPUT=$4

  set -x
  configtxlator proto_encode --input "${ORIGINAL}" --type common.Config >original_config.pb
  configtxlator proto_encode --input "${MODIFIED}" --type common.Config >modified_config.pb
  configtxlator compute_update --channel_id "${CHANNEL}" --original original_config.pb --updated modified_config.pb >config_update.pb
  configtxlator proto_decode --input config_update.pb --type common.ConfigUpdate >config_update.json
  echo '{"payload":{"header":{"channel_header":{"channel_id":"'$CHANNEL'", "type":2}},"data":{"config_update":'$(cat config_update.json)'}}}' | jq . >config_update_in_envelope.json
  configtxlator proto_encode --input config_update_in_envelope.json --type common.Envelope >"${OUTPUT}"
  { set +x; } 2>/dev/null
}

# signConfigtxAsPeerOrg <org> <configtx.pb>
# Set the peerOrg admin of an org and sign the config update
signConfigtxAsPeerOrg() {
  ORG=$1
  CONFIGTXFILE=$2
  setGlobals $ORG
  set -x
  peer channel signconfigtx -f "${CONFIGTXFILE}"
  { set +x; } 2>/dev/null
}
