# Supplementary material for: Heart disease severity level identification system on Hyperledger consortium network
Source: PeerJ Comput Sci. 2023 Oct 12;9:e1626. doi: 10.7717/peerj-cs.1626 (PMC10588697; doi:10.7717/peerj-cs.1626)
Supplement: Supplemental Information 3 — The overall Hyperledger network implementation information is available in the test-network folder. The chaincode files, which are used for EHR data storage and retrieval, attribute-based access control policy implementation, and heart disease prediction with disease severity identification function, are contained in the medical-asset-transfer folder. [file peerj-cs-09-1626-s003.zip › Source-code/test-network/scripts/envVar.sh]

#!/bin/bash
#
# Copyright IBM Corp All Rights Reserved
#
# SPDX-License-Identifier: Apache-2.0
#

# This is a collection of bash functions used by different scripts

# imports
. scripts/utils.sh

export CORE_PEER_TLS_ENABLED=true
export ORDERER_CA=${PWD}/organizations/ordererOrganizations/example.com/orderers/orderer.example.com/msp/tlscacerts/tlsca.example.com-cert.pem
export PEER0_ORG1_CA=${PWD}/organizations/peerOrganizations/org1.example.com/peers/peer0.org1.example.com/tls/ca.crt
export PEER1_ORG1_CA=${PWD}/organizations/peerOrganizations/org1.example.com/peers/peer1.org1.example.com/tls/ca.crt
export PEER2_ORG1_CA=${PWD}/organizations/peerOrganizations/org1.example.com/peers/peer2.org1.example.com/tls/ca.crt
export PEER3_ORG1_CA=${PWD}/organizations/peerOrganizations/org1.example.com/peers/peer3.org1.example.com/tls/ca.crt
export PEER0_ORG2_CA=${PWD}/organizations/peerOrganizations/org2.example.com/peers/peer0.org2.example.com/tls/ca.crt
export PEER1_ORG2_CA=${PWD}/organizations/peerOrganizations/org2.example.com/peers/peer1.org2.example.com/tls/ca.crt
export PEER2_ORG2_CA=${PWD}/organizations/peerOrganizations/org2.example.com/peers/peer2.org2.example.com/tls/ca.crt
export PEER3_ORG2_CA=${PWD}/organizations/peerOrganizations/org2.example.com/peers/peer3.org2.example.com/tls/ca.crt
#export PEER0_ORG3_CA=${PWD}/organizations/peerOrganizations/org3.example.com/peers/peer0.org3.example.com/tls/ca.crt
#export PEER1_ORG3_CA=${PWD}/organizations/peerOrganizations/org3.example.com/peers/peer1.org3.example.com/tls/ca.crt
#export PEER2_ORG3_CA=${PWD}/organizations/peerOrganizations/org3.example.com/peers/peer2.org3.example.com/tls/ca.crt
#export PEER3_ORG3_CA=${PWD}/organizations/peerOrganizations/org3.example.com/peers/peer3.org3.example.com/tls/ca.crt
#export PEER0_ORG4_CA=${PWD}/organizations/peerOrganizations/org4.example.com/peers/peer0.org4.example.com/tls/ca.crt
#export PEER1_ORG4_CA=${PWD}/organizations/peerOrganizations/org4.example.com/peers/peer1.org4.example.com/tls/ca.crt
#export PEER2_ORG4_CA=${PWD}/organizations/peerOrganizations/org4.example.com/peers/peer2.org4.example.com/tls/ca.crt
#export PEER3_ORG4_CA=${PWD}/organizations/peerOrganizations/org4.example.com/peers/peer3.org4.example.com/tls/ca.crt
#export PEER0_ORG5_CA=${PWD}/organizations/peerOrganizations/org5.example.com/peers/peer0.org5.example.com/tls/ca.crt
#export PEER1_ORG5_CA=${PWD}/organizations/peerOrganizations/org5.example.com/peers/peer1.org5.example.com/tls/ca.crt
#export PEER2_ORG5_CA=${PWD}/organizations/peerOrganizations/org5.example.com/peers/peer2.org5.example.com/tls/ca.crt
#export PEER3_ORG5_CA=${PWD}/organizations/peerOrganizations/org5.example.com/peers/peer3.org5.example.com/tls/ca.crt

# Set environment variables for the peer org
setGlobals() {
  local USING_ORG=""
  if [ -z "$OVERRIDE_ORG" ]; then
    USING_ORG=$1
  else
    USING_ORG="${OVERRIDE_ORG}"
  fi
  infoln "Using organization ${USING_ORG}"
  if [ $USING_ORG -eq 1 ]; then
    export CORE_PEER_LOCALMSPID="Org1MSP"
    export CORE_PEER_TLS_ROOTCERT_FILE=$PEER0_ORG1_CA
    export CORE_PEER_MSPCONFIGPATH=${PWD}/organizations/peerOrganizations/org1.example.com/users/Admin@org1.example.com/msp
    export CORE_PEER_ADDRESS=localhost:7051

    export CORE_PEER_TLS_ROOTCERT_FILE1=$PEER1_ORG1_CA
    export CORE_PEER_ADDRESS1=localhost:7056

    export CORE_PEER_TLS_ROOTCERT_FILE2=$PEER2_ORG1_CA
    export CORE_PEER_ADDRESS2=localhost:7061

    export CORE_PEER_TLS_ROOTCERT_FILE3=$PEER3_ORG1_CA
    export CORE_PEER_ADDRESS3=localhost:7064

  elif [ $USING_ORG -eq 2 ]; then
    export CORE_PEER_LOCALMSPID="Org2MSP"
    export CORE_PEER_TLS_ROOTCERT_FILE=$PEER0_ORG2_CA
    export CORE_PEER_MSPCONFIGPATH=${PWD}/organizations/peerOrganizations/org2.example.com/users/Admin@org2.example.com/msp
    export CORE_PEER_ADDRESS=localhost:9051

    export CORE_PEER_TLS_ROOTCERT_FILE1=$PEER1_OR2_CA
    export CORE_PEER_ADDRESS1=localhost:9056


    export CORE_PEER_TLS_ROOTCERT_FILE2=$PEER2_ORG2_CA
    export CORE_PEER_ADDRESS2=localhost:9061

    export CORE_PEER_TLS_ROOTCERT_FILE3=$PEER3_ORG2_CA
    export CORE_PEER_ADDRESS3=localhost:9064

  elif [ $USING_ORG -eq 3 ]; then
    export CORE_PEER_LOCALMSPID="Org3MSP"
    export CORE_PEER_TLS_ROOTCERT_FILE=$PEER0_ORG3_CA
    export CORE_PEER_MSPCONFIGPATH=${PWD}/organizations/peerOrganizations/org3.example.com/users/Admin@org3.example.com/msp
    export CORE_PEER_ADDRESS=localhost:7151

    export CORE_PEER_TLS_ROOTCERT_FILE1=$PEER1_ORG3_CA
    export CORE_PEER_ADDRESS1=localhost:7156


    export CORE_PEER_TLS_ROOTCERT_FILE2=$PEER2_ORG3_CA
    export CORE_PEER_ADDRESS2=localhost:7161

    export CORE_PEER_TLS_ROOTCERT_FILE3=$PEER3_ORG3_CA
    export CORE_PEER_ADDRESS3=localhost:7164

  elif [ $USING_ORG -eq 4 ]; then
    export CORE_PEER_LOCALMSPID="Org4MSP"
    export CORE_PEER_TLS_ROOTCERT_FILE=$PEER0_ORG4_CA
    export CORE_PEER_MSPCONFIGPATH=${PWD}/organizations/peerOrganizations/org4.example.com/users/Admin@org4.example.com/msp
    export CORE_PEER_ADDRESS=localhost:7251

    export CORE_PEER_TLS_ROOTCERT_FILE1=$PEER1_ORG4_CA
    export CORE_PEER_ADDRESS1=localhost:7256


    export CORE_PEER_TLS_ROOTCERT_FILE2=$PEER2_ORG5_CA
    export CORE_PEER_ADDRESS2=localhost:7261

    export CORE_PEER_TLS_ROOTCERT_FILE3=$PEER3_ORG5_CA
    export CORE_PEER_ADDRESS3=localhost:7264

  elif [ $USING_ORG -eq 5 ]; then
    export CORE_PEER_LOCALMSPID="Org5MSP"
    export CORE_PEER_TLS_ROOTCERT_FILE=$PEER0_ORG5_CA
    export CORE_PEER_MSPCONFIGPATH=${PWD}/organizations/peerOrganizations/org5.example.com/users/Admin@org5.example.com/msp
    export CORE_PEER_ADDRESS=localhost:7351

    export CORE_PEER_TLS_ROOTCERT_FILE1=$PEER1_ORG5_CA
    export CORE_PEER_ADDRESS1=localhost:7356


    export CORE_PEER_TLS_ROOTCERT_FILE2=$PEER2_ORG5_CA
    export CORE_PEER_ADDRESS2=localhost:7361

    export CORE_PEER_TLS_ROOTCERT_FILE3=$PEER3_ORG5_CA
    export CORE_PEER_ADDRESS3=localhost:7364

  else
    errorln "ORG Unknown"
  fi

  if [ "$VERBOSE" == "true" ]; then
    env | grep CORE
  fi
}

# Set environment variables for use in the CLI container 
setGlobalsCLI() {
  setGlobals $1

  local USING_ORG=""
  if [ -z "$OVERRIDE_ORG" ]; then
    USING_ORG=$1
  else
    USING_ORG="${OVERRIDE_ORG}"
  fi
  if [ $USING_ORG -eq 1 ]; then
    export CORE_PEER_ADDRESS=peer0.org1.example.com:7051
    export CORE_PEER_ADDRESS1=peer1.org1.example.com:7056
    export CORE_PEER_ADDRESS2=peer2.org1.example.com:7061
    export CORE_PEER_ADDRESS3=peer3.org1.example.com:7064

  elif [ $USING_ORG -eq 2 ]; then
    export CORE_PEER_ADDRESS=peer0.org2.example.com:9051
    export CORE_PEER_ADDRESS1=peer1.org2.example.com:9056
    export CORE_PEER_ADDRESS2=peer2.org2.example.com:9061
    export CORE_PEER_ADDRESS3=peer3.org2.example.com:9064

  elif [ $USING_ORG -eq 3 ]; then
    export CORE_PEER_ADDRESS=peer0.org3.example.com:7151
    export CORE_PEER_ADDRESS1=peer1.org3.example.com:7156
    export CORE_PEER_ADDRESS2=peer2.org3.example.com:7161
    export CORE_PEER_ADDRESS3=peer3.org3.example.com:7164

  elif [ $USING_ORG -eq 4 ]; then
    export CORE_PEER_ADDRESS=peer0.org4.example.com:7251
    export CORE_PEER_ADDRESS1=peer1.org4.example.com:7256
    export CORE_PEER_ADDRESS2=peer2.org4.example.com:7261
    export CORE_PEER_ADDRESS3=peer3.org4.example.com:7264

  elif [ $USING_ORG -eq 5 ]; then
    export CORE_PEER_ADDRESS=peer0.org5.example.com:7351
    export CORE_PEER_ADDRESS1=peer1.org5.example.com:7356
    export CORE_PEER_ADDRESS2=peer2.org5.example.com:7361
    export CORE_PEER_ADDRESS3=peer3.org5.example.com:7364

  else
    errorln "ORG Unknown"
  fi
}

# parsePeerConnectionParameters $@
# Helper function that sets the peer connection parameters for a chaincode
# operation
parsePeerConnectionParameters() {
  PEER_CONN_PARMS=""
  PEERS=""
  while [ "$#" -gt 0 ]; do
    setGlobals $1
    PEER="peer0.org$1"
    ## Set peer addresses
    PEERS="$PEERS $PEER"
    PEER_CONN_PARMS="$PEER_CONN_PARMS --peerAddresses $CORE_PEER_ADDRESS"
    ## Set path to TLS certificate
    TLSINFO=$(eval echo "--tlsRootCertFiles \$PEER0_ORG$1_CA")
    PEER_CONN_PARMS="$PEER_CONN_PARMS $TLSINFO"
    # shift by one to get to the next organization
    shift
  done

  while [ "$#" -gt 0 ]; do
    setGlobals $1
    PEER="peer1.org$1"
    ## Set peer addresses
    PEERS="$PEERS $PEER"
    PEER_CONN_PARMS="$PEER_CONN_PARMS --peerAddresses $CORE_PEER_ADDRESS1"
    ## Set path to TLS certificate
    TLSINFO=$(eval echo "--tlsRootCertFiles \$PEER1_ORG$1_CA")
    PEER_CONN_PARMS="$PEER_CONN_PARMS $TLSINFO"
    # shift by one to get to the next organization
    shift
  done

  while [ "$#" -gt 0 ]; do
    setGlobals $1
    PEER="peer2.org$1"
    ## Set peer addresses
    PEERS="$PEERS $PEER"
    PEER_CONN_PARMS="$PEER_CONN_PARMS --peerAddresses $CORE_PEER_ADDRESS2"
    ## Set path to TLS certificate
    TLSINFO=$(eval echo "--tlsRootCertFiles \$PEER2_ORG$1_CA")
    PEER_CONN_PARMS="$PEER_CONN_PARMS $TLSINFO"
    # shift by one to get to the next organization
    shift
  done

  while [ "$#" -gt 0 ]; do
    setGlobals $1
    PEER="peer3.org$1"
    ## Set peer addresses
    PEERS="$PEERS $PEER"
    PEER_CONN_PARMS="$PEER_CONN_PARMS --peerAddresses $CORE_PEER_ADDRESS3"
    ## Set path to TLS certificate
    TLSINFO=$(eval echo "--tlsRootCertFiles \$PEER3_ORG$1_CA")
    PEER_CONN_PARMS="$PEER_CONN_PARMS $TLSINFO"
    # shift by one to get to the next organization
    shift
  done


  # remove leading space for output
  PEERS="$(echo -e "$PEERS" | sed -e 's/^[[:space:]]*//')"
}

verifyResult() {
  if [ $1 -ne 0 ]; then
    fatalln "$2"
  fi
}
