# Supplementary material for: Heart disease severity level identification system on Hyperledger consortium network
Source: PeerJ Comput Sci. 2023 Oct 12;9:e1626. doi: 10.7717/peerj-cs.1626 (PMC10588697; doi:10.7717/peerj-cs.1626)
Supplement: Supplemental Information 3 — The overall Hyperledger network implementation information is available in the test-network folder. The chaincode files, which are used for EHR data storage and retrieval, attribute-based access control policy implementation, and heart disease prediction with disease severity identification function, are contained in the medical-asset-transfer folder. [file peerj-cs-09-1626-s003.zip › Source-code/test-network/scripts/setAnchorPeer.sh]

#!/bin/bash
#
# Copyright IBM Corp. All Rights Reserved.
#
# SPDX-License-Identifier: Apache-2.0
#

# import utils
. scripts/envVar.sh
. scripts/configUpdate.sh


# NOTE: this must be run in a CLI container since it requires jq and configtxlator 
createAnchorPeerUpdate() {
  infoln "Fetching channel config for channel $CHANNEL_NAME"
  fetchChannelConfig $ORG $CHANNEL_NAME ${CORE_PEER_LOCALMSPID}config.json

  infoln "Generating anchor peer update transaction for Org${ORG} on channel $CHANNEL_NAME"

  if [ $ORG -eq 1 ]; then
    HOST="peer0.org1.example.com"
    PORT=7051
    HOST1="peer1.org1.example.com"
    PORT1=7056
    infoln "Anchor peers for org1 initiated"
  elif [ $ORG -eq 2 ]; then
    HOST="peer0.org2.example.com"
    PORT=9051
    HOST1="peer1.org2.example.com"
    PORT1=9056
    infoln "Anchor peers for org2 initiated"
#  elif [ $ORG -eq 3 ]; then
#    HOST="peer0.org3.example.com"
#    PORT=7151
#    HOST1="peer1.org3.example.com"
#    PORT1=7156
#    infoln "Anchor peers for org3 initiated"
#  elif [ $ORG -eq 4 ]; then
#    HOST="peer0.org4.example.com"
#    PORT=7251
#    HOST1="peer1.org4.example.com"
#    PORT1=7256
#    infoln "Anchor peers for org4 initiated"
#  elif [ $ORG -eq 5 ]; then
#    HOST="peer0.org5.example.com"
#    PORT=7351
#    HOST1="peer1.org5.example.com"
#    PORT1=7356
#    infoln "Anchor peers for org5 initiated"
  else
    errorln "Org${ORG} unknown"
  fi

  set -x
  # Modify the configuration to append the anchor peer 
  jq '.channel_group.groups.Application.groups.'${CORE_PEER_LOCALMSPID}'.values += {"AnchorPeers":{"mod_policy": "Admins","value":{"anchor_peers": [{"host": "'$HOST'","port": '$PORT'},{"host": "'$HOST1'","port": '$PORT1'}]},"version": "0"}}' ${CORE_PEER_LOCALMSPID}config.json > ${CORE_PEER_LOCALMSPID}modified_config.json
  { set +x; } 2>/dev/null

  # Compute a config update, based on the differences between 
  # {orgmsp}config.json and {orgmsp}modified_config.json, write
  # it as a transaction to {orgmsp}anchors.tx
  createConfigUpdate ${CHANNEL_NAME} ${CORE_PEER_LOCALMSPID}config.json ${CORE_PEER_LOCALMSPID}modified_config.json ${CORE_PEER_LOCALMSPID}anchors.tx
}

updateAnchorPeer() {
  peer channel update -o orderer.example.com:7050 --ordererTLSHostnameOverride orderer.example.com -c $CHANNEL_NAME -f ${CORE_PEER_LOCALMSPID}anchors.tx --tls --cafile $ORDERER_CA >&log.txt
  res=$?
  cat log.txt
  verifyResult $res "Anchor peer update failed"
  successln "Anchor peer set for org '$CORE_PEER_LOCALMSPID' on channel '$CHANNEL_NAME'"
}

ORG=$1
CHANNEL_NAME=$2
setGlobalsCLI $ORG

createAnchorPeerUpdate 

updateAnchorPeer 
